# Supplementary material for: Potential Role of Rainbow Trout Erythrocytes as Mediators in the Immune Response Induced by a DNA Vaccine in Fish
Source: Vaccines (Basel). 2019 Jul 3;7(3):60. doi: 10.3390/vaccines7030060 (PMC6789471; doi:10.3390/vaccines7030060)
Supplement: Supplementary file 1 [file vaccines-07-00060-s001.zip]

Archive with 17 entries (16 files):
- Supplementary Material_Puente-Marin_Ortega-Villaizan_Vaccines_2019/
- Supplementary Material_Puente-Marin_Ortega-Villaizan_Vaccines_2019/Puente-Marin_Ortega-Villaizan_2019_Vaccines_Supplementary Figure S1.pdf
- Supplementary Material_Puente-Marin_Ortega-Villaizan_Vaccines_2019/Table S1.xlsx
- Supplementary Material_Puente-Marin_Ortega-Villaizan_Vaccines_2019/Table S10.xlsx
- Supplementary Material_Puente-Marin_Ortega-Villaizan_Vaccines_2019/Table S11.xlsx
- Supplementary Material_Puente-Marin_Ortega-Villaizan_Vaccines_2019/Table S12.xlsx
- Supplementary Material_Puente-Marin_Ortega-Villaizan_Vaccines_2019/Table S13.xlsx
- Supplementary Material_Puente-Marin_Ortega-Villaizan_Vaccines_2019/Table S14.xlsx
- Supplementary Material_Puente-Marin_Ortega-Villaizan_Vaccines_2019/Table S15.xlsx
- Supplementary Material_Puente-Marin_Ortega-Villaizan_Vaccines_2019/Table S2.xlsx
- Supplementary Material_Puente-Marin_Ortega-Villaizan_Vaccines_2019/Table S3.xlsx
- Supplementary Material_Puente-Marin_Ortega-Villaizan_Vaccines_2019/Table S4.xlsx
- Supplementary Material_Puente-Marin_Ortega-Villaizan_Vaccines_2019/Table S5.xlsx
- Supplementary Material_Puente-Marin_Ortega-Villaizan_Vaccines_2019/Table S6.xlsx
- Supplementary Material_Puente-Marin_Ortega-Villaizan_Vaccines_2019/Table S7.xlsx
- Supplementary Material_Puente-Marin_Ortega-Villaizan_Vaccines_2019/Table S8.xlsx
- Supplementary Material_Puente-Marin_Ortega-Villaizan_Vaccines_2019/Table S9.xlsx
