# Supplementary material for: Potential Role of Rainbow Trout Erythrocytes as Mediators in the Immune Response Induced by a DNA Vaccine in Fish
Source: Vaccines (Basel). 2019 Jul 3;7(3):60. doi: 10.3390/vaccines7030060 (PMC6789471; doi:10.3390/vaccines7030060)
Supplement: Supplementary file 1 [file vaccines-07-00060-s001.zip › Supplementary Material_Puente-Marin_Ortega-Villaizan_Vaccines_2019/Table S1.xlsx]

## Sheet: Table S1
Gene symbol	Gene description	Log₂ fold change	fold change	p-value	FDR p-value
ARHGAP24	Rho GTPase activating protein 24	15.9379	62773.6	6.49108e-07	0.0010152
RNF157	ring finger protein 157	15.2076	37838.2	6.21517e-06	0.00537342
TRAPPC5	trafficking protein particle complex 5	14.1194	17797.5	1.12824e-05	0.0080536
NR4A1	nuclear receptor subfamily 4 group A member 1	13.8425	14689.9	2.06895e-05	0.01236
CFD	complement factor D	13.6997	13305.4	2.86935e-05	0.0157244
SAA2	serum amyloid A2	13.6659	12997.1	7.70762e-05	0.0286097
ASB6	ankyrin repeat and SOCS box containing 6	13.387	10712.7	4.73395e-05	0.0212562
COL1A2	collagen type I alpha 2 chain	13.378	10645.8	0.00011859	0.0380347
LCP1	lymphocyte cytosolic protein 1	13.3426	10387.8	5.01054e-05	0.0221826
RAB24	RAB24, member RAS oncogene family	13.1788	9272.59	6.66017e-05	0.026337
RAB5C	RAB5C, member RAS oncogene family	13.0754	8631.59	8.3405e-05	0.0301365
CCR9	C-C motif chemokine receptor 9	13.0735	8620.17	0.000175504	0.0479006
CXCR4	C-X-C motif chemokine receptor 4	13.0191	8301.05	8.5153e-05	0.0303142
RAC2	Rac family small GTPase 2	12.9987	8184.77	0.000123546	0.0387318
FOSL2	FOS like 2, AP-1 transcription factor subunit	12.8689	7480.26	0.000110015	0.036548
PPP1R8	protein phosphatase 1 regulatory subunit 8	12.8584	7426.14	0.000116365	0.0375811
PSMD7	proteasome 26S subunit, non-ATPase 7	12.8199	7230.75	0.000119718	0.0382205
ETFB	electron transfer flavoprotein subunit beta	12.7789	7027.94	0.000133787	0.0407155
PRDX6	peroxiredoxin 6	12.763	6951.11	0.000138924	0.0416756
RFESD	Rieske Fe-S domain containing	12.7491	6884.11	0.000133471	0.0407155
GOLT1B	golgi transport 1B	12.749	6883.94	0.00013442	0.040764
C1GALT1	core 1 synthase, glycoprotein-N-acetylgalactosamine 3-beta-galactosyltransferase 1	12.7245	6767.91	0.000144758	0.0429629
ODC1	ornithine decarboxylase 1	12.682	6571.48	0.000157856	0.0449341
TFDP1	transcription factor Dp-1	12.658	6462.93	0.000155558	0.04449
C12orf4	chromosome 12 open reading frame 4	12.6457	6408.38	0.00017313	0.0475321
PPID	peptidylprolyl isomerase D	12.5607	6041.58	0.0001818	0.0490421
CLU	clusterin	12.0432	4220.6	9.56453e-10	5.78841e-06
RORB	RAR related orphan receptor B	10.9638	1997.26	9.90754e-09	3.60056e-05
FCGR1A	Fc fragment of IgG receptor Ia	10.7908	1771.5	9.31706e-07	0.001337
LARGE1	LARGE xylosyl- and glucuronyltransferase 1	10.774	1751.02	2.73473e-06	0.00306984
ASGR1	asialoglycoprotein receptor 1	10.4859	1434.06	2.20519e-06	0.00262351
ZBTB14	zinc finger and BTB domain containing 14	10.2123	1186.37	6.15133e-06	0.00535147
PRPS2	phosphoribosyl pyrophosphate synthetase 2	10.2047	1180.09	3.90993e-07	0.000671904
ANKRD9	ankyrin repeat domain 9	10.034	1048.44	7.03278e-07	0.00107575
ARL8A	ADP ribosylation factor like GTPase 8A	10.0233	1040.64	1.0771e-06	0.00149926
IPO7	importin 7	9.93617	979.684	3.53496e-06	0.003672
CTSC	cathepsin C	9.80764	896.176	3.46388e-06	0.003672
DNAJB2	DnaJ heat shock protein family (Hsp40) member B2	9.77923	878.7	3.59612e-12	5.5618e-08
MTREX	Mtr4 exosome RNA helicase	9.7513	861.857	1.65639e-08	5.24003e-05
BTC	betacellulin	9.72472	846.12	2.81333e-05	0.0154783
RAB4A	RAB4A, member RAS oncogene family	9.71958	843.113	3.79857e-06	0.00383146
UAP1	UDP-N-acetylglucosamine pyrophosphorylase 1	9.71371	839.691	2.75855e-08	7.83626e-05
ATL3	atlastin GTPase 3	9.694	828.297	6.19307e-05	0.0250594
CCR7	C-C motif chemokine receptor 7	9.6738	816.778	4.74001e-06	0.00431232
ADSSL1	adenylosuccinate synthase like 1	9.67311	816.389	3.77183e-08	0.000100965
TSPAN4	tetraspanin 4	9.55783	753.694	7.8842e-05	0.0290126
TSTD2	thiosulfate sulfurtransferase like domain containing 2	9.55783	753.694	7.89956e-05	0.0290126
CCDC107	coiled-coil domain containing 107	9.55524	752.337	4.10987e-06	0.00400296
MAD1L1	mitotic arrest deficient 1 like 1	9.46343	705.955	4.22563e-06	0.00405646
DYM	dymeclin	9.42694	688.32	4.2069e-05	0.0199177
PRIM1	DNA primase subunit 1	9.38645	669.272	1.155e-05	0.00820255
SH3BP5L	SH3 binding domain protein 5 like	9.38599	669.057	1.28555e-05	0.00885854
TPI1	triosephosphate isomerase 1	9.38461	668.421	1.08883e-05	0.00793503
IGBP1	immunoglobulin binding protein 1	9.37954	666.073	1.13289e-09	6.20779e-06
COL1A1	collagen type I alpha 1 chain	9.365	659.395	8.94067e-06	0.00680053
MMP13	matrix metallopeptidase 13	9.35535	654.998	2.05398e-07	0.000414352
KIFC1	kinesin family member C1	9.34725	651.331	0.000114643	0.0372844
GFOD2	glucose-fructose oxidoreductase domain containing 2	9.32299	640.47	1.21074e-05	0.00846878
PDPK1	3-phosphoinositide dependent protein kinase 1	9.30079	630.693	1.33956e-05	0.0090814
PANK4	pantothenate kinase 4	9.2914	626.601	1.29439e-05	0.00887548
HERC3	HECT and RLD domain containing E3 ubiquitin protein ligase 3	9.26812	616.571	2.20355e-05	0.0128336
ZBTB2	zinc finger and BTB domain containing 2	9.22966	600.351	4.53785e-05	0.0207097
ZNF628	zinc finger protein 628	9.21357	593.691	2.36996e-05	0.0135756
ALG11	ALG11 alpha-1,2-mannosyltransferase	9.21346	593.648	7.00175e-07	0.00107575
CHURC1	churchill domain containing 1	9.1724	576.987	5.40145e-05	0.023063
C1QB	complement C1q B chain	9.15215	568.947	2.04035e-05	0.0122946
ING5	inhibitor of growth family member 5	9.13999	564.171	3.01344e-05	0.0161329
MPC2	mitochondrial pyruvate carrier 2	9.1075	551.61	4.42395e-06	0.00414264
ATF6	activating transcription factor 6	9.09257	545.928	8.49474e-08	0.000207443
IGHM	immunoglobulin heavy constant mu	9.0912	545.412	1.45362e-05	0.00958945
SNX24	sorting nexin 24	9.07465	539.19	2.98639e-05	0.016112
PLA2G15	phospholipase A2 group XV	9.04192	527.096	0.000165505	0.0462743
ZDHHC16	zinc finger DHHC-type containing 16	9.03971	526.288	1.47638e-08	4.89298e-05
MARCH5	membrane associated ring-CH-type finger 5	9.02645	521.473	2.40646e-05	0.0137281
HMBS	hydroxymethylbilane synthase	9.00511	513.815	1.65413e-07	0.000359761
BBS2	Bardet-Biedl syndrome 2	8.98773	507.664	1.57442e-07	0.000347859
IFI44	interferon induced protein 44	8.97502	503.213	2.35147e-06	0.00273906
CCL13	C-C motif chemokine ligand 13	8.97373	502.762	3.16042e-07	0.000602623
HMG20A	high mobility group 20A	8.97236	502.286	3.04492e-05	0.016239
F13A1	coagulation factor XIII A chain	8.96429	499.483	3.54682e-05	0.0180182
DUSP18	dual specificity phosphatase 18	8.94594	493.17	3.06109e-05	0.0162629
SCFD2	sec1 family domain containing 2	8.92442	485.868	6.66135e-06	0.00555226
GART	phosphoribosylglycinamide formyltransferase, phosphoribosylglycinamide synthetase, phosphoribosylaminoimidazole synthetase	8.92268	485.283	3.84271e-06	0.0038481
NUP160	nucleoporin 160	8.91434	482.486	4.62257e-06	0.00426118
SEC22B	SEC22 homolog B, vesicle trafficking protein (gene/pseudogene)	8.91358	482.231	3.22293e-05	0.0169289
LYRM9	LYR motif containing 9	8.86648	466.743	4.11239e-06	0.00400296
TYSND1	trypsin domain containing 1	8.85598	463.358	2.5383e-07	0.00050474
ZBTB20	zinc finger and BTB domain containing 20	8.84474	459.76	1.81028e-09	8.68905e-06
ZNF415	zinc finger protein 415	8.80516	447.32	8.21935e-06	0.00650053
THAP1	THAP domain containing 1	8.80317	446.702	2.69286e-08	7.80901e-05
HMOX1	heme oxygenase 1	8.76549	435.186	5.54442e-06	0.00485381
TCF3	transcription factor 3	8.75349	431.582	5.74761e-05	0.0239533
MRM3	mitochondrial rRNA methyltransferase 3	8.74948	430.385	0.000183814	0.0493939
ZNF451	zinc finger protein 451	8.71594	420.492	6.65162e-06	0.00555226
ABCF2	ATP binding cassette subfamily F member 2	8.68764	412.326	3.882e-05	0.0189598
SNIP1	Smad nuclear interacting protein 1	8.67967	410.054	8.44901e-06	0.00660708
B3GNTL1	UDP-GlcNAc:betaGal beta-1,3-N-acetylglucosaminyltransferase like 1	8.67306	408.18	7.93091e-05	0.0290512
HSPA5	heat shock protein family A (Hsp70) member 5	8.66925	407.102	4.11482e-05	0.0196439
CBR4	carbonyl reductase 4	8.66903	407.041	6.51086e-05	0.0258937
ELMO3	engulfment and cell motility 3	8.65185	402.221	6.29513e-05	0.0253252
CNFN	cornifelin	8.64427	400.115	0.000122244	0.0385845
CCL25	C-C motif chemokine ligand 25	8.63944	398.778	7.55198e-05	0.0284108
CTSK	cathepsin K	8.62173	393.911	1.03321e-05	0.00756938
CCNI	cyclin I	8.62084	393.67	4.13496e-05	0.0196439
JPH1	junctophilin 1	8.60742	390.025	5.11269e-05	0.0223563
TMEM230	transmembrane protein 230	8.59713	387.252	4.48299e-05	0.0207097
PRAF2	PRA1 domain family member 2	8.59528	386.757	4.64502e-05	0.0210607
INTS13	integrator complex subunit 13	8.56466	378.633	1.31553e-06	0.00174395
ATAD1	ATPase family AAA domain containing 1	8.55414	375.883	5.95759e-05	0.0245483
RAC3	Rac family small GTPase 3	8.55005	374.818	0.000133968	0.0407155
NARS	asparaginyl-tRNA synthetase	8.50343	362.9	7.46351e-05	0.0283779
DYRK1A	dual specificity tyrosine phosphorylation regulated kinase 1A	8.49712	361.318	5.9208e-05	0.0245281
ACAT1	acetyl-CoA acetyltransferase 1	8.48136	357.392	5.97858e-05	0.0245483
ZNF630	zinc finger protein 630	8.47171	355.008	3.49974e-06	0.003672
MYO1E	myosin IE	8.47014	354.623	6.8947e-05	0.0269697
MAFB	MAF bZIP transcription factor B	8.46745	353.962	6.09956e-05	0.0248334
GINS4	GINS complex subunit 4	8.46554	353.493	7.79776e-05	0.0288673
MOB2	MOB kinase activator 2	8.45693	351.391	1.55701e-07	0.000347859
TNFSF11	TNF superfamily member 11	8.4346	345.993	7.21277e-05	0.0276579
UGP2	UDP-glucose pyrophosphorylase 2	8.43441	345.948	1.80012e-05	0.0111861
BTBD6	BTB domain containing 6	8.43364	345.762	1.40863e-05	0.00938152
TM7SF3	transmembrane 7 superfamily member 3	8.4237	343.389	0.000113151	0.0371404
SF3B3	splicing factor 3b subunit 3	8.41114	340.413	3.6152e-08	0.000100644
PCYT1A	phosphate cytidylyltransferase 1, choline, alpha	8.40278	338.446	5.1285e-06	0.00460556
THBD	thrombomodulin	8.39899	337.557	0.00017465	0.0478553
FAM20B	FAM20B glycosaminoglycan xylosylkinase	8.38628	334.596	0.000135008	0.0408531
TSPAN8	tetraspanin 8	8.38344	333.939	0.000175174	0.0479006
MTFP1	mitochondrial fission process 1	8.35474	327.362	1.99167e-05	0.0120724
ZNF648	zinc finger protein 648	8.32828	321.412	3.62746e-07	0.000639145
SERTAD2	SERTA domain containing 2	8.31936	319.431	0.000111033	0.0367982
DFFA	DNA fragmentation factor subunit alpha	8.31759	319.04	9.05171e-05	0.031817
ABHD4	abhydrolase domain containing 4	8.30965	317.288	3.93661e-09	1.82652e-05
DUSP22	dual specificity phosphatase 22	8.30533	316.339	6.18993e-05	0.0250594
PPIL3	peptidylprolyl isomerase like 3	8.30405	316.059	0.000102765	0.0348037
HS2ST1	heparan sulfate 2-O-sulfotransferase 1	8.26608	307.849	0.000102371	0.0347548
MRNIP	MRN complex interacting protein	8.24581	303.555	0.00011586	0.0375051
TRMT61A	tRNA methyltransferase 61A	8.23931	302.189	0.000168162	0.0466281
ATOX1	antioxidant 1 copper chaperone	8.21002	296.116	2.74797e-05	0.0153001
DAZAP2	DAZ associated protein 2	8.20554	295.198	1.10361e-05	0.00796027
GDI1	GDP dissociation inhibitor 1	8.19058	292.153	3.54256e-07	0.000639145
MYC	MYC proto-oncogene, bHLH transcription factor	8.18146	290.312	0.000127034	0.0394698
TM2D3	TM2 domain containing 3	8.16141	286.306	4.43445e-06	0.00414264
TKFC	triokinase and FMN cyclase	8.15161	284.367	0.000138564	0.0416756
PRKCD	protein kinase C delta	8.15092	284.23	3.18576e-06	0.00343753
SLC25A17	solute carrier family 25 member 17	8.13395	280.907	3.76522e-07	0.000655125
CPTP	ceramide-1-phosphate transfer protein	8.12862	279.871	1.35586e-05	0.00911736
ROR1	receptor tyrosine kinase like orphan receptor 1	8.12492	279.154	0.000111993	0.0370281
UBIAD1	UbiA prenyltransferase domain containing 1	8.11432	277.11	3.39394e-05	0.0173683
COPZ1	coatomer protein complex subunit zeta 1	8.10758	275.82	2.89625e-05	0.0158095
MPP4	membrane palmitoylated protein 4	8.08424	271.394	0.000118473	0.0380347
cysp2	Digestive cysteine proteinase 2 precursor	8.07764	270.155	0.000168646	0.0466695
CABLES2	Cdk5 and Abl enzyme substrate 2	8.07691	270.018	0.00016518	0.0462743
SPATA4	spermatogenesis associated 4	8.07062	268.843	1.9948e-05	0.0120724
lbp/bpi-1	LBP (LPS binding protein)/BPI (bactericidal/permeability-increasing protein)-1	8.0579	266.484	0.000166891	0.0464609
LITAF	lipopolysaccharide induced TNF factor	8.04359	263.854	0.000103785	0.0349791
PDLIM7	PDZ and LIM domain 7	8.03707	262.663	3.67932e-05	0.0183506
OAT	ornithine aminotransferase	8.01877	259.352	3.24901e-05	0.0170017
COL4A3BP	collagen type IV alpha 3 binding protein	7.97216	251.108	3.37269e-05	0.0173233
MTFR1	mitochondrial fission regulator 1	7.95025	247.322	3.60409e-05	0.0181765
SLC2A6	solute carrier family 2 member 6	7.94908	247.121	1.57623e-05	0.0100184
CD209	CD209 molecule	7.9466	246.697	4.37171e-07	0.00072443
PRDX1	peroxiredoxin 1	7.91694	241.678	3.86847e-05	0.0189598
DPF2	double PHD fingers 2	7.90828	240.231	2.11572e-05	0.0124787
TBC1D5	TBC1 domain family member 5	7.89232	237.588	4.82191e-05	0.0215123
GMEB2	glucocorticoid modulatory element binding protein 2	7.86911	233.797	5.1446e-05	0.0223782
PPHLN1	periphilin 1	7.85548	231.599	3.34708e-06	0.00358382
RNF121	ring finger protein 121	7.82613	226.934	3.15061e-05	0.0166117
GLUD1	glutamate dehydrogenase 1	7.81687	225.482	0.000153892	0.04449
NASP	nuclear autoantigenic sperm protein	7.80157	223.103	2.41194e-06	0.00277463
WDR20	WD repeat domain 20	7.79686	222.376	4.03601e-05	0.0194233
HSPA13	heat shock protein family A (Hsp70) member 13	7.79527	222.131	0.000155091	0.04449
MIS12	MIS12 kinetochore complex component	7.7941	221.951	5.45996e-05	0.0232415
MALT1	MALT1 paracaspase	7.78223	220.133	8.09974e-05	0.0295142
RHOG	ras homolog family member G	7.77423	218.915	0.00015535	0.04449
FAM19A5	family with sequence similarity 19 member A5, C-C motif chemokine like	7.72622	211.75	7.50246e-05	0.0283779
STK11	serine/threonine kinase 11	7.72464	211.518	5.01996e-05	0.0221826
DUSP8	dual specificity phosphatase 8	7.70366	208.464	7.3275e-05	0.0279439
CRIP1	cysteine rich protein 1	7.69043	206.562	1.33881e-05	0.0090814
TRIM25	tripartite motif containing 25	7.69017	206.525	1.19462e-06	0.00161484
CASP8AP2	caspase 8 associated protein 2	7.68124	205.25	1.22654e-05	0.00853645
ATXN7L3	ataxin 7 like 3	7.67772	204.751	4.57061e-06	0.00424138
C15orf41	chromosome 15 open reading frame 41	7.67409	204.235	8.35712e-05	0.0301365
RABL2B	RAB, member of RAS oncogene family like 2B	7.66772	203.336	0.000138645	0.0416756
PPP4R3B	protein phosphatase 4 regulatory subunit 3B	7.66263	202.62	2.62556e-05	0.0147365
DDX56	DEAD-box helicase 56	7.65895	202.104	3.5402e-05	0.0180182
PPM1D	protein phosphatase, Mg2+/Mn2+ dependent 1D	7.65487	201.533	7.23495e-05	0.0276667
NCF4	neutrophil cytosolic factor 4	7.62097	196.853	3.77556e-05	0.0185703
ZNF782	zinc finger protein 782	7.61953	196.656	0.000176062	0.0479587
ART5	ADP-ribosyltransferase 5	7.59996	194.006	0.000121153	0.0384144
PDE4C	phosphodiesterase 4C	7.57241	190.337	0.000142922	0.042691
WDR26	WD repeat domain 26	7.57231	190.323	1.56308e-05	0.00998042
SRF	serum response factor	7.55416	187.944	1.12141e-06	0.0015455
LEPROTL1	leptin receptor overlapping transcript like 1	7.54545	186.813	2.58089e-06	0.00294464
ATP6V1C1	ATPase H+ transporting V1 subunit C1	7.54145	186.295	8.0486e-06	0.00643865
KIAA1958	KIAA1958	7.53904	185.984	5.26148e-05	0.0227445
ING4	inhibitor of growth family member 4	7.52634	184.355	9.5214e-05	0.0329684
NFKB1	nuclear factor kappa B subunit 1	7.48866	179.602	0.000113801	0.0371844
CDC37	cell division cycle 37	7.47764	178.236	3.35389e-05	0.0173233
PSMB9	proteasome subunit beta 9	7.47654	178.1	1.25624e-05	0.0086996
USP47	ubiquitin specific peptidase 47	7.4622	176.338	2.14548e-06	0.00259842
SRPRB	SRP receptor subunit beta	7.45728	175.737	6.61433e-05	0.0262302
MTX1	metaxin 1	7.45145	175.029	7.18291e-05	0.0276195
RPA1	replication protein A1	7.44766	174.57	9.99179e-06	0.00745085
CTC1	CST telomere replication complex component 1	7.41938	171.181	3.59841e-07	0.000639145
MARCO	macrophage receptor with collagenous structure	7.41343	170.477	3.58332e-07	0.000639145
RIT1	Ras like without CAAX 1	7.39358	168.148	0.000169608	0.0467497
FAM160B2	family with sequence similarity 160 member B2	7.37574	166.08	4.66017e-06	0.00426758
MLLT6	MLLT6, PHD finger containing	7.35499	163.71	0.000105054	0.0353214
SMARCE1	SWI/SNF related, matrix associated, actin dependent regulator of chromatin, subfamily e, member 1	7.33297	161.23	9.33664e-05	0.0324093
TMEM63B	transmembrane protein 63B	7.29319	156.844	6.33523e-05	0.025413
SPARC	secreted protein acidic and cysteine rich	7.2524	152.472	6.00223e-05	0.024573
TAF1	TATA-box binding protein associated factor 1	7.20982	148.037	0.000118932	0.038057
TAGLN	transgelin	7.20395	147.437	0.000128484	0.0395468
MSRA	methionine sulfoxide reductase A	7.20382	147.423	1.51599e-09	7.81547e-06
ARFIP1	ADP ribosylation factor interacting protein 1	7.19076	146.095	2.77353e-05	0.0153809
ZNF234	zinc finger protein 234	7.1871	145.725	3.71299e-08	0.000100965
C12orf49	chromosome 12 open reading frame 49	7.18565	145.578	0.000120788	0.0383861
PPP6R2	protein phosphatase 6 regulatory subunit 2	7.15985	142.998	7.82421e-06	0.00629533
MEA1	male-enhanced antigen 1	7.15333	142.353	7.14269e-06	0.00591802
PDE7A	phosphodiesterase 7A	7.15068	142.092	3.1242e-05	0.0165351
ZNF71	zinc finger protein 71	7.14011	141.055	6.91654e-05	0.0269697
POLR1B	RNA polymerase I subunit B	7.13777	140.826	0.000131733	0.0403889
TMEM167B	transmembrane protein 167B	7.10419	137.586	0.000161487	0.0455024
SLC39A11	solute carrier family 39 member 11	7.10249	137.424	5.65303e-05	0.0238447
HARBI1	harbinger transposase derived 1	7.10161	137.34	7.07775e-05	0.0273663
CDC42EP4	CDC42 effector protein 4	7.08568	135.832	8.33514e-05	0.0301365
PPP2CA	protein phosphatase 2 catalytic subunit alpha	7.0824	135.524	3.75761e-06	0.00381782
MFSD5	major facilitator superfamily domain containing 5	7.07551	134.878	1.10945e-05	0.00796027
PAF1	PAF1 homolog, Paf1/RNA polymerase II complex component	7.06612	134.003	8.01815e-05	0.0292936
ARPC5	actin related protein 2/3 complex subunit 5	7.05941	133.381	0.000126794	0.0394698
PKM	pyruvate kinase M1/2	7.04943	132.462	7.52293e-05	0.0283782
MCCC2	methylcrotonoyl-CoA carboxylase 2	7.01662	129.483	0.00015012	0.0439915
MIEF1	mitochondrial elongation factor 1	7.01522	129.358	2.33445e-05	0.0134831
BCAS3	BCAS3 microtubule associated cell migration factor	7.00946	128.842	0.000106537	0.0357334
CUL2	cullin 2	7.00785	128.698	0.000147314	0.0435358
ZNF282	zinc finger protein 282	7.00638	128.567	2.29485e-05	0.0133096
DCLRE1C	DNA cross-link repair 1C	7.00376	128.334	1.93862e-05	0.0118875
ACTR2	actin related protein 2	6.98156	126.375	0.000149569	0.0439407
FEM1C	fem-1 homolog C	6.9812	126.343	2.47227e-05	0.014046
ZNF81	zinc finger protein 81	6.97209	125.548	9.63786e-05	0.0332065
MYLIP	myosin regulatory light chain interacting protein	6.94742	123.419	3.06007e-07	0.000591592
ESD	esterase D	6.94232	122.984	0.000159911	0.0453337
UBE2Z	ubiquitin conjugating enzyme E2 Z	6.93947	122.741	0.000178392	0.0484041
GBP7	guanylate binding protein 7	6.93512	122.371	5.04666e-05	0.02223
TPRA1	transmembrane protein adipocyte associated 1	6.9241	121.44	0.000120757	0.0383861
HNRNPM	heterogeneous nuclear ribonucleoprotein M	6.92108	121.186	0.000137745	0.0415908
AADAT	aminoadipate aminotransferase	6.90449	119.801	0.00015466	0.04449
TAPT1	transmembrane anterior posterior transformation 1	6.81619	112.688	0.000178116	0.0484041
BIN2	bridging integrator 2	6.71335	104.935	0.000151163	0.0441114
TMEM14A	transmembrane protein 14A	6.69548	103.643	0.000154462	0.04449
CRY2	cryptochrome circadian regulator 2	6.67978	102.522	0.00010047	0.0341931
GNAI2	G protein subunit alpha i2	6.66974	101.81	0.000163151	0.0458784
EXOSC1	exosome component 1	6.6576	100.957	0.000157196	0.044838
MDM4	MDM4 regulator of p53	6.62024	98.3767	0.000149631	0.0439407
ZFP36L1	ZFP36 ring finger protein like 1	6.6136	97.9246	1.34399e-05	0.0090814
C11orf95	chromosome 11 open reading frame 95	6.6075	97.5112	0.000160771	0.0454848
PHOSPHO1	phosphoethanolamine/phosphocholine phosphatase	6.59809	96.8772	8.5679e-06	0.00666262
SSBP1	single stranded DNA binding protein 1	6.58685	96.1257	4.50885e-05	0.0207097
TRIM41	tripartite motif containing 41	6.56752	94.8464	7.59631e-05	0.0284427
ELMO1	engulfment and cell motility 1	6.47957	89.2372	2.66353e-05	0.0148895
SDHD	succinate dehydrogenase complex subunit D	6.47048	88.6763	0.000109657	0.0365161
NIF3L1	NGG1 interacting factor 3 like 1	6.43583	86.572	2.51586e-05	0.0142356
CHIC1	cysteine rich hydrophobic domain 1	6.40679	84.8471	0.000114532	0.0372844
TNPO2	transportin 2	6.36439	82.3896	4.47587e-05	0.0207097
EXOC1	exocyst complex component 1	6.3288	80.3818	0.000115184	0.0373731
SEPT9	septin 9	6.25464	76.3546	0.000113301	0.0371404
UFL1	UFM1 specific ligase 1	6.25449	76.3463	4.5548e-05	0.0207191
DNAJA4	DnaJ heat shock protein family (Hsp40) member A4	6.21669	74.3722	9.60002e-05	0.0331582
CHIA	chitinase acidic	6.04074	65.833	7.02532e-05	0.0272393
ENDOU	endonuclease, poly(U) specific	6.02135	64.9542	4.35424e-05	0.020407
MFSD1	major facilitator superfamily domain containing 1	6.02032	64.9078	9.19778e-05	0.0320071
HCK	HCK proto-oncogene, Src family tyrosine kinase	5.97131	62.74	0.000145501	0.0430914
DYNLT3	dynein light chain Tctex-type 3	5.90908	60.0912	7.01243e-05	0.0272393
ACP6	acid phosphatase 6, lysophosphatidic	5.8233	56.6223	4.81488e-05	0.0215123
MAGT1	magnesium transporter 1	5.76798	54.4923	2.82251e-06	0.00314304
DNAJB1	DnaJ heat shock protein family (Hsp40) member B1	5.68145	51.32	5.98769e-08	0.000151537
CPSF3	cleavage and polyadenylation specific factor 3	5.57379	47.6297	8.46371e-05	0.0302855
MTRR	5-methyltetrahydrofolate-homocysteine methyltransferase reductase	5.18262	36.3181	3.10279e-06	0.00337416
HSPA1A	heat shock protein family A (Hsp70) member 1A	5.11771	34.7204	8.75453e-08	0.000210101
ME2	malic enzyme 2	4.83768	28.5949	0.000124631	0.0389843
RRAGC	Ras related GTP binding C	4.81945	28.2358	0.000140929	0.0421862
PGAM2	phosphoglycerate mutase 2	4.57723	23.8717	0.000147876	0.0436095
NFE2L1	nuclear factor, erythroid 2 like 1	4.14176	17.652	8.65825e-05	0.0305885
PPP1R15B	protein phosphatase 1 regulatory subunit 15B	4.09407	17.0781	1.16456e-05	0.00822844
JUN	Jun proto-oncogene, AP-1 transcription factor subunit	3.76821	13.6252	0.000126899	0.0394698
CREM	cAMP responsive element modulator	3.68814	12.8897	7.132e-05	0.0274997
JUNB	JunB proto-oncogene, AP-1 transcription factor subunit	3.58241	11.9788	0.000121508	0.0384395
DAPK3	death associated protein kinase 3	-3.75411	-13.4928	5.54983e-05	0.0234805
CTSS	cathepsin S	-3.99036	-15.8934	8.43316e-05	0.030254
CACNB3	calcium voltage-gated channel auxiliary subunit beta 3	-4.23824	-18.8728	3.92609e-05	0.0191081
ARHGEF28	Rho guanine nucleotide exchange factor 28	-4.32663	-20.0653	3.72958e-05	0.0184288
KLHL38	kelch like family member 38	-4.36881	-20.6606	5.1235e-05	0.0223563
PFKFB1	6-phosphofructo-2-kinase/fructose-2,6-biphosphatase 1	-4.45249	-21.8943	1.02057e-05	0.00751631
DCUN1D2	defective in cullin neddylation 1 domain containing 2	-4.64008	-24.9346	1.64324e-06	0.00210693
MAPT	microtubule associated protein tau	-4.84825	-28.805	4.7148e-05	0.0212387
ADGRE5	adhesion G protein-coupled receptor E5	-4.94734	-30.8531	0.000166583	0.0464609
CFAP36	cilia and flagella associated protein 36	-5.04108	-32.9242	0.000154464	0.04449
FAM173A	family with sequence similarity 173 member A	-5.04626	-33.0426	3.68014e-05	0.0183506
TCHH	trichohyalin	-5.0724	-33.6468	1.78254e-07	0.000381724
MECP2	methyl-CpG binding protein 2	-5.1147	-34.6479	0.000155657	0.04449
NT5E	5'-nucleotidase ecto	-5.16596	-35.9011	2.06319e-05	0.01236
DNM1	dynamin 1	-5.24757	-37.9905	3.9808e-06	0.00392984
GPR1	G protein-coupled receptor 1	-5.27988	-38.8509	9.12441e-05	0.0319718
HOXB3	homeobox B3	-5.30049	-39.41	6.4093e-06	0.00540692
ZNRF3	zinc and ring finger 3	-5.30454	-39.5209	2.9424e-05	0.0159988
PPP2R5B	protein phosphatase 2 regulatory subunit B'beta	-5.4489	-43.6799	9.14169e-05	0.0319718
MED13	mediator complex subunit 13	-5.47188	-44.3814	3.37032e-05	0.0173233
OTX1	orthodenticle homeobox 1	-5.49035	-44.9531	5.77904e-07	0.000914106
ADNP2	ADNP homeobox 2	-5.5134	-45.677	0.000107703	0.0360378
PPIP5K1	diphosphoinositol pentakisphosphate kinase 1	-5.54183	-46.5863	1.47843e-05	0.00970711
PHF21B	PHD finger protein 21B	-5.59274	-48.2593	6.10152e-05	0.0248334
KLF6	Kruppel like factor 6	-5.60705	-48.7407	1.91026e-05	0.0117654
RAB34	RAB34, member RAS oncogene family	-5.61647	-49.0598	2.97779e-05	0.016112
CAMK2B	calcium/calmodulin dependent protein kinase II beta	-5.63779	-49.7902	1.64541e-06	0.00210693
ATP7A	ATPase copper transporting alpha	-5.71822	-52.6449	1.93462e-06	0.00238559
HS3ST1	heparan sulfate-glucosamine 3-sulfotransferase 1	-5.72324	-52.8282	7.69907e-07	0.00115234
MAP2K7	mitogen-activated protein kinase kinase 7	-5.76654	-54.4377	0.000144592	0.0429629
TLL1	tolloid like 1	-5.82116	-56.5383	0.00015193	0.0442425
HRH1	histamine receptor H1	-5.87243	-58.5838	0.000108152	0.0361012
OSBPL10	oxysterol binding protein like 10	-5.89606	-59.5512	3.62935e-06	0.00374213
FUT4	fucosyltransferase 4	-5.92414	-60.7216	0.00012861	0.0395468
RFK	riboflavin kinase	-5.97624	-62.9544	2.09894e-05	0.0124324
THY1	Thy-1 cell surface antigen	-5.99614	-63.8291	5.35063e-05	0.0229395
VASP	vasodilator stimulated phosphoprotein	-6.05545	-66.5078	5.07908e-05	0.0223023
KIAA1191	KIAA1191	-6.08439	-67.8553	6.68758e-09	2.65965e-05
C3	complement C3	-6.10067	-68.6254	3.51842e-06	0.003672
CDH4	cadherin 4	-6.17602	-72.305	1.25708e-06	0.00168249
CMTM8	CKLF like MARVEL transmembrane domain containing 8	-6.18793	-72.9043	2.16424e-05	0.012711
CTXN2	cortexin 2	-6.20645	-73.8459	3.69425e-06	0.00378103
KIAA1549	KIAA1549	-6.26081	-76.6814	7.66626e-05	0.028548
C1QL3	complement C1q like 3	-6.27864	-77.6351	0.00015557	0.04449
CDC20	cell division cycle 20	-6.31928	-79.8532	3.57025e-05	0.0180713
LRP8	LDL receptor related protein 8	-6.3263	-80.2428	7.55642e-06	0.00615097
WFS1	wolframin ER transmembrane glycoprotein	-6.32919	-80.4036	8.5113e-05	0.0303142
PFKFB4	6-phosphofructo-2-kinase/fructose-2,6-biphosphatase 4	-6.33909	-80.9572	2.36134e-06	0.00273906
SLC6A5	solute carrier family 6 member 5	-6.35	-81.5719	2.93672e-07	0.000575741
BICRA	BRD4 interacting chromatin remodeling complex associated protein	-6.40654	-84.832	6.60109e-10	4.59419e-06
KCNT1	potassium sodium-activated channel subfamily T member 1	-6.41217	-85.1638	9.17312e-05	0.0320013
TSPAN14	tetraspanin 14	-6.41753	-85.4808	1.64988e-06	0.00210693
NIPBL	NIPBL cohesin loading factor	-6.44735	-87.2663	5.85254e-09	2.46862e-05
TSPEAR	thrombospondin type laminin G domain and EAR repeats	-6.47313	-88.8398	4.66822e-05	0.0210972
Art2a	ADP-ribosyltransferase 2a	-6.49996	-90.5068	6.28535e-06	0.00540055
TRAK1	trafficking kinesin protein 1	-6.51331	-91.3486	1.6379e-05	0.0103631
SBK1	SH3 domain binding kinase 1	-6.51579	-91.5057	3.30641e-05	0.0172373
FBXO28	F-box protein 28	-6.51647	-91.5486	4.30326e-05	0.0203048
FPGS	folylpolyglutamate synthase	-6.54019	-93.0667	0.000132687	0.040592
SMG1	SMG1 nonsense mediated mRNA decay associated PI3K related kinase	-6.55896	-94.2853	2.7962e-05	0.0154451
ELN	elastin	-6.57796	-95.5351	4.04666e-05	0.0194233
RIN1	Ras and Rab interactor 1	-6.59005	-96.3395	0.000161141	0.0454971
ANKUB1	ankyrin repeat and ubiquitin domain containing 1	-6.60606	-97.4143	4.32814e-06	0.00412641
SINHCAF	SIN3-HDAC complex associated factor	-6.62071	-98.4088	4.53079e-07	0.000738653
C3orf70	chromosome 3 open reading frame 70	-6.62945	-99.0062	7.60134e-05	0.0284427
SUPT20H	SPT20 homolog, SAGA complex component	-6.66308	-101.341	0.00012839	0.0395468
LIM2	lens intrinsic membrane protein 2	-6.6677	-101.667	2.54873e-05	0.0143632
ITGA7	integrin subunit alpha 7	-6.66959	-101.8	5.26855e-06	0.00467311
SERP2	stress associated endoplasmic reticulum protein family member 2	-6.7339	-106.441	8.80264e-06	0.00676953
ARF6	ADP ribosylation factor 6	-6.75868	-108.284	5.38031e-06	0.00473995
LPL	lipoprotein lipase	-6.83376	-114.069	7.50243e-11	7.94575e-07
PCDH10	protocadherin 10	-6.84379	-114.865	0.000171294	0.0471211
KIF5B	kinesin family member 5B	-6.85629	-115.864	4.49751e-05	0.0207097
SYVN1	synoviolin 1	-6.85894	-116.077	2.27929e-06	0.00268869
ARHGEF7	Rho guanine nucleotide exchange factor 7	-6.86596	-116.643	6.43975e-05	0.0256843
MOGAT2	monoacylglycerol O-acyltransferase 2	-6.96642	-125.055	7.85429e-05	0.0289994
TSPOAP1	TSPO associated protein 1	-6.97621	-125.907	1.94964e-07	0.000399089
TOX2	TOX high mobility group box family member 2	-7.00569	-128.506	9.05667e-10	5.7302e-06
AMPH	amphiphysin	-7.0118	-129.051	1.97041e-05	0.0120294
PCYT1B	phosphate cytidylyltransferase 1, choline, beta	-7.03986	-131.586	1.46873e-08	4.89298e-05
DYRK1B	dual specificity tyrosine phosphorylation regulated kinase 1B	-7.05658	-133.12	9.22637e-08	0.000216914
ANKRD28	ankyrin repeat domain 28	-7.11607	-138.724	1.51911e-05	0.00983498
WNT10A	Wnt family member 10A	-7.15297	-142.318	6.31887e-09	2.58693e-05
GPR37	G protein-coupled receptor 37	-7.19102	-146.121	1.88667e-05	0.0116718
DUOX2	dual oxidase 2	-7.20373	-147.414	8.30733e-06	0.00653298
TRAF3IP2	TRAF3 interacting protein 2	-7.27199	-154.557	5.35605e-05	0.0229395
KCNB1	potassium voltage-gated channel subfamily B member 1	-7.28267	-155.705	6.39476e-06	0.00540692
KLHL40	kelch like family member 40	-7.31783	-159.546	0.000169305	0.0467497
WIPF2	WAS/WASL interacting protein family member 2	-7.32967	-160.861	4.15087e-06	0.00401237
PTK2	protein tyrosine kinase 2	-7.33326	-161.262	0.000150776	0.044091
USP2	ubiquitin specific peptidase 2	-7.36085	-164.375	1.74135e-05	0.0109183
SLC43A1	solute carrier family 43 member 1	-7.38917	-167.634	5.17365e-05	0.0224345
TSTD1	thiosulfate sulfurtransferase like domain containing 1	-7.39991	-168.886	4.03477e-05	0.0194233
TMEM163	transmembrane protein 163	-7.42954	-172.391	0.000112438	0.0370872
PRKCA	protein kinase C alpha	-7.48216	-178.795	7.39638e-06	0.00605611
ITLN1	intelectin 1	-7.50163	-181.224	7.74291e-06	0.00626613
SLCO4A1	solute carrier organic anion transporter family member 4A1	-7.52471	-184.146	2.16543e-06	0.00259842
MARF1	meiosis regulator and mRNA stability factor 1	-7.54528	-186.791	1.00098e-05	0.00745085
PEX3	peroxisomal biogenesis factor 3	-7.54566	-186.84	1.01755e-05	0.00751631
GVINP1	GTPase, very large interferon inducible pseudogene 1	-7.57138	-190.2	1.42059e-05	0.00941613
ZNF79	zinc finger protein 79	-7.58679	-192.244	1.39833e-05	0.00935774
CHD8	chromodomain helicase DNA binding protein 8	-7.58924	-192.569	5.32222e-05	0.0229358
DHRS1	dehydrogenase/reductase 1	-7.61337	-195.818	8.80209e-06	0.00676953
SLC29A1	solute carrier family 29 member 1 (Augustine blood group)	-7.62137	-196.907	6.91703e-05	0.0269697
C1QTNF1	C1q and TNF related 1	-7.6455	-200.228	1.8761e-07	0.000395673
CTNND2	catenin delta 2	-7.66425	-202.847	7.18617e-06	0.00591881
KBTBD8	kelch repeat and BTB domain containing 8	-7.71697	-210.397	3.18634e-14	1.47841e-09
SEC61A1	Sec61 translocon alpha 1 subunit	-7.73031	-212.351	4.12457e-05	0.0196439
WHRN	whirlin	-7.76452	-217.446	5.27086e-06	0.00467311
PBXIP1	PBX homeobox interacting protein 1	-7.77432	-218.929	1.88588e-06	0.00236491
ABCC11	ATP binding cassette subfamily C member 11	-7.7862	-220.74	2.34769e-05	0.0135036
NLRP6	NLR family pyrin domain containing 6	-7.78793	-221.004	1.77524e-05	0.0110809
DMXL1	Dmx like 1	-7.79744	-222.465	3.02189e-06	0.00333835
CALY	calcyon neuron specific vesicular protein	-7.80408	-223.491	8.39273e-05	0.0301867
MPDU1	mannose-P-dolichol utilization defect 1	-7.81542	-225.256	8.88724e-06	0.00679703
SLC40A1	solute carrier family 40 member 1	-7.81797	-225.654	4.02155e-07	0.000682658
ANKRD10	ankyrin repeat domain 10	-7.83465	-228.279	2.64029e-06	0.00298793
FAM89A	family with sequence similarity 89 member A	-7.86674	-233.412	4.4274e-06	0.00414264
GJC1	gap junction protein gamma 1	-7.90568	-239.799	3.73355e-05	0.0184288
DCAF5	DDB1 and CUL4 associated factor 5	-7.92691	-243.354	1.06516e-09	6.17772e-06
PCID2	PCI domain containing 2	-8.02786	-260.991	4.34504e-07	0.00072443
TRIM16	tripartite motif containing 16	-8.07578	-269.807	8.46428e-07	0.00123089
RAD54L2	RAD54 like 2	-8.0981	-274.013	0.000167665	0.0465832
PPIA	peptidylprolyl isomerase A	-8.15991	-286.007	7.6705e-05	0.028548
NDUFAF4	NADH:ubiquinone oxidoreductase complex assembly factor 4	-8.17035	-288.085	3.64612e-05	0.0183221
KIF1A	kinesin family member 1A	-8.18118	-290.256	8.48923e-07	0.00123089
TBC1D8B	TBC1 domain family member 8B	-8.19862	-293.786	0.000165556	0.0462743
TSEN15	tRNA splicing endonuclease subunit 15	-8.24108	-302.56	0.000128702	0.0395468
TET3	tet methylcytosine dioxygenase 3	-8.24642	-303.683	1.35057e-06	0.00177351
PUDP	pseudouridine 5'-phosphatase	-8.28961	-312.91	6.789e-05	0.0267704
IL16	interleukin 16	-8.32281	-320.196	5.70011e-05	0.0239217
PLCH1	phospholipase C eta 1	-8.32417	-320.498	8.69305e-14	3.02507e-09
SHANK3	SH3 and multiple ankyrin repeat domains 3	-8.33494	-322.899	2.07767e-08	6.4267e-05
PANK1	pantothenate kinase 1	-8.35845	-328.205	1.48971e-05	0.00973522
ATP6V1G2	ATPase H+ transporting V1 subunit G2	-8.42177	-342.93	4.37995e-05	0.0204586
SEC63	SEC63 homolog, protein translocation regulator	-8.42359	-343.362	4.51268e-05	0.0207097
FBXL14	F-box and leucine rich repeat protein 14	-8.47136	-354.923	2.66716e-08	7.80901e-05
ZNF285	zinc finger protein 285	-8.53292	-370.395	4.91692e-05	0.0218661
GALNT16	polypeptide N-acetylgalactosaminyltransferase 16	-8.54794	-374.27	5.08356e-08	0.000131038
ZNF214	zinc finger protein 214	-8.59591	-386.926	3.60199e-07	0.000639145
PIK3R2	phosphoinositide-3-kinase regulatory subunit 2	-8.63864	-398.556	0.000143476	0.0427646
GSAP	gamma-secretase activating protein	-8.68543	-411.694	1.10829e-05	0.00796027
RNF31	ring finger protein 31	-8.72257	-422.431	1.52644e-05	0.00983671
MGRN1	mahogunin ring finger 1	-8.7437	-428.662	7.17138e-07	0.00108502
PLA2G6	phospholipase A2 group VI	-8.82855	-454.631	8.95506e-13	2.0775e-08
SDK1	sidekick cell adhesion molecule 1	-8.83638	-457.106	9.35006e-08	0.000216914
hsp30	heat shock protein 30-like	-8.85625	-463.444	8.13576e-06	0.00647119
DUPD1	dual specificity phosphatase and pro isomerase domain containing 1	-8.89949	-477.543	6.26965e-05	0.0252958
GPR139	G protein-coupled receptor 139	-8.90287	-478.664	4.04094e-05	0.0194233
WDR19	WD repeat domain 19	-8.98853	-507.945	5.50973e-05	0.0233819
RORC	RAR related orphan receptor C	-9.11373	-553.996	7.07537e-08	0.000175867
NFASC	neurofascin	-9.13196	-561.041	5.0736e-06	0.00458585
SMYD1	SET and MYND domain containing 1	-9.18	-580.035	1.00881e-08	3.60056e-05
CHST11	carbohydrate sulfotransferase 11	-9.19924	-587.825	1.93665e-06	0.00238559
RGS9	regulator of G protein signaling 9	-9.2346	-602.411	1.72438e-06	0.00218204
NT5DC3	5'-nucleotidase domain containing 3	-9.24093	-605.058	0	0
SLC6A12	solute carrier family 6 member 12	-9.24513	-606.824	3.00441e-05	0.0161329
SNED1	sushi, nidogen and EGF like domains 1	-9.24725	-607.713	1.19493e-06	0.00161484
HDAC5	histone deacetylase 5	-9.3194	-638.878	1.15954e-09	6.20779e-06
TEX10	testis expressed 10	-9.41747	-683.82	1.17354e-05	0.00825003
RPL31	ribosomal protein L31	-9.46415	-706.305	8.97314e-10	5.7302e-06
NDNF	neuron derived neurotrophic factor	-9.49379	-720.967	2.15808e-06	0.00259842
ENDOV	endonuclease V	-9.52917	-738.869	9.84125e-11	8.56158e-07
GPR151	G protein-coupled receptor 151	-9.55497	-752.198	3.10216e-06	0.00337416
MAGI2	membrane associated guanylate kinase, WW and PDZ domain containing 2	-9.64559	-800.961	4.8454e-09	2.17566e-05
PTPRG	protein tyrosine phosphatase receptor type G	-9.71983	-843.256	5.82232e-11	6.75365e-07
KCNN2	potassium calcium-activated channel subfamily N member 2	-9.84006	-916.545	6.09171e-10	4.46282e-06
CSGALNACT1	chondroitin sulfate N-acetylgalactosaminyltransferase 1	-9.9008	-955.954	7.47931e-09	2.8919e-05
CHST12	carbohydrate sulfotransferase 12	-9.96373	-998.579	9.6794e-07	0.00137482
NTM	neurotrimin	-10.3036	-1263.82	4.68e-07	0.000748774
DMXL2	Dmx like 2	-10.3097	-1269.23	5.10013e-09	2.21848e-05
NRG1	neuregulin 1	-10.3631	-1317.07	8.31895e-09	3.12961e-05
CNBP	CCHC-type zinc finger nucleic acid binding protein	-10.364	-1317.87	0	0
GREM2	gremlin 2, DAN family BMP antagonist	-10.464	-1412.45	8.33539e-11	7.94575e-07
TOR1A	torsin family 1 member A	-10.4739	-1422.2	4.0705e-08	0.000106904
ELOVL4	ELOVL fatty acid elongase 4	-10.4891	-1437.25	8.56254e-11	7.94575e-07
UBL3	ubiquitin like 3	-11.1205	-2226.34	3.49032e-12	5.5618e-08
PHLDA2	pleckstrin homology like domain family A member 2	-11.185	-2328.19	2.16339e-08	6.54637e-05
MRPS18B	mitochondrial ribosomal protein S18B	-11.8324	-3646.79	0.000180246	0.0487172
DPF3	double PHD fingers 3	-12.2842	-4987.75	1.00402e-11	1.39754e-07
BNIP2	BCL2 interacting protein 2	-12.331	-5152.34	3.05943e-10	2.50505e-06
CD22	CD22 molecule	-12.6046	-6228	0.000100179	0.0341776
TFAP2D	transcription factor AP-2 delta	-12.7116	-6707.9	8.63641e-05	0.0305885
TMEM67	transmembrane protein 67	-12.7396	-6839.35	8.24877e-05	0.0299788
TMEM100	transmembrane protein 100	-12.8221	-7241.74	3.5766e-10	2.7658e-06
KMT2D	lysine methyltransferase 2D	-12.9513	-7920.14	5.91704e-05	0.0245281
PUS7L	pseudouridine synthase 7 like	-12.9631	-7985.38	1.75913e-11	2.22601e-07
CACNA1H	calcium voltage-gated channel subunit alpha1 H	-13.3343	-10327.9	3.36294e-05	0.0173233
AHCYL1	adenosylhomocysteinase like 1	-14.0321	-16752.1	3.93229e-06	0.00390968
USP16	ubiquitin specific peptidase 16	-14.3313	-20613.2	9.93753e-06	0.00745085
SYTL5	synaptotagmin like 5	-15.1241	-35712.1	3.52987e-07	0.000639145
NBEAL2	neurobeachin like 2	-16.4604	-90173.2	1.94374e-07	0.000399089
