# Supplementary material for: Potential Role of Rainbow Trout Erythrocytes as Mediators in the Immune Response Induced by a DNA Vaccine in Fish
Source: Vaccines (Basel). 2019 Jul 3;7(3):60. doi: 10.3390/vaccines7030060 (PMC6789471; doi:10.3390/vaccines7030060)
Supplement: Supplementary file 1 [file vaccines-07-00060-s001.zip › Supplementary Material_Puente-Marin_Ortega-Villaizan_Vaccines_2019/Table S10.xlsx]

## Sheet: Table S10
Pathway	Gene symbol	Gene description	Log₂ fold change	fold change	p-value	FDR p-value
antigen processing and presentation of peptide antigen via MHC class I GO:0002474	TAPBPL	TAP binding protein like	13.9936	16312	1.58497e-05	0.00488097
	PSMA4	proteasome subunit alpha 4	12.9216	7758.44	4.92649e-05	0.0111638
	PSMD9	proteasome 26S subunit, non-ATPase 9	9.12849	559.693	9.1811e-08	0.000114768
	SEM1	SEM1 26S proteasome complex subunit	8.27411	309.568	7.33456e-09	3.00275e-05
	B2M	beta-2-microglobulin	7.37655	166.174	5.33714e-08	8.36853e-05
	BCAP31	B cell receptor associated protein 31	7.25855	153.123	2.00806e-05	0.0057277
	PSMB10	proteasome subunit beta 10	7.2001	147.043	6.95071e-08	9.40775e-05
	PSMA3	proteasome subunit alpha 3	7.17821	144.829	7.53161e-06	0.00287223
	PSMB8	proteasome subunit beta 8	6.62367	98.6106	4.49307e-08	7.62698e-05
	PSMA7	proteasome subunit alpha 7	6.28754	78.1156	9.31696e-08	0.000114768
	PSMC4	proteasome 26S subunit, ATPase 4	6.13265	70.1636	9.70088e-07	0.000630937
	PSMD4	proteasome 26S subunit, non-ATPase 4	6.06255	66.836	1.52647e-06	0.000881647
	PSME3	proteasome activator subunit 3	5.86756	58.3864	5.26081e-05	0.0117165
	PSMB4	proteasome subunit beta 4	5.51994	45.8847	4.14622e-07	0.00035191
	PSMC6	proteasome 26S subunit, ATPase 6	5.40588	42.3967	2.93791e-05	0.00754506
	SAR1B	secretion associated Ras related GTPase 1B	5.03316	32.7441	0.000182203	0.0275791
	PSMB5	proteasome subunit beta 5	4.94081	30.7136	4.10982e-05	0.0097456
	PSMC5	proteasome 26S subunit, ATPase 5	4.49828	22.6005	7.84247e-05	0.015289
	CANX	calnexin	4.42369	21.4616	0.000116386	0.0201656
	PSMD8	proteasome 26S subunit, non-ATPase 8	4.15548	17.8207	0.000221331	0.0317611
	CALR	calreticulin	-5.09919	-34.2775	0.000135744	0.0223873
antigen processing and presentation of exogenous peptide antigen GO:0002478	PSMA4	proteasome subunit alpha 4	12.9216	7758.44	4.92649e-05	0.0111638
	PSMD9	proteasome 26S subunit, non-ATPase 9	9.12849	559.693	9.1811e-08	0.000114768
	SEM1	SEM1 26S proteasome complex subunit	8.27411	309.568	7.33456e-09	3.00275e-05
	DCTN1	dynactin subunit 1	7.52947	184.756	6.93879e-08	9.40775e-05
	B2M	beta-2-microglobulin	7.37655	166.174	5.33714e-08	8.36853e-05
	PSMB10	proteasome subunit beta 10	7.2001	147.043	6.95071e-08	9.40775e-05
	PSMA3	proteasome subunit alpha 3	7.17821	144.829	7.53161e-06	0.00287223
	DYNLL1	dynein light chain LC8-type 1	6.69529	103.63	8.47212e-07	0.000562187
	PSMB8	proteasome subunit beta 8	6.62367	98.6106	4.49307e-08	7.62698e-05
	AP2M1	adaptor related protein complex 2 subunit mu 1	6.56812	94.886	8.18274e-07	0.000552291
	LGMN	legumain	6.38904	83.8091	1.77921e-05	0.00525812
	PSMA7	proteasome subunit alpha 7	6.28754	78.1156	9.31696e-08	0.000114768
	PSMC4	proteasome 26S subunit, ATPase 4	6.13265	70.1636	9.70088e-07	0.000630937
	PSMD4	proteasome 26S subunit, non-ATPase 4	6.06255	66.836	1.52647e-06	0.000881647
	PSME3	proteasome activator subunit 3	5.86756	58.3864	5.26081e-05	0.0117165
	AP2S1	adaptor related protein complex 2 subunit sigma 1	5.69455	51.7883	5.19197e-06	0.0021573
	PSMB4	proteasome subunit beta 4	5.51994	45.8847	4.14622e-07	0.00035191
	DCTN3	dynactin subunit 3	5.45731	43.9353	4.76044e-05	0.010845
	PSMC6	proteasome 26S subunit, ATPase 6	5.40588	42.3967	2.93791e-05	0.00754506
	SAR1B	secretion associated Ras related GTPase 1B	5.03316	32.7441	0.000182203	0.0275791
	PSMB5	proteasome subunit beta 5	4.94081	30.7136	4.10982e-05	0.0097456
	AP1S1	adaptor related protein complex 1 subunit sigma 1	4.88031	29.4523	0.000423133	0.0495661
	PSMC5	proteasome 26S subunit, ATPase 5	4.49828	22.6005	7.84247e-05	0.015289
	CANX	calnexin	4.42369	21.4616	0.000116386	0.0201656
	PSMD8	proteasome 26S subunit, non-ATPase 8	4.15548	17.8207	0.000221331	0.0317611
	AP1M1	adaptor related protein complex 1 subunit mu 1	-4.95685	-31.0571	0.000420143	0.0494724
	CALR	calreticulin	-5.09919	-34.2775	0.000135744	0.0223873
activation of innate immune response GO:0002218	PSMA4	proteasome subunit alpha 4	12.9216	7758.44	4.92649e-05	0.0111638
	PYCARD	PYD and CARD domain containing	9.53127	739.941	1.88067e-09	1.18913e-05
	PSMD9	proteasome 26S subunit, non-ATPase 9	9.12849	559.693	9.1811e-08	0.000114768
	SEM1	SEM1 26S proteasome complex subunit	8.27411	309.568	7.33456e-09	3.00275e-05
	ESR1	estrogen receptor 1	8.20976	296.063	1.46674e-06	0.000854237
	FBXW11	F-box and WD repeat domain containing 11	7.92119	242.39	9.52863e-07	0.000625631
	PSMB10	proteasome subunit beta 10	7.2001	147.043	6.95071e-08	9.40775e-05
	PSMA3	proteasome subunit alpha 3	7.17821	144.829	7.53161e-06	0.00287223
	UBA52	ubiquitin A-52 residue ribosomal protein fusion product 1	7.12932	140.004	5.85597e-09	2.62942e-05
	RPS27A	ribosomal protein S27a	6.82606	113.462	0.000410651	0.0489389
	PSMB8	proteasome subunit beta 8	6.62367	98.6106	4.49307e-08	7.62698e-05
	LGMN	legumain	6.38904	83.8091	1.77921e-05	0.00525812
	PSMA7	proteasome subunit alpha 7	6.28754	78.1156	9.31696e-08	0.000114768
	PSMC4	proteasome 26S subunit, ATPase 4	6.13265	70.1636	9.70088e-07	0.000630937
	PSMD4	proteasome 26S subunit, non-ATPase 4	6.06255	66.836	1.52647e-06	0.000881647
	UBE2D2	ubiquitin conjugating enzyme E2 D2	5.9945	63.7563	6.59574e-06	0.00266114
	PSME3	proteasome activator subunit 3	5.86756	58.3864	5.26081e-05	0.0117165
	IFIH1	interferon induced with helicase C domain 1	5.73769	53.3601	3.96735e-05	0.00948857
	PSMB4	proteasome subunit beta 4	5.51994	45.8847	4.14622e-07	0.00035191
	SFPQ	splicing factor proline and glutamine rich	5.50783	45.5012	1.55587e-05	0.00483414
	PSMC6	proteasome 26S subunit, ATPase 6	5.40588	42.3967	2.93791e-05	0.00754506
	SIN3A	SIN3 transcription regulator family member A	5.33779	40.4421	8.55822e-05	0.016341
	CUL1	cullin 1	5.28262	38.9248	3.09142e-05	0.00782381
	HCK	HCK proto-oncogene, Src family tyrosine kinase	4.96742	31.2855	6.77162e-05	0.0139434
	PSMB5	proteasome subunit beta 5	4.94081	30.7136	4.10982e-05	0.0097456
	CYLD	CYLD lysine 63 deubiquitinase	4.74787	26.8689	0.00013483	0.022263
	PIK3R4	phosphoinositide-3-kinase regulatory subunit 4	4.64576	25.033	2.06811e-05	0.00581557
	PSMC5	proteasome 26S subunit, ATPase 5	4.49828	22.6005	7.84247e-05	0.015289
	PSMD8	proteasome 26S subunit, non-ATPase 8	4.15548	17.8207	0.000221331	0.0317611
	ARRB2	arrestin beta 2	4.10347	17.1897	0.000243361	0.0339085
	FYN	FYN proto-oncogene, Src family tyrosine kinase	-4.75169	-26.9402	0.000417692	0.0494724
antigen processing and presentation of exogenous peptide antigen via MHC class I,TAP-dependent	PSMA4	proteasome subunit alpha 4	12.9216	7758.44	4.92649e-05	0.0111638
	PSMD9	proteasome 26S subunit, non-ATPase 9	9.12849	559.693	9.1811e-08	0.000114768
	SEM1	SEM1 26S proteasome complex subunit	8.27411	309.568	7.33456e-09	3.00275e-05
	B2M	beta-2-microglobulin	7.37655	166.174	5.33714e-08	8.36853e-05
	PSMB10	proteasome subunit beta 10	7.2001	147.043	6.95071e-08	9.40775e-05
	PSMA3	proteasome subunit alpha 3	7.17821	144.829	7.53161e-06	0.00287223
	PSMB8	proteasome subunit beta 8	6.62367	98.6106	4.49307e-08	7.62698e-05
	PSMA7	proteasome subunit alpha 7	6.28754	78.1156	9.31696e-08	0.000114768
	PSMC4	proteasome 26S subunit, ATPase 4	6.13265	70.1636	9.70088e-07	0.000630937
	PSMD4	proteasome 26S subunit, non-ATPase 4	6.06255	66.836	1.52647e-06	0.000881647
	PSME3	proteasome activator subunit 3	5.86756	58.3864	5.26081e-05	0.0117165
	PSMB4	proteasome subunit beta 4	5.51994	45.8847	4.14622e-07	0.00035191
	PSMC6	proteasome 26S subunit, ATPase 6	5.40588	42.3967	2.93791e-05	0.00754506
	PSMB5	proteasome subunit beta 5	4.94081	30.7136	4.10982e-05	0.0097456
	PSMC5	proteasome 26S subunit, ATPase 5	4.49828	22.6005	7.84247e-05	0.015289
	PSMD8	proteasome 26S subunit, non-ATPase 8	4.15548	17.8207	0.000221331	0.0317611
	CALR	calreticulin	-5.09919	-34.2775	0.000135744	0.0223873
Fc receptor signaling pathway	PSMA4	proteasome subunit alpha 4	12.9216	7758.44	4.92649e-05	0.0111638
	PSMD9	proteasome 26S subunit, non-ATPase 9	9.12849	559.693	9.1811e-08	0.000114768
	SEM1	SEM1 26S proteasome complex subunit	8.27411	309.568	7.33456e-09	3.00275e-05
	FBXW11	F-box and WD repeat domain containing 11	7.92119	242.39	9.52863e-07	0.000625631
	PIK3R2	phosphoinositide-3-kinase regulatory subunit 2	7.83536	228.391	6.12428e-08	8.78834e-05
	PSMB10	proteasome subunit beta 10	7.2001	147.043	6.95071e-08	9.40775e-05
	PSMA3	proteasome subunit alpha 3	7.17821	144.829	7.53161e-06	0.00287223
	UBA52	ubiquitin A-52 residue ribosomal protein fusion product 1	7.12932	140.004	5.85597e-09	2.62942e-05
	RPS27A	ribosomal protein S27a	6.82606	113.462	0.000410651	0.0489389
	MYO1E	myosin IE	6.76152	108.498	3.1335e-05	0.00790158
	MAPK8	mitogen-activated protein kinase 8	6.69659	103.723	0.000119723	0.0205486
	PSMB8	proteasome subunit beta 8	6.62367	98.6106	4.49307e-08	7.62698e-05
	PSMA7	proteasome subunit alpha 7	6.28754	78.1156	9.31696e-08	0.000114768
	BRK1	BRICK1 subunit of SCAR/WAVE actin nucleating complex	6.25235	76.2334	7.32249e-06	0.00281701
	PSMC4	proteasome 26S subunit, ATPase 4	6.13265	70.1636	9.70088e-07	0.000630937
	PSMD4	proteasome 26S subunit, non-ATPase 4	6.06255	66.836	1.52647e-06	0.000881647
	UBE2D2	ubiquitin conjugating enzyme E2 D2	5.9945	63.7563	6.59574e-06	0.00266114
	PSME3	proteasome activator subunit 3	5.86756	58.3864	5.26081e-05	0.0117165
	MAPK9	mitogen-activated protein kinase 9	5.8422	57.3692	4.75088e-05	0.0108421
	PSMB4	proteasome subunit beta 4	5.51994	45.8847	4.14622e-07	0.00035191
	PSMC6	proteasome 26S subunit, ATPase 6	5.40588	42.3967	2.93791e-05	0.00754506
	CUL1	cullin 1	5.28262	38.9248	3.09142e-05	0.00782381
	HCK	HCK proto-oncogene, Src family tyrosine kinase	4.96742	31.2855	6.77162e-05	0.0139434
	PSMB5	proteasome subunit beta 5	4.94081	30.7136	4.10982e-05	0.0097456
	PSMC5	proteasome 26S subunit, ATPase 5	4.49828	22.6005	7.84247e-05	0.015289
	CRK	CRK proto-oncogene, adaptor protein	4.29842	19.6767	8.67263e-05	0.0165071
	PSMD8	proteasome 26S subunit, non-ATPase 8	4.15548	17.8207	0.000221331	0.0317611
	CDC42	cell division cycle 42	3.38356	10.4365	0.000354496	0.044044
	LCP2	lymphocyte cytosolic protein 2	-4.74402	-26.7974	0.000389007	0.047126
	FYN	FYN proto-oncogene, Src family tyrosine kinase	-4.75169	-26.9402	0.000417692	0.0494724
	MAP2K4	mitogen-activated protein kinase kinase 4	-5.36181	-41.1213	9.79253e-05	0.0178819
	RAP1A	RAP1A, member of RAS oncogene family	-6.90779	-120.075	5.96374e-05	0.0127124
stimulatory C-type lectin receptor signaling pathway	PSMA4	proteasome subunit alpha 4	12.9216	7758.44	4.92649e-05	0.0111638
	PSMD9	proteasome 26S subunit, non-ATPase 9	9.12849	559.693	9.1811e-08	0.000114768
	SEM1	SEM1 26S proteasome complex subunit	8.27411	309.568	7.33456e-09	3.00275e-05
	FBXW11	F-box and WD repeat domain containing 11	7.92119	242.39	9.52863e-07	0.000625631
	PSMB10	proteasome subunit beta 10	7.2001	147.043	6.95071e-08	9.40775e-05
	PSMA3	proteasome subunit alpha 3	7.17821	144.829	7.53161e-06	0.00287223
	UBA52	ubiquitin A-52 residue ribosomal protein fusion product 1	7.12932	140.004	5.85597e-09	2.62942e-05
	RPS27A	ribosomal protein S27a	6.82606	113.462	0.000410651	0.0489389
	PSMB8	proteasome subunit beta 8	6.62367	98.6106	4.49307e-08	7.62698e-05
	PSMA7	proteasome subunit alpha 7	6.28754	78.1156	9.31696e-08	0.000114768
	PSMC4	proteasome 26S subunit, ATPase 4	6.13265	70.1636	9.70088e-07	0.000630937
	PSMD4	proteasome 26S subunit, non-ATPase 4	6.06255	66.836	1.52647e-06	0.000881647
	UBE2D2	ubiquitin conjugating enzyme E2 D2	5.9945	63.7563	6.59574e-06	0.00266114
	PSME3	proteasome activator subunit 3	5.86756	58.3864	5.26081e-05	0.0117165
	PSMB4	proteasome subunit beta 4	5.51994	45.8847	4.14622e-07	0.00035191
	PSMC6	proteasome 26S subunit, ATPase 6	5.40588	42.3967	2.93791e-05	0.00754506
	CUL1	cullin 1	5.28262	38.9248	3.09142e-05	0.00782381
	PSMB5	proteasome subunit beta 5	4.94081	30.7136	4.10982e-05	0.0097456
	PSMC5	proteasome 26S subunit, ATPase 5	4.49828	22.6005	7.84247e-05	0.015289
	PSMD8	proteasome 26S subunit, non-ATPase 8	4.15548	17.8207	0.000221331	0.0317611
	FYN	FYN proto-oncogene, Src family tyrosine kinase	-4.75169	-26.9402	0.000417692	0.0494724
T cell receptor signaling pathway	PSMA4	proteasome subunit alpha 4	12.9216	7758.44	4.92649e-05	0.0111638
	PSMD9	proteasome 26S subunit, non-ATPase 9	9.12849	559.693	9.1811e-08	0.000114768
	SEM1	SEM1 26S proteasome complex subunit	8.27411	309.568	7.33456e-09	3.00275e-05
	FBXW11	F-box and WD repeat domain containing 11	7.92119	242.39	9.52863e-07	0.000625631
	PIK3R2	phosphoinositide-3-kinase regulatory subunit 2	7.83536	228.391	6.12428e-08	8.78834e-05
	STK11	serine/threonine kinase 11	7.2583	153.096	1.60649e-05	0.00490384
	PSMB10	proteasome subunit beta 10	7.2001	147.043	6.95071e-08	9.40775e-05
	PSMA3	proteasome subunit alpha 3	7.17821	144.829	7.53161e-06	0.00287223
	UBA52	ubiquitin A-52 residue ribosomal protein fusion product 1	7.12932	140.004	5.85597e-09	2.62942e-05
	RPS27A	ribosomal protein S27a	6.82606	113.462	0.000410651	0.0489389
	PSMB8	proteasome subunit beta 8	6.62367	98.6106	4.49307e-08	7.62698e-05
	PSMA7	proteasome subunit alpha 7	6.28754	78.1156	9.31696e-08	0.000114768
	PSMC4	proteasome 26S subunit, ATPase 4	6.13265	70.1636	9.70088e-07	0.000630937
	PSMD4	proteasome 26S subunit, non-ATPase 4	6.06255	66.836	1.52647e-06	0.000881647
	UBE2D2	ubiquitin conjugating enzyme E2 D2	5.9945	63.7563	6.59574e-06	0.00266114
	PSME3	proteasome activator subunit 3	5.86756	58.3864	5.26081e-05	0.0117165
	PSMB4	proteasome subunit beta 4	5.51994	45.8847	4.14622e-07	0.00035191
	PSMC6	proteasome 26S subunit, ATPase 6	5.40588	42.3967	2.93791e-05	0.00754506
	CUL1	cullin 1	5.28262	38.9248	3.09142e-05	0.00782381
	PSMB5	proteasome subunit beta 5	4.94081	30.7136	4.10982e-05	0.0097456
	PHPT1	phosphohistidine phosphatase 1	4.8718	29.2792	0.000106835	0.0189679
	CYLD	CYLD lysine 63 deubiquitinase	4.74787	26.8689	0.00013483	0.022263
	PSMC5	proteasome 26S subunit, ATPase 5	4.49828	22.6005	7.84247e-05	0.015289
	PSMD8	proteasome 26S subunit, non-ATPase 8	4.15548	17.8207	0.000221331	0.0317611
	LCP2	lymphocyte cytosolic protein 2	-4.74402	-26.7974	0.000389007	0.047126
	FYN	FYN proto-oncogene, Src family tyrosine kinase	-4.75169	-26.9402	0.000417692	0.0494724
