# Supplementary material for: Potential Role of Rainbow Trout Erythrocytes as Mediators in the Immune Response Induced by a DNA Vaccine in Fish
Source: Vaccines (Basel). 2019 Jul 3;7(3):60. doi: 10.3390/vaccines7030060 (PMC6789471; doi:10.3390/vaccines7030060)
Supplement: Supplementary file 1 [file vaccines-07-00060-s001.zip › Supplementary Material_Puente-Marin_Ortega-Villaizan_Vaccines_2019/Table S11.xlsx]

## Sheet: Table S11
Main accession	Protein symbol	Protein description	Log₂ fold change	Average fold change	FDR
Q8QGJ4	HMGCL	3-hydroxy-3-methylglutaryl-CoA lyase	9.67496	817.433	0
A0A075B6F5	MYO18B	myosin XVIIIB	9.67496	817.433	0
C9JEK5	STAMBP	STAM binding protein	8.34562	325.298	0
A0A060XU76	RPLP1	ribosomal protein lateral stalk subunit P1	8.12536	279.239	0
A0A060Y1G5	PTGES3	prostaglandin E synthase 3	8.08346	271.246	0
H2S8Y2	C1QBP	complement C1q binding protein	8.04421	263.967	0
A0A0P7UU08	SGCG	sarcoglycan gamma	7.98458	253.278	0
A0A060VZ32	DMTN	dematin actin binding protein	7.97843	252.201	0
A0A146P527	PTPA	protein phosphatase 2 phosphatase activator	7.96228	249.394	0
A0A060YES1	DDX19B	DEAD-box helicase 19B	7.94093	245.73	0
A0A087Y808	ADAM10	ADAM metallopeptidase domain 10	7.88877	237.004	0
W5LSF7	ZNF644	zinc finger protein 644	7.84006	229.136	0
A0A060Y2B1	PSMD4	proteasome 26S subunit, non-ATPase 4	7.70767	209.044	0
A0A060YK39	NUTF2	nuclear transport factor 2	7.70009	207.949	0
H3CFH6	EIF4A1	eukaryotic translation initiation factor 4A1	7.65832	202.015	0
A0A0P7UMA6	PIN1	peptidylprolyl cis/trans isomerase, NIMA-interacting 1	7.51361	182.735	0
A0A060YC07	SHROOM2	shroom family member 2	7.44719	174.513	0
A0A060W8R2	CFL2	cofilin 2	7.24531	151.724	0
A0A087YN34	TRAF6	TNF receptor associated factor 6	7.23166	150.295	0
A0A1A7XR33	PTBP2	polypyrimidine tract binding protein 2	7.21817	148.897	0
Q71ER4	MT-CYB	mitochondrially encoded cytochrome b	7.21133	148.192	0
A0A060W7Z8	DPP3	dipeptidyl peptidase 3	7.16024	143.036	0
A0A060XD09	PA2G4	proliferation-associated 2G4	7.14694	141.724	0
A0A0P7VEP0	CFAP20	cilia and flagella associated protein 20	7.10414	137.582	0
A0A146PX38	CFAP58	cilia and flagella associated protein 58	7.10414	137.582	0
A0A1A8HB58	CSRP3	cysteine and glycine rich protein 3	7.10414	137.582	0
E9QBW3	NPPC	natriuretic peptide C	7.10414	137.582	0
A0A0P7V283	KIF7	kinesin family member 7	7.08953	136.195	0
A0A060VU01	ILF3	interleukin enhancer binding factor 3	7.04076	131.668	0
W5LES5	REX1BD	required for excision 1-B domain containing	7.03838	131.451	0
A0A060XW66	SLC4A2	solute carrier family 4 member 2	7.01125	129.002	0
I3JWF1	DPP9	dipeptidyl peptidase 9	6.99478	127.538	0
A0A060Z0K6	LASP1	LIM and SH3 protein 1	6.9466	123.349	0
A0A060YI84	TUFM	Tu translation elongation factor, mitochondrial	6.92472	121.492	0
A0A087XIC2	BIRC2	baculoviral IAP repeat containing 2	6.83249	113.968	0
A0A087XB48	DENND2C	DENN domain containing 2C	6.83249	113.968	0
W5LMG0	GVINP1	GTPase, very large interferon inducible pseudogene 1	6.83249	113.968	0
A0A1A8RBP0	THAP11	THAP domain containing 11	6.83249	113.968	0
A0A060X933	QDPR	quinoid dihydropteridine reductase	6.74341	107.144	0
A0A060Y0L5	CAMK2D	calcium/calmodulin dependent protein kinase II delta	6.74112	106.974	0
A0A060W613	PYM1	PYM homolog 1, exon junction complex associated factor	6.7127	104.888	0
H2TGI3	EEF1B2	eukaryotic translation elongation factor 1 beta 2	6.71135	104.79	0
C0SMV3	MGST3	microsomal glutathione S-transferase 3	6.55306	93.9005	0
A0A146MTM9	AARS2	alanyl-tRNA synthetase 2, mitochondrial	6.50829	91.0311	0
A0A060X599	ARHGAP45	Rho GTPase activating protein 45	6.50829	91.0311	0
A0A0R4J2E4	FBF1	Fas binding factor 1	6.50829	91.0311	0
O15069	NACAD	NAC alpha domain containing	6.50829	91.0311	0
A0A060WRD7	FAM213A	peroxiredoxin like 2A	6.41459	85.3066	0
A0A060XJ77	UBE2H	ubiquitin conjugating enzyme E2 H	6.39566	84.1948	0
A0A060Y4Z4	GRWD1	glutamate rich WD repeat containing 1	6.37258	82.8584	0
A0A087Y9K7	MYBPH	myosin binding protein H	6.36867	82.6344	0
W5NF69	PCYOX1	prenylcysteine oxidase 1	6.36009	82.1445	0
C0HAM3	COG8	component of oligomeric golgi complex 8	6.35365	81.7784	0
A0A060VV45	LBR	lamin B receptor	6.33768	80.878	0
A0A146N749	LMNB2	lamin B2	6.28767	78.1227	0
A0A0H3U0E0	RAG1	recombination activating 1	6.26376	76.8385	0
Q90YR6	RPS8	ribosomal protein S8	6.18618	72.8156	0
A0A1A7YRJ5	HK2	hexokinase 2	6.1831	72.6606	0
A0A060XDY9	ST13	ST13 Hsp70 interacting protein	6.11937	69.5206	0
W5KC03	PTGR1	prostaglandin reductase 1	6.00546	64.2428	0
A0A0P7UVF5	KCNB2	potassium voltage-gated channel subfamily B member 2	5.9866	63.4081	0
A0A060WFJ6	KHDRBS1	KH RNA binding domain containing, signal transduction associated 1	5.96971	62.6701	0
A0A060Y2T8	FARSB	phenylalanyl-tRNA synthetase subunit beta	5.9269	60.8381	0
A0A0E9X8U3	NAMPT	nicotinamide phosphoribosyltransferase	5.91076	60.1611	0
A0A060XMQ4	PPP6R2	protein phosphatase 6 regulatory subunit 2	5.90257	59.8207	0
A0A060Z0G2	UROD	uroporphyrinogen decarboxylase	5.86351	58.2228	0
G8DZS2	NME2	NME/NM23 nucleoside diphosphate kinase 2	5.82226	56.5816	0
A0A060WJ37	RPS23	ribosomal protein S23	5.81908	56.4569	0
A0A0F8AJZ9	CAMK2A	calcium/calmodulin dependent protein kinase II alpha	5.80821	56.0332	0
A0A060WY07	L3HYPDH	trans-L-3-hydroxyproline dehydratase	5.72693	52.9637	0
H2M6X9	SPTBN1	spectrin beta, non-erythrocytic 1	5.6867	51.5072	0
Q7RTV3	ZNF367	zinc finger protein 367	5.6632	50.6751	0
A0A060XDL7	RPL27A	ribosomal protein L27a	5.64521	50.0471	0
O13019	RPS12	ribosomal protein S12	5.62905	49.4895	1.81105e-14
A0A0P7V3J3	CHPF	chondroitin polymerizing factor	5.62523	49.3586	0
A0A0S7L1W0	TXNDC12	thioredoxin domain containing 12	5.57689	47.7322	0
A0A060VT86	BAG6	BCL2 associated athanogene 6	5.54661	46.7408	3.51234e-14
H2LSV4	PFN2	profilin 2	5.51341	45.6776	0
A0A0F8CWR3	AIFM3	apoptosis inducing factor mitochondria associated 3	5.50406	45.3823	0
G3PU81	CCDC39	coiled-coil domain containing 39	5.50406	45.3823	0
E7F701	HYAL2	hyaluronidase 2	5.50406	45.3823	0
A0A0P7WL61	LRFN1	leucine rich repeat and fibronectin type III domain containing 1	5.50406	45.3823	0
G3Q4I8	MXRA5	matrix remodeling associated 5	5.50406	45.3823	0
A0A060X5I3	RPL10A	ribosomal protein L10a	5.47341	44.4283	0
A0A096M8E0	BAG2	BCL2 associated athanogene 2	5.459	43.9868	0
Q5VT99	LRRC38	leucine rich repeat containing 38	5.459	43.9868	0
A0A060WMY1	SNAPC4	small nuclear RNA activating complex polypeptide 4	5.459	43.9868	0
Q99525	HIST1H4G	histone cluster 1 H4 family member g	5.44709	43.6253	0
B5X120	NUP107	nucleoporin 107	5.44681	43.6168	0
B9EM36	HMGB2	high mobility group box 2	5.44025	43.4189	0
A0A060VYZ9	METAP2	methionyl aminopeptidase 2	5.43232	43.1809	1.36362e-13
A0A060YHJ6	XPNPEP1	X-prolyl aminopeptidase 1	5.36987	41.3514	0
A0A1A8AHP0	NHEJ1	non-homologous end joining factor 1	5.32873	40.1891	0
A0A087XVA5	ALDH9A1	aldehyde dehydrogenase 9 family member A1	5.27918	38.8322	7.77799e-13
A0A060Y964	PSMD10	proteasome 26S subunit, non-ATPase 10	5.27685	38.7695	0
A0A060W6W0	ATP5ME	ATP synthase membrane subunit e	5.25006	38.0563	0
A0A060W8Z5	CUL2	cullin 2	5.21572	37.1611	0
A0A060VSR9	RPS27L	ribosomal protein S27 like	5.13787	35.2089	0
A0A060Y038	COPG2	coatomer protein complex subunit gamma 2	5.12299	34.8477	0
A0A087XS46	DECR1	2,4-dienoyl-CoA reductase 1	5.12294	34.8465	0
A0A060W760	EHD4	EH domain containing 4	5.12294	34.8465	0
Q9BY71	LRRC3B	leucine rich repeat containing 3B	5.12294	34.8465	0
Q1L8T8	ZNF865	zinc finger protein 865	5.04039	32.9084	0
A0A060WIJ0	RPL35	ribosomal protein L35	4.98641	31.7001	0
A0A1J0QXG6	MR1	major histocompatibility complex, class I-related	4.98394	31.6457	0
A0A060XW31	H1FX	H1 histone family member X	4.96761	31.2897	0
A0A060YCS8	TLN1	talin 1	4.92606	30.4012	0
A0A0F8CFN8	HINT1	histidine triad nucleotide binding protein 1	4.86861	29.2144	5.50939e-15
A0A1A7WEX7	FRY	FRY microtubule binding protein	4.85644	28.9691	5.47266e-15
A0A1A8IIX1	SULF1	sulfatase 1	4.84735	28.7871	5.43642e-15
A8WGN7	TXNRD3	thioredoxin reductase 3	4.82491	28.3428	5.40065e-15
I3KKA2	CENPF	centromere protein F	4.81245	28.0991	1.05922e-14
A0A0F8AP08	CAPN2	calpain 2	4.78564	27.5817	1.05243e-14
B5DGT5	NAP1L1	nucleosome assembly protein 1 like 1	4.78108	27.4947	1.85852e-10
A0A060WBU3	EIF4G2	eukaryotic translation initiation factor 4 gamma 2	4.69817	25.9592	4.00438e-14
A0A060VZV3	TMEM43	transmembrane protein 43	4.67872	25.6115	4.8863e-14
A0A0P7V320	CGNL1	cingulin like 1	4.66423	25.3555	6.31461e-14
P06881	CALCB	calcitonin related polypeptide beta	4.66129	25.304	6.27746e-14
A0A060XGC8	SNRPD2	small nuclear ribonucleoprotein D2 polypeptide	4.65043	25.1141	7.20087e-14
H2M757	CHMP5	charged multivesicular body protein 5	4.64562	25.0306	7.35168e-10
A0A060WPE5	PSMB3	proteasome subunit beta 3	4.63862	24.9095	8.5908e-14
A0A060WZG2	RPS15	ribosomal protein S15	4.63734	24.8874	9.01565e-14
A0A060WFU8	NAA11	N(alpha)-acetyltransferase 11, NatA catalytic subunit	4.62994	24.76	9.9074e-14
H2U4F9	MTHFD1	methylenetetrahydrofolate dehydrogenase, cyclohydrolase and formyltetrahydrofolate synthetase 1	4.62272	24.6364	1.0789e-13
A0A0P7X0M9	HMCN1	hemicentin 1	4.62146	24.615	1.0667e-13
A0A060X835	RELN	reelin	4.62146	24.615	1.07277e-13
A0A060W046	EPRS	glutamyl-prolyl-tRNA synthetase	4.60837	24.3925	1.2913e-13
A0A060WII1	SNRPD3	small nuclear ribonucleoprotein D3 polypeptide	4.60655	24.3619	1.28409e-13
I3J3Y5	VPS4B	vacuolar protein sorting 4 homolog B	4.5875	24.0423	1.6874e-13
A0A060WFK7	SUPT16H	SPT16 homolog, facilitates chromatin remodeling subunit	4.56672	23.6985	2.21011e-13
W5LL04	MFSD2A	major facilitator superfamily domain containing 2A	4.51553	22.8722	4.14681e-13
H2LB91	PTPN2	protein tyrosine phosphatase non-receptor type 2	4.51553	22.8722	4.16829e-13
G3PWQ3	CHD9	chromodomain helicase DNA binding protein 9	4.51553	22.8722	4.19e-13
A0A0S7J3A4	ITSN2	intersectin 2	4.51553	22.8722	4.21194e-13
A0A0F8CHG7	TET3	tet methylcytosine dioxygenase 3	4.51553	22.8722	4.23411e-13
W5N102	ADD1	adducin 1	4.50271	22.6699	4.87539e-13
O75452	RDH16	retinol dehydrogenase 16	4.47833	22.2901	6.6162e-13
B2LUM7	ABCC4	ATP binding cassette subfamily C member 4	4.46683	22.1132	7.56829e-13
A0A060YCL2	RPS19	ribosomal protein S19	4.45064	21.8664	9.09959e-13
A0A060X4H6	TARDBP	TAR DNA binding protein	4.43728	21.6647	1.08297e-12
A0A060Y8R1	RPL23A	ribosomal protein L23a	4.43561	21.6397	1.10093e-12
B5X0W3	HNRNPK	heterogeneous nuclear ribonucleoprotein K	4.43181	21.5829	6.10995e-09
A0A087XG01	SMC3	structural maintenance of chromosomes 3	4.4208	21.4187	6.6664e-09
A0A060YXR8	NMUR1	neuromedin U receptor 1	4.39792	21.0817	1.78933e-12
A0A0F8BL28	HNRNPA0	heterogeneous nuclear ribonucleoprotein A0	4.36526	20.6099	1.12444e-08
A0A060VPU1	GUK1	guanylate kinase 1	4.36303	20.578	2.77843e-12
A0A1A7WD41	P2RY12	purinergic receptor P2Y12	4.33673	20.2062	3.85896e-12
A0A0P7VJF7	TPR	translocated promoter region, nuclear basket protein	4.32039	19.9787	4.72925e-12
A0A060XE87	NDRG2	NDRG family member 2	4.3141	19.8918	5.08381e-12
A0A060WIY9	COTL1	coactosin like F-actin binding protein 1	4.30177	19.7225	5.91047e-12
A0A060W918	RPS25	ribosomal protein S25	4.3014	19.7175	2.00068e-08
A0A087XW69	ERAP1	endoplasmic reticulum aminopeptidase 1	4.26571	19.2357	9.07128e-12
B0LCA4	G6PD	glucose-6-phosphate dehydrogenase	4.25371	19.0763	1.04401e-11
A0A1A7WFA9	MAP3K9	mitogen-activated protein kinase kinase kinase 9	4.25371	19.0763	1.04836e-11
A0A0J9YWM9	UTP4	UTP4 small subunit processome component	4.25371	19.0763	1.05274e-11
A0A0P7V738	ADRM1	adhesion regulating molecule 1	4.25265	19.0623	1.05394e-11
A0A087Y6Y0	ATP5PB	ATP synthase peripheral stalk-membrane subunit b	4.24677	18.9847	1.13102e-11
A0A060X7V5	ASNS	asparagine synthetase (glutamine-hydrolyzing)	4.23953	18.8897	1.23505e-11
A0A060X2X1	RPL13A	ribosomal protein L13a	4.2336	18.8122	1.32617e-11
A0A0R4IRV7	CCDC62	coiled-coil domain containing 62	4.23244	18.7971	1.34047e-11
A0A0P7WQS3	CLASP1	cytoplasmic linker associated protein 1	4.22146	18.6546	1.52793e-11
G3P8S1	BDKRB2	bradykinin receptor B2	4.20022	18.3819	1.9656e-11
A0A0R4IJ27	CLCA4	chloride channel accessory 4	4.20022	18.3819	1.97343e-11
A0A060YMM6	RPL3	ribosomal protein L3	4.18759	18.2218	2.27663e-11
A0A0F8AD84	AK5	adenylate kinase 5	4.18685	18.2125	2.2889e-11
G3PD67	METRNL	meteorin like, glial cell differentiation regulator	4.17343	18.0437	2.67664e-11
W5KTU4	HMGXB3	HMG-box containing 3	4.14988	17.7516	3.49561e-11
A0A1A8AX32	TYK2	tyrosine kinase 2	4.14988	17.7516	3.5088e-11
A0A1A8AKX8	CHCHD3	coiled-coil-helix-coiled-coil-helix domain containing 3	4.14988	17.7516	3.52209e-11
A0A087Y8R4	SH3BP5	SH3 domain binding protein 5	4.14988	17.7516	3.53548e-11
A0A060YQF7	RNF219	ring finger protein 219	4.14988	17.7516	3.54898e-11
A0A060ZFB3	ACAD11	acyl-CoA dehydrogenase family member 11	4.14281	17.6649	3.80196e-11
A0A060XK24	TOM1	target of myb1 membrane trafficking protein	4.12228	17.4152	1.03546e-07
W5KC84	CENPP	centromere protein P	4.09757	17.1195	6.33793e-11
C1JCC3	FGB	fibrinogen beta chain	4.09757	17.1195	6.36064e-11
A0A0R4IAD7	nitr9	novel immune-type receptor 9	4.09757	17.1195	6.38352e-11
W5MBS6	NAV2	neuron navigator 2	4.09089	17.0404	6.85465e-11
W5MB75	NCAM1	neural cell adhesion molecule 1	4.09062	17.0372	6.85276e-11
A0A1A7ZU93	BAHCC1	BAH domain and coiled-coil containing 1	4.06519	16.7396	9.12391e-11
A0A0P7XKM1	CASP8	caspase 8	4.06519	16.7396	9.15559e-11
A0A060WDZ5	RPL6	ribosomal protein L6	4.03817	16.4289	1.24942e-10
A0A1A8CE14	ADPGK	ADP dependent glucokinase	4.03206	16.3596	1.34052e-10
A0A087XYY3	EIF2AK4	eukaryotic translation initiation factor 2 alpha kinase 4	4.02928	16.328	1.38173e-10
W5KTP9	SCPEP1	serine carboxypeptidase 1	4.01802	16.2011	1.57195e-10
A0A060YCD9	NUP85	nucleoporin 85	4.00602	16.0669	1.80986e-10
A0A060WKL4	MCM5	minichromosome maintenance complex component 5	3.9892	15.8807	2.18462e-10
A0A060ZT14	ANXA11	annexin A11	3.98232	15.8051	2.3562e-10
A0A146NKB7	MDH1	malate dehydrogenase 1	3.96778	15.6466	2.7745e-10
A0A060WTI2	MCM7	minichromosome maintenance complex component 7	3.96777	15.6465	2.76563e-10
A0A060WZX4	U2AF1	U2 small nuclear RNA auxiliary factor 1	3.95245	15.4812	3.3066e-10
A0A087XN95	HSPBP1	HSPA (Hsp70) binding protein 1	3.94252	15.3751	3.69484e-10
A0A060W8T2	EHBP1	EH domain binding protein 1	3.93733	15.3198	3.91592e-10
A0A060YB02	FLNA	filamin A	3.91275	15.061	6.53441e-07
W5L183	IGH	immunoglobulin heavy locus	3.91164	15.0495	5.26364e-10
B2YKW5	ELOVL5	ELOVL fatty acid elongase 5	3.90264	14.9559	5.79316e-10
A0A146PFN5	FGD6	FYVE, RhoGEF and PH domain containing 6	3.90264	14.9559	5.8115e-10
A0A060WXE9	LITAF	lipopolysaccharide induced TNF factor	3.90264	14.9559	5.82995e-10
A0A0P7WW64	DCTN4	dynactin subunit 4	3.89799	14.9077	6.09799e-10
A0A087Y3C6	SEPT9	septin 9	3.886	14.7843	6.99167e-10
A0A060Z7J4	LARP1	La ribonucleoprotein domain family member 1	3.88175	14.7409	7.32321e-10
A0A0P7YVE1	DLAT	dihydrolipoamide S-acetyltransferase	3.87683	14.6906	7.70671e-10
A0A060WLW8	MBNL2	muscleblind like splicing regulator 2	3.86338	14.5543	8.98041e-10
A0A087X2I5	LSM7	LSM7 homolog, U6 small nuclear RNA and mRNA degradation associated	3.85338	14.4538	1.0012e-06
A0A0P7V382	MYPN	myopalladin	3.84137	14.334	1.15077e-09
A0A060YU78	RPL30	ribosomal protein L30	3.83684	14.2891	1.20865e-09
A0A087Y1W8	MTHFD2L	methylenetetrahydrofolate dehydrogenase (NADP+ dependent) 2 like	3.82442	14.1666	1.38966e-09
A0A060W9N1	POLR2B	RNA polymerase II subunit B	3.81931	14.1165	1.46015e-09
A0A060Y6M1	NPEPL1	aminopeptidase like 1	3.8192	14.1154	1.45756e-09
A0A060YAT8	TNRC6B	trinucleotide repeat containing adaptor 6B	3.81534	14.0777	1.32016e-06
A0A060XAF2	PCDHGC5	protocadherin gamma subfamily C, 5	3.81515	14.0759	1.52206e-09
C0H966	GBP1	guanylate binding protein 1	3.81215	14.0466	1.57054e-09
A0A0E9RJQ2	ANP32B	acidic nuclear phosphoprotein 32 family member B	3.81141	14.0394	1.34343e-06
C1BGI3	CMTM7	CKLF like MARVEL transmembrane domain containing 7	3.80765	14.0029	1.64337e-09
A0A0S7K2D2	DDX17	DEAD-box helicase 17	3.80289	13.9568	1.42194e-06
A0A060X5A4	HNRNPM	heterogeneous nuclear ribonucleoprotein M	3.79307	13.8621	1.47641e-06
W5MZE7	LOXHD1	lipoxygenase homology domains 1	3.77926	13.73	2.26321e-09
Q5T5E6	KCNK1	potassium two pore domain channel subfamily K member 1	3.77855	13.7232	2.26124e-09
A0A087X4X3	NLRC3	NLR family CARD domain containing 3	3.77855	13.7232	2.27466e-09
A0A060WT78	COPB2	coatomer protein complex subunit beta 2	3.73429	13.3087	3.63674e-09
A0A060ZBG3	EIF3B	eukaryotic translation initiation factor 3 subunit B	3.73352	13.3015	3.65801e-09
E9PKG2	LRP8	LDL receptor related protein 8	3.72683	13.24	3.91977e-09
F1QK88	LRRC3C	leucine rich repeat containing 3C	3.7115	13.1	4.58515e-09
A0A0P7VU37	SPIB	Spi-B transcription factor	3.7115	13.1	4.61113e-09
A0A060VPM1	IFI44L	interferon induced protein 44 like	3.71116	13.097	4.57647e-09
A0A060W263	AKR1B10	aldo-keto reductase family 1 member B10	3.70857	13.0735	2.9133e-06
A0A0S7K041	FUBP3	far upstream element binding protein 3	3.70763	13.065	4.74656e-09
A0A060X429	MAGOHB	mago homolog B, exon junction complex subunit	3.69723	12.9711	5.29793e-09
A0A060WPP5	VTI1A	vesicle transport through interaction with t-SNAREs 1A	3.68374	12.8504	3.52671e-06
A0A060VTH7	RELL2	RELT like 2	3.65547	12.601	8.30483e-09
A0A060W970	SRSF3	serine and arginine rich splicing factor 3	3.65402	12.5884	8.41406e-09
A0A060XN38	DDX6	DEAD-box helicase 6	3.64795	12.5355	8.96854e-09
A0A060VZ68	NUP155	nucleoporin 155	3.64236	12.4871	9.50728e-09
A0A060Y3D4	RAB5C	RAB5C, member RAS oncogene family	3.64227	12.4863	9.49069e-09
A0A146QP96	CLPTM1L	CLPTM1 like	3.63884	12.4566	9.82709e-09
A0A087XSB3	USP7	ubiquitin specific peptidase 7	3.61673	12.2672	1.2399e-08
A0A060X148	RARS	arginyl-tRNA synthetase	3.61401	12.2441	1.27363e-08
H2L8F5	LAMB1	laminin subunit beta 1	3.59143	12.054	1.5999e-08
H3CN60	NUDT5	nudix hydrolase 5	3.58888	12.0326	1.64028e-08
C0H5V2	TRIM25	tripartite motif containing 25	3.58062	11.9639	1.77852e-08
A0A060Y6J3	TXNL1	thioredoxin like 1	3.57527	11.9197	1.87389e-08
A0A060W7K2	ALDH4A1	aldehyde dehydrogenase 4 family member A1	3.56639	11.8465	2.05553e-08
M4AB49	IL12RB2	interleukin 12 receptor subunit beta 2	3.56035	11.7971	2.187e-08
A0A087XI82	GDI1	GDP dissociation inhibitor 1	3.55846	11.7816	2.22595e-08
A0A1A7W938	MKRN1	makorin ring finger protein 1	3.55823	11.7797	9.35787e-06
L7QHV5	GSTO1	glutathione S-transferase omega 1	3.55479	11.7517	9.48777e-06
A0A060WKD7	IDH2	isocitrate dehydrogenase (NADP(+)) 2, mitochondrial	3.55137	11.7238	2.39461e-08
A0A0P7VAI8	CARMIL3	capping protein regulator and myosin 1 linker 3	3.55117	11.7222	9.63536e-06
W5LY24	RFX2	regulatory factor X2	3.55074	11.7187	2.40467e-08
A0A1A8GVF3	MRPS30	mitochondrial ribosomal protein S30	3.5414	11.6431	2.64911e-08
C1BES5	CIAO2B	cytosolic iron-sulfur assembly component 2B	3.53803	11.6159	2.73861e-08
A0A060Y3Z3	selenoj	Selenoprotein J	3.53508	11.5922	2.81849e-08
A0A060X6R4	SNU13	Selenoprotein J	3.53452	11.5876	2.8283e-08
A0A0R4IDF0	HNRNPA3	heterogeneous nuclear ribonucleoprotein A3	3.51144	11.4038	3.60056e-08
A0A060XFE1	DYNC1H1	dynein cytoplasmic 1 heavy chain 1	3.47953	11.1543	5.00709e-08
A0A060WBS5	LTA4H	leukotriene A4 hydrolase	3.4762	11.1286	5.17111e-08
A0A060XAX4	HNRNPDL	heterogeneous nuclear ribonucleoprotein D like	3.47093	11.088	5.44958e-08
A0A0P7VK61	ABCA4	ATP binding cassette subfamily A member 4	3.46563	11.0474	5.73005e-08
A0A060XGF1	IMPDH1	inosine monophosphate dehydrogenase 1	3.44194	10.8674	7.21776e-08
A0A060XAU8	RAD23B	RAD23 homolog B, nucleotide excision repair protein	3.43934	10.8478	7.39611e-08
A0A060YPY1	EPN1	epsin 1	3.43521	10.8169	7.69905e-08
A0A060WSG7	PRDX4	peroxiredoxin 4	3.42877	10.7686	2.44592e-05
A0A0P7VE81	TNRC18	trinucleotide repeat containing 18	3.41089	10.6361	9.83672e-08
Q96M42	LINC00479	long intergenic non-protein coding RNA 479	3.40377	10.5837	1.05291e-07
H0Y8I7	TOPBP1	DNA topoisomerase II binding protein 1	3.40377	10.5837	1.05547e-07
A0A0F8AII0	DNAH2	dynein axonemal heavy chain 2	3.40097	10.5632	1.08084e-07
A0A060XB41	GAPDHS	glyceraldehyde-3-phosphate dehydrogenase, spermatogenic	3.3945	10.5159	1.15179e-07
A0A023HZ01	HIST2H3A	histone cluster 2 H3 family member a	3.38913	10.4768	3.22856e-05
A0A060WHD1	PHYHIPL	phytanoyl-CoA 2-hydroxylase interacting protein like	3.3889	10.4751	1.21072e-07
A0A060WSJ9	SIGLEC8	sialic acid binding Ig like lectin 8	3.38791	10.468	3.21781e-05
A0A060XT74	IMMT	inner membrane mitochondrial protein	3.38169	10.423	1.29655e-07
A0A060X0K0	FKBP3	FKBP prolyl isomerase 3	3.3646	10.3002	1.52717e-07
A0A1A7X550	NDUFAF6	NADH:ubiquinone oxidoreductase complex assembly factor 6	3.3576	10.2504	1.63117e-07
A0A060VWD1	ATP8B2	ATPase phospholipid transporting 8B2	3.3576	10.2504	1.63501e-07
A0A060WL30	UGP2	UDP-glucose pyrophosphorylase 2	3.353	10.2177	1.70466e-07
A0A060WG52	NUP88	nucleoporin 88	3.34989	10.1957	1.75064e-07
W5KSI8	FARP1	FERM, ARH/RhoGEF and pleckstrin domain protein 1	3.33041	10.059	2.10879e-07
O60488	ACSL4	acyl-CoA synthetase long chain family member 4	3.33041	10.059	2.11367e-07
A0A146Y7C7	MSH2	mutS homolog 2	3.32247	10.0038	2.25168e-07
A0A060WCX4	ELAVL1	ELAV like RNA binding protein 1	3.32184	9.99939	2.26083e-07
H3DBN7	PTPRF	protein tyrosine phosphatase receptor type F	3.32118	9.9948	2.27065e-07
A0A060YY92	ATIC	5-aminoimidazole-4-carboxamide ribonucleotide formyltransferase/IMP cyclohydrolase	3.31873	9.97786	2.3215e-07
I3KPH5	GCA	grancalcin	3.30472	9.8814	2.65683e-07
A0A060YSG6	CORO7	coronin 7	3.30166	9.86049	2.73247e-07
B5XDN5	NXT2	nuclear transport factor 2 like export factor 2	3.3016	9.86008	2.7158e-07
A0A0P7T697	LSM10	LSM10, U7 small nuclear RNA associated	3.3016	9.86008	2.72798e-07
A0A060X4B8	DEK	DEK proto-oncogene	3.29952	9.84591	2.7661e-07
A0A0F8C4J9	AP1M1	adaptor related protein complex 1 subunit mu 1	3.28494	9.74688	3.18824e-07
W5MJ68	AP2A2	adaptor related protein complex 2 subunit alpha 2	3.28064	9.7179	3.31887e-07
A0A060W5D8	LAMTOR3	late endosomal/lysosomal adaptor, MAPK and MTOR activator 3	3.27989	9.7128	3.33631e-07
A0A060X7G6	AK2	adenylate kinase 2	3.27702	9.69348	3.4245e-07
A0A060VYW9	CS	citrate synthase	3.27566	9.6844	3.46275e-07
A0A060Z023	RPS9	ribosomal protein S9	3.26681	9.62516	3.76927e-07
A0A060XNH3	MISP	mitotic spindle positioning	3.24732	9.49603	4.55129e-07
A0A1A7W6B6	PLEKHA2	pleckstrin homology domain containing A2	3.23929	9.44329	4.91131e-07
A0A060VM33	ASTL	astacin like metalloendopeptidase	3.23179	9.39433	0.000100238
B5X5Z7	BANF1	barrier to autointegration factor 1	3.22452	9.34712	0.000104396
W5MF41	UTP11	UTP11 small subunit processome component	3.22127	9.3261	5.76185e-07
A0A1A8M6D1	RNF40	ring finger protein 40	3.22127	9.3261	5.7743e-07
A0A1A8EU98	PSMA1	proteasome subunit alpha 1	3.22127	9.3261	5.78679e-07
A0A0S7J7B7	EDC4	enhancer of mRNA decapping 4	3.22127	9.3261	5.79935e-07
A0A0N8JWZ3	SYNPO	synaptopodin	3.22127	9.3261	5.81195e-07
A0A0N8JW09	SSBP2	single stranded DNA binding protein 2	3.22127	9.3261	5.82462e-07
A0A060VM68	UQCRFS1	ubiquinol-cytochrome c reductase, Rieske iron-sulfur polypeptide 1	3.21562	9.28962	6.07272e-07
A0A060YT37	IPO9	importin 9	3.2116	9.2638	6.28583e-07
C0PU57	SNX1	sorting nexin 1	3.20912	9.24788	6.42449e-07
A0A060Y0U5	TUBG1	tubulin gamma 1	3.20594	9.22753	6.6103e-07
E3TDU2	PGAM1	phosphoglycerate mutase 1	3.18606	9.10119	7.91784e-07
A0A060XNW1	SBF1	SET binding factor 1	3.17734	9.04636	8.57035e-07
A0A0P7Y1D8	RUSC2	RUN and SH3 domain containing 2	3.17597	9.0378	8.66459e-07
A0A0U2YTG3	ABCB10	ATP binding cassette subfamily B member 10	3.16626	8.9772	9.48495e-07
A0A0P7YDH3	STAG2	stromal antigen 2	3.15825	8.92747	1.02146e-06
A0A060XHP1	TRADD	TNFRSF1A associated via death domain	3.14443	8.84234	1.15959e-06
A0A060XBV3	SLC25A24	solute carrier family 25 member 24	3.14117	8.82239	1.19338e-06
A0A060XBC2	ESYT1	extended synaptotagmin 1	3.1386	8.80666	1.2202e-06
W5K0Z9	TOP3B	DNA topoisomerase III beta	3.13752	8.80013	1.23005e-06
A0A060WCQ2	RPL13	ribosomal protein L13	3.10286	8.5912	1.69252e-06
A0A060W525	GCLM	glutamate-cysteine ligase modifier subunit	3.09606	8.55082	1.79587e-06
B5X5F4	NACA	nascent polypeptide associated complex subunit alpha	3.06815	8.38697	0.000301526
H3C5U3	NEDD4	neural precursor cell expressed, developmentally down-regulated 4, E3 ubiquitin protein ligase	3.03946	8.22186	0.000363187
A0A060X7H5	BID	BH3 interacting domain death agonist	3.03478	8.19521	3.12232e-06
A0A060XPR2	NMT1	N-myristoyltransferase 1	3.02837	8.15888	3.30366e-06
A0A060Y2L4	EHD1	EH domain containing 1	3.02344	8.13106	3.44837e-06
Q1RLU1	BRAT1	BRCA1 associated ATM activator 1	3.01459	8.08132	0.000425578
P06350	HIST1H1D	histone cluster 1 H1 family member d	3.0111	8.06181	0.000430943
A0A060X5B3	NARF	nuclear prelamin A recognition factor	3.00177	8.00984	4.13897e-06
A0A060WX48	SGTA	small glutamine rich tetratricopeptide repeat containing alpha	2.99845	7.99139	0.000459351
A0A060W1X7	CPNE3	copine 3	2.99147	7.95286	4.52407e-06
A0A060XJA5	AGO2	argonaute RISC catalytic component 2	2.97821	7.88008	5.07676e-06
A0A060YAP7	LUC7L2	LUC7 like 2, pre-mRNA splicing factor	2.97798	7.87882	5.07729e-06
G3Q1K5	RNF20	ring finger protein 20	2.96516	7.80913	5.68322e-06
A0A060XLC6	VRK1	VRK serine/threonine kinase 1	2.96292	7.79698	5.78701e-06
B5X5K5	COPZ1	coatomer protein complex subunit zeta 1	2.9454	7.70288	6.73673e-06
P55795	HNRNPH1	heterogeneous nuclear ribonucleoprotein H1	2.94016	7.67499	0.000657492
A0A060WPU1	TMED10	transmembrane p24 trafficking protein 10	2.93147	7.62888	7.57624e-06
A0A060X1D9	CCDC9	coiled-coil domain containing 9	2.92042	7.57069	0.000741479
Q4S7T1	PRDX1	peroxiredoxin 1	2.91536	7.54414	0.000758765
H3CTX4	TEAD1	TEA domain transcription factor 1	2.91376	7.53578	8.80395e-06
W5URJ4	DSP	desmoplakin	2.90829	7.50728	9.18326e-06
A0A060WMN0	LIMA1	LIM domain and actin binding 1	2.90829	7.50728	9.20089e-06
M1H6G2	GPX1	glutathione peroxidase 1	2.86598	7.29031	1.31196e-05
A0A060YI16	TWF1	twinfilin actin binding protein 1	2.86412	7.28094	1.33065e-05
A0A087YEX6	SEC13	SEC13 homolog, nuclear pore and COPII coat complex component	2.85457	7.23287	1.43675e-05
A0A060WE33	AP1B1	adaptor related protein complex 1 subunit beta 1	2.84827	7.20136	0.00112829
A0A1A8ANZ8	STIP1	stress induced phosphoprotein 1	2.84738	7.1969	1.52265e-05
F1R7V9	EML2	EMAP like 2	2.84013	7.16084	1.61123e-05
B5X3B8	ACAT1	acetyl-CoA acetyltransferase 1	2.82244	7.07356	1.86698e-05
A0A060W8B7	EIF2S2	eukaryotic translation initiation factor 2 subunit beta	2.80747	7.00058	0.00143653
A0A060WFF0	EIF4E	eukaryotic translation initiation factor 4E	2.799	6.95957	2.26482e-05
A0A087Y378	DHX37	DEAH-box helicase 37	2.79535	6.942	2.32701e-05
A0A060XZH5	RPL18	ribosomal protein L18	2.78607	6.89748	2.51153e-05
Q8TB45	DEPTOR	DEP domain containing MTOR interacting protein	2.78505	6.89261	0.00162423
A0A060X8C4	SF3B3	splicing factor 3b subunit 3	2.78474	6.89111	2.53518e-05
A0A060W7Y2	PICALM	phosphatidylinositol binding clathrin assembly protein	2.77843	6.86104	2.66816e-05
G3Q645	ABCC1	ATP binding cassette subfamily C member 1	2.75895	6.76904	3.12255e-05
F1QVS3	SEPT8	septin 8	2.74998	6.7271	3.34595e-05
A0A060X0N3	KIAA1147	KIAA1147	2.74998	6.7271	3.35201e-05
A0A060W543	H2AFZ	H2A histone family member Z	2.73834	6.67301	3.67153e-05
P28066	PSMA5	proteasome subunit alpha 5	2.73808	6.67181	3.67281e-05
A0A0R4IS30	CTSB	cathepsin B	2.73784	6.67069	0.00214193
Q6MZW2	FSTL4	follistatin like 4	2.73446	6.65509	0.00216705
I3K0G8	PSMB7	proteasome subunit beta 7	2.73436	6.65466	0.00212888
A0A060WHB9	HK1	hexokinase 1	2.73407	6.65329	3.76937e-05
I3ISQ1	TPM1	tropomyosin 1	2.72184	6.59714	0.00223937
H3CB15	MYRFL	myelin regulatory factor like	2.72184	6.59714	0.00225936
F8W4H6	SYNE1	spectrin repeat containing nuclear envelope protein 1	2.72184	6.59714	0.00227971
A0A060WMJ8	ADSS	adenylosuccinate synthase	2.72041	6.59061	4.20303e-05
W6JNA9	PSMB8	proteasome subunit beta 8	2.71791	6.57918	0.00227427
A0A060YPU6	PKM	pyruvate kinase M1/2	2.70781	6.53328	4.65214e-05
W5MWV4	SYT6	synaptotagmin 6	2.70067	6.50102	4.92282e-05
A0A060VTI2	MAP4K4	mitogen-activated protein kinase kinase kinase kinase 4	2.69775	6.48788	5.03241e-05
H2MP44	PFKL	phosphofructokinase, liver type	2.69327	6.46778	5.21001e-05
G3PKT8	SPINT1	serine peptidase inhibitor, Kunitz type 1	2.67932	6.40552	5.8039e-05
A4IG25	ARNTL	aryl hydrocarbon receptor nuclear translocator like	2.67932	6.40552	5.81412e-05
A0A060W3L4	ARNT	aryl hydrocarbon receptor nuclear translocator	2.67932	6.40552	5.82437e-05
A0A1A7X0D8	HNRNPU	heterogeneous nuclear ribonucleoprotein U	2.67902	6.40421	5.79746e-05
Q4SVD2	EIF3F	eukaryotic translation initiation factor 3 subunit F	2.6778	6.39878	5.83467e-05
A0A060VYN9	FADD	Fas associated via death domain	2.66401	6.33792	6.48745e-05
C1BEL3	BOLA2	bolA family member 2	2.65389	6.2936	7.01284e-05
A0A060XD57	PHPT1	phosphohistidine phosphatase 1	2.65189	6.28491	7.1136e-05
A0A060X9B2	TRIM35	tripartite motif containing 35	2.65065	6.27949	7.17252e-05
A0A060X2C0	BCL2L2	BCL2 like 2	2.64719	6.26446	7.3358e-05
A0A060XHH9	KPNA4	karyopherin subunit alpha 4	2.64616	6.25998	7.38404e-05
B5XBP9	TMEM14C	transmembrane protein 14C	2.64114	6.23825	7.67291e-05
A0A060W7J0	RPS17	ribosomal protein S17	2.63784	6.224	7.86403e-05
A0A146UEG1	ACTG1	actin gamma 1	2.63695	6.22016	0.00368837
A0A146SJV7	TGM6	transglutaminase 6	2.63333	6.20455	8.1383e-05
A0A060YQ21	ACADL	acyl-CoA dehydrogenase long chain	2.62755	6.17977	0.00386816
A0A060VN21	CMPK1	cytidine/uridine monophosphate kinase 1	2.61755	6.13705	9.20858e-05
A0A060X514	ESD	esterase D	2.61659	6.133	9.26249e-05
A0A060Y996	CCDC88A	coiled-coil domain containing 88A	2.61218	6.11427	0.00420298
A0A060YNP9	BUB3	BUB3 mitotic checkpoint protein	2.60484	6.08326	0.000101113
A9Z0M7	RPL10	ribosomal protein L10	2.59593	6.04577	0.000107914
C9J363	PDCD10	programmed cell death 10	2.57149	5.94422	0.000130191
A0A060W4M4	UBA2	ubiquitin like modifier activating enzyme 2	2.56655	5.92393	0.00545319
A4QNY8	ZNF585A	zinc finger protein 585A	2.56548	5.91953	0.000135954
B9EL03	TSPO	translocator protein	2.56115	5.90179	0.000138976
Q13185	CBX3	chromobox 3	2.54999	5.85629	0.000151012
A0A060XQL0	ATP5F1A	ATP synthase F1 subunit alpha	2.52919	5.77249	0.00660617
A0A060X1G3	PUF60	poly(U) binding splicing factor 60	2.52743	5.76545	0.00661884
C0PUG5	HSPA4	heat shock protein family A (Hsp70) member 4	2.52692	5.76338	0.000176533
H0Y7S3	ATP2B2	ATPase plasma membrane Ca2+ transporting 2	2.52349	5.7497	0.000180934
Q9PUC4	PSME2	proteasome activator subunit 2	2.52181	5.74303	0.00672622
A0A1A7WIV8	DHTKD1	dehydrogenase E1 and transketolase domain containing 1	2.51785	5.72728	0.00018738
A0A146XYL8	INF2	inverted formin, FH2 and WH2 domain containing	2.51785	5.72728	0.000187679
A0A146QVU8	AFAP1L1	actin filament associated protein 1 like 1	2.51785	5.72728	0.000187979
A0A0N8JZM6	RNF207	ring finger protein 207	2.51785	5.72728	0.00018828
A0A087XYW7	HSD17B10	hydroxysteroid 17-beta dehydrogenase 10	2.50617	5.68109	0.0002035
A0A060WXR4	ACO1	aconitase 1	2.49646	5.64299	0.000217998
A0A060YQU9	RPS4X	ribosomal protein S4 X-linked	2.4799	5.5786	0.000244667
A0A023ZRY4	MAT1A	methionine adenosyltransferase 1A	2.47933	5.57638	0.000245341
A0A060WKT4	SNX9	sorting nexin 9	2.47924	5.57602	0.000245128
W5L5C0	SULT1A3	sulfotransferase family 1A member 3	2.47277	5.5511	0.000256911
A0A060X623	QARS	glutaminyl-tRNA synthetase	2.46348	5.51546	0.000274977
A0A1A7X5W4	MPDZ	multiple PDZ domain crumbs cell polarity complex component	2.43513	5.40815	0.000337837
H2LL95	ANK3	ankyrin 3	2.432	5.39639	0.000345224
B5X7W0	PSMB4	proteasome subunit beta 4	2.42569	5.37286	0.000359974
A0A0P7XA74	MYL6	myosin light chain 6	2.42529	5.37138	0.000360475
G3N889	PRKAA2	protein kinase AMP-activated catalytic subunit alpha 2	2.42086	5.35488	0.000370721
F8W4K0	SGCE	sarcoglycan epsilon	2.41759	5.34277	0.0109596
A0A060VS20	NANS	N-acetylneuraminate synthase	2.41422	5.33031	0.000388028
B4DN67	KIRREL1	kirre like nephrin family adhesion molecule 1	2.40226	5.28631	0.000422174
A0A087YQ86	GJA3	gap junction protein alpha 3	2.39901	5.27442	0.000431637
A0A060WH91	PABPC1	poly(A) binding protein cytoplasmic 1	2.38356	5.21823	0.0130226
B5XA77	ADH5	alcohol dehydrogenase 5 (class III), chi polypeptide	2.38044	5.20696	0.000492392
A0A060WKQ5	PRPF39	pre-mRNA processing factor 39	2.3719	5.17622	0.000522907
A0A060W0T1	TBC1D15	TBC1 domain family member 15	2.37105	5.17318	0.000525318
A0A0S7FHD6	ATG5	autophagy related 5	2.36864	5.16455	0.0005337
A0A060XPH9	CALD1	caldesmon 1	2.36745	5.1603	0.0140141
A0A060W1A2	CCNDBP1	cyclin D1 binding protein 1	2.35747	5.1247	0.000577406
A0A060YM09	MAGT1	magnesium transporter 1	2.34526	5.08152	0.000629073
H2LB00	IKBKB	inhibitor of nuclear factor kappa B kinase subunit beta	2.33825	5.0569	0.0157354
A0A0P7WTB6	ANK1	ankyrin 1	2.32792	5.02082	0.000710434
A0A1A7YUX7	CTSZ	cathepsin Z	2.32193	5.00001	0.01694
H7C5K3	BRAF	B-Raf proto-oncogene, serine/threonine kinase	2.31382	4.97198	0.000781253
A0A060VYG2	RAB1A	RAB1A, member RAS oncogene family	2.29382	4.90352	0.000893473
A0A0P7VS73	EVPL	envoplakin	2.29082	4.89335	0.000910981
P17066	HSPA6	heat shock protein family A (Hsp70) member 6	2.28944	4.88867	0.0199861
W5KZB6	CEP120	centrosomal protein 120	2.28886	4.88669	0.0194007
I3J1B6	OLFML2B	olfactomedin like 2B	2.28886	4.88669	0.0195267
A0A146VNG3	AKAP9	A-kinase anchoring protein 9	2.28886	4.88669	0.0196543
A0A060WIW7	TRIB3	tribbles pseudokinase 3	2.28886	4.88669	0.0199147
A0A060VYB6	RPSA	ribosomal protein SA	2.28547	4.87523	0.0196228
A0A096LVU6	SRSF5	serine and arginine rich splicing factor 5	2.27589	4.84295	0.0203728
A0A060VW29	RPS20	ribosomal protein S20	2.27142	4.82798	0.0205935
A0A087XTD5	SYNE3	spectrin repeat containing nuclear envelope family member 3	2.26952	4.82163	0.0206696
A0A146ZJ34	ERF	ETS2 repressor factor	2.26604	4.81002	0.00107697
W5UKL7	AGPAT3	1-acylglycerol-3-phosphate O-acyltransferase 3	2.26357	4.80177	0.00109231
A0A146R1X5	GCKR	glucokinase regulator	2.26357	4.80177	0.00109391
E5RHQ9	LRRC69	leucine rich repeat containing 69	2.26022	4.79063	0.00111451
A0A0F8BQX5	AHNAK	AHNAK nucleoprotein	2.26022	4.79063	0.00111615
R4GE02	HIST1H2BJ	histone cluster 1 H2B family member j	2.24737	4.74816	0.0226289
A0A060WDA4	ACTR3B	actin related protein 3B	2.23773	4.71655	0.00128503
A0A060WGI1	UBL7	ubiquitin like 7	2.23593	4.71065	0.023718
A0A060Z3T7	MRI1	methylthioribose-1-phosphate isomerase 1	2.22842	4.6862	0.00136513
A0A060XWZ9	RPS7	ribosomal protein S7	2.22811	4.6852	0.00136602
A0A060Y7K1	TUBB3	tubulin beta 3 class III	2.22484	4.67459	0.0249591
A0A060X4S8	ABCF1	ATP binding cassette subfamily F member 1	2.21319	4.63699	0.0261796
A0A096LW15	RAB33B	RAB33B, member RAS oncogene family	2.19663	4.58406	0.00168189
A0A087XM76	CEP112	centrosomal protein 112	2.18686	4.55314	0.0294024
A0A060WYX9	RANBP1	RAN binding protein 1	2.18425	4.54489	0.00181909
A0A087Y511	RPL7	ribosomal protein L7	2.18286	4.54053	0.0298296
W5L002	PTPN13	protein tyrosine phosphatase non-receptor type 13	2.18233	4.53886	0.0297383
A0A0F8C9V9	RNF31	ring finger protein 31	2.17423	4.51344	0.00194162
W5N0D1	EFTUD2	elongation factor Tu GTP binding domain containing 2	2.16419	4.48214	0.00206914
A0A060XM62	RPL7A	ribosomal protein L7a	2.1632	4.47907	0.00207977
A0A060VN58	SERBP1	SERPINE1 mRNA binding protein 1	2.15636	4.45789	0.0327479
W5LWA8	HSPH1	heat shock protein family H (Hsp110) member 1	2.15416	4.45111	0.00220109
H3DCM4	EIF3C	eukaryotic translation initiation factor 3 subunit C	2.14439	4.42106	0.00234356
A0A060WVH3	UBA1	ubiquitin like modifier activating enzyme 1	2.14167	4.41272	0.00238237
Q4REE5	GMFG	glia maturation factor gamma	2.13583	4.3949	0.0360609
Q568H5	IQCA1	IQ motif containing with AAA domain 1	2.13023	4.37786	0.0368697
A0A060Y3Y1	PRKAR2A	protein kinase cAMP-dependent type II regulatory subunit alpha	2.12605	4.36521	0.0374307
A0EZU2	RPL9	ribosomal protein L9	2.12103	4.35004	0.00271356
B4DPQ0	C1R	complement C1r	2.11907	4.34414	0.00272521
A0A1A8K159	VTCN1	V-set domain containing T cell activation inhibitor 1	2.11907	4.34414	0.00272902
A0A146P320	KIDINS220	kinase D interacting substrate 220	2.11907	4.34414	0.00273283
A0A060WYF5	TAPBP	TAP binding protein	2.11051	4.31845	0.00287619
A0A060XSV9	TBCA	tubulin folding cofactor A	2.1029	4.29571	0.00299584
A0A060XG84	UBAP2	ubiquitin associated protein 2	2.10084	4.28959	0.0418914
P07237	P4HB	prolyl 4-hydroxylase subunit beta	2.09739	4.27934	0.0423727
H9GXN3	TPPP	tubulin polymerization promoting protein	2.08536	4.24382	0.00333811
H2T5P4	NOSTRIN	nitric oxide synthase trafficking	2.08521	4.24336	0.00333685
A0A146WH57	OXSR1	oxidative stress responsive kinase 1	2.08354	4.23846	0.0448343
M4AR41	FMNL1	formin like 1	2.08348	4.23829	0.00336909
A0A060X6L5	PSME3	proteasome activator subunit 3	2.07799	4.22219	0.00348416
H3DAW8	CSE1L	chromosome segregation 1 like	2.06251	4.17712	0.00381209
A0A1A8IRQ7	IFI35	interferon induced protein 35	2.05744	4.16247	0.00393059
W5L0Q5	APCDD1	APC down-regulated 1	2.05319	4.15024	0.00402072
A0A1A7YPS7	ADK	adenosine kinase	2.04682	4.13194	0.0041793
A0A060Z8W6	PCBP2	poly(rC) binding protein 2	2.04489	4.12641	0.00422451
A0A087XZD8	EIF5A	eukaryotic translation initiation factor 5A	2.04171	4.11733	0.00430357
A0A060WHZ9	RPS6	ribosomal protein S6	2.04075	4.11458	0.00432378
A0A060VXP5	TMX1	thioredoxin related transmembrane protein 1	2.03878	4.10899	0.00437127
W5ULY0	CAMK2G	calcium/calmodulin dependent protein kinase II gamma	2.03603	4.10117	0.00443504
A0A087Y6U7	RPS24	ribosomal protein S24	2.03493	4.09804	0.00445964
A0A060WEZ6	RAB35	RAB35, member RAS oncogene family	2.03225	4.09043	0.00452873
M4A1C0	SLC4A1	solute carrier family 4 member 1 (Diego blood group)	2.03036	4.08508	0.00457623
A0A060W2I9	TBC1D8B	TBC1 domain family member 8B	2.02127	4.05941	0.00482926
A0A060WYU0	TMOD4	tropomodulin 4	2.0157	4.04377	0.00498533
I3JUJ7	TMUB1	transmembrane and ubiquitin like domain containing 1	2.01416	4.03946	0.00502631
A0A060WH37	CAPZB	capping actin protein of muscle Z-line subunit beta	2.00019	4.00053	0.00545625
A0A060YML0	ERP44	endoplasmic reticulum protein 44	1.99563	3.98791	0.00559607
A0A146NKB0	ATP6V1H	ATPase H+ transporting V1 subunit H	1.97452	3.92997	0.00632318
A0A060W2I3	CBX5	chromobox 5	1.97272	3.92508	0.00638402
A0A060XFW1	RPS26	ribosomal protein S26	1.94608	3.85325	0.00744662
A0A0R4INX2	NT5C2	5'-nucleotidase, cytosolic II	1.93745	3.83028	0.00782011
H3CKS4	PTPRO	protein tyrosine phosphatase receptor type O	1.93682	3.8286	0.00783942
A0A087X3T8	DBR1	debranching RNA lariats 1	1.93619	3.82692	0.00785884
A0A096LSP5	CELSR3	cadherin EGF LAG seven-pass G-type receptor 3	1.93328	3.81923	0.00797533
A0A087YDA2	SYNE2	spectrin repeat containing nuclear envelope protein 2	1.93328	3.81923	0.00798561
A0A087Y2T8	LSM1	LSM1 homolog, mRNA degradation associated	1.92939	3.80895	0.00814075
A0A146R9G5	PDCD6IP	programmed cell death 6 interacting protein	1.91898	3.78155	0.00862561
A0A060YLW6	RPL18A	ribosomal protein L18a	1.91613	3.77408	0.00876079
B5X2Q7	FARSA	phenylalanyl-tRNA synthetase subunit alpha	1.91146	3.76189	0.00898215
A0A0U1RQH1	SYTL2	synaptotagmin like 2	1.9062	3.7482	0.0092291
A0A0F8C054	PPL	periplakin	1.9062	3.7482	0.00924082
A0A060VP13	SHH	sonic hedgehog signaling molecule	1.9062	3.7482	0.00925258
B5DGU6	PSMA7	proteasome subunit alpha 7	1.90004	3.73225	0.00951979
A0A0P7XMM9	TJP2	tight junction protein 2	1.86731	3.64852	0.0113413
A0A060VRI5	EML6	EMAP like 6	1.85966	3.62922	0.0118367
A0A060WJP2	NEDD8	neural precursor cell expressed, developmentally down-regulated 8	1.8574	3.62354	0.0119615
A0A060XMQ3	U2AF2	U2 small nuclear RNA auxiliary factor 2	1.84673	3.59684	0.012667
A0A060XXK7	PAICS	phosphoribosylaminoimidazole carboxylase and phosphoribosylaminoimidazolesuccinocarboxamide synthase	1.84657	3.59645	0.0126627
A0A060XYG0	ABCE1	ATP binding cassette subfamily E member 1	1.84285	3.58717	0.0129026
Q7T2L6	CYP1B1	cytochrome P450 family 1 subfamily B member 1	1.81863	3.52745	0.0147075
C1BLV5	SLC25A20	solute carrier family 25 member 20	1.81863	3.52745	0.0147255
F8W7F7	TMED4	transmembrane p24 trafficking protein 4	1.8181	3.52617	0.0147328
A0A0B4J205	HTR3A	5-hydroxytryptamine receptor 3A	1.81623	3.5216	0.0148706
A0A060YCK6	FBXL20	F-box and leucine rich repeat protein 20	1.8054	3.49525	0.0157626
A0A060YH83	DNM1L	dynamin 1 like	1.79926	3.48041	0.0162723
W5KNS8	VDAC1	voltage dependent anion channel 1	1.78698	3.45091	0.0173573
A0A060XVP4	SULT2B1	sulfotransferase family 2B member 1	1.77491	3.42217	0.018508
A0A060XK10	RPL34	ribosomal protein L34	1.76796	3.40573	0.0192046
A0A147AU68	HLA-B	major histocompatibility complex, class I, B	1.76785	3.40546	0.0191014
A0A0F8BJN2	DACT2	dishevelled binding antagonist of beta catenin 2	1.76785	3.40546	0.0191473
A0A060XWZ8	F7	coagulation factor VII	1.76785	3.40546	0.0191934
G3N5X6	PMEL	premelanosome protein	1.76348	3.39515	0.0194711
M3ZZD0	INPP5A	inositol polyphosphate-5-phosphatase A	1.75598	3.37755	0.0202127
A0A060WHJ9	NUP133	nucleoporin 133	1.72643	3.30908	0.0235189
F1QST2	ARHGAP21	Rho GTPase activating protein 21	1.72078	3.29614	0.0241851
A0A060WJ59	NAPG	NSF attachment protein gamma	1.71969	3.29367	0.0242971
B5XEV2	MCTS1	MCTS1 re-initiation and release factor	1.71708	3.2877	0.0246099
H3C6A6	INTS4	integrator complex subunit 4	1.71582	3.28482	0.0247187
A0A060PJG5	RPL8	ribosomal protein L8	1.71582	3.28482	0.0247477
A0A087XWB2	TBCE	tubulin folding cofactor E	1.69293	3.23312	0.0278118
C1BZ36	ATP5PO	ATP synthase peripheral stalk subunit OSCP	1.68221	3.2092	0.0292531
A0A0S7MH37	ZNF473	zinc finger protein 473	1.6778	3.19939	0.0299031
G3PLC0	PPP1R8	protein phosphatase 1 regulatory subunit 8	1.66859	3.17905	0.0313012
A0A0S7FBF5	DLG5	discs large MAGUK scaffold protein 5	1.66813	3.17802	0.0313412
A0A060W620	UBE2V1	ubiquitin conjugating enzyme E2 V1	1.66797	3.17768	0.0313303
W5MV89	UHRF1	ubiquitin like with PHD and ring finger domains 1	1.66571	3.17269	0.0313763
Q4SLR5	ANKRD26	ankyrin repeat domain 26	1.66571	3.17269	0.0314121
I3VM54	KDM2A	lysine demethylase 2A	1.66571	3.17269	0.031448
H3DCV0	PASK	PAS domain containing serine/threonine kinase	1.66571	3.17269	0.031484
H2UW45	TYW1	tRNA-yW synthesizing protein 1 homolog	1.66571	3.17269	0.03152
H2TAW9	DNALI1	dynein axonemal light intermediate chain 1	1.66571	3.17269	0.0315562
A0A0F8C123	LMOD1	leiomodin 1	1.66571	3.17269	0.0315924
A0A060WZ25	CFAP36	cilia and flagella associated protein 36	1.66571	3.17269	0.0316287
A0A060XPJ0	NAA15	N(alpha)-acetyltransferase 15, NatA auxiliary subunit	1.66443	3.16989	0.0315125
B5X2L1	MACROD1	mono-ADP ribosylhydrolase 1	1.66123	3.16286	0.0320047
P11217	PYGM	glycogen phosphorylase, muscle associated	1.66077	3.16186	0.0320078
A0A087XDD6	CNOT1	CCR4-NOT transcription complex subunit 1	1.66077	3.16186	0.0320441
A0A0S7F2D8	CUBN	cubilin	1.65722	3.15408	0.0325653
A0A060WB48	NUP43	nucleoporin 43	1.65707	3.15375	0.0325533
A0A060W003	TIAL1	TIA1 cytotoxic granule associated RNA binding protein like 1	1.63605	3.10814	0.036147
G3NJG7	DISC1	DISC1 scaffold protein	1.6164	3.0661	0.0399015
C0HAQ0	MCCC2	methylcrotonoyl-CoA carboxylase 2	1.61282	3.0585	0.040539
A0A060XCE8	PHB2	prohibitin 2	1.59603	3.0231	0.0439619
A0A060W3T7	BPNT1	3'(2'), 5'-bisphosphate nucleotidase 1	1.59542	3.02183	0.0440461
A0A0F8CQX5	DNM2	dynamin 2	1.59443	3.01976	0.0441656
A0A060WFH2	PDCD4	programmed cell death 4	1.58716	3.00458	0.045746
A0A087Y0R5	PGM2	phosphoglucomutase 2	1.57757	2.98467	0.047924
A0A0F8D3Q1	CAMK1D	calcium/calmodulin dependent protein kinase ID	1.57116	2.97144	0.0492462
A0A087WXS7	ASNA1	arsA arsenite transporter, ATP-binding, homolog 1 (bacterial)	-1.31418	0.402155	0.0491671
A0A060XIQ4	PURA	purine rich element binding protein A	-1.33697	0.39585	0.0441476
A0A060YDC3	GARS	glycyl-tRNA synthetase	-1.38543	0.382774	0.0348869
B5X1B5	ENO1	enolase 1	-1.39835	0.379363	0.032678
A0A087XUD0	CA2	carbonic anhydrase 2	-1.40713	0.37706	0.0314727
A0A060YQM4	SHMT2	serine hydroxymethyltransferase 2	-1.42945	0.371271	0.0285278
H2ML60	RPUSD2	RNA pseudouridine synthase domain containing 2	-1.43159	0.370722	0.0282419
A0A140LH04	MTUS1	microtubule associated scaffold protein 1	-1.43159	0.370722	0.0282748
A0A060WW96	RPS10	ribosomal protein S10	-1.44224	0.367996	0.0268233
M3ZDA2	XIRP2	xin actin binding repeat containing 2	-1.47079	0.360785	0.0233075
C1BH74	SARNP	SAP domain containing ribonucleoprotein	-1.47736	0.359146	0.0225511
A0A060X8U7	SAE1	SUMO1 activating enzyme subunit 1	-1.5005	0.35343	0.0199858
A0A060YDB4	SEPT6	septin 6	-1.50581	0.352132	0.0195306
A0A060VQ15	AQP1	aquaporin 1 (Colton blood group)	-1.51833	0.349089	0.0184097
A0A1A7WDD7	CCDC97	coiled-coil domain containing 97	-1.58472	0.333389	0.0129135
Q4RG94	PIK3R1	phosphoinositide-3-kinase regulatory subunit 1	-1.6106	0.327462	0.0112868
A0A060WQU8	KDSR	3-ketodihydrosphingosine reductase	-1.61549	0.326353	0.0110135
W5KUD4	APRT	adenine phosphoribosyltransferase	-1.61726	0.325954	0.0109153
A0A1A7XSJ1	LARP6	La ribonucleoprotein domain family member 6	-1.61726	0.325954	0.010929
A0A060W2W4	MBIP	MAP3K12 binding inhibitory protein 1	-1.61726	0.325954	0.0109427
H2URK0	TMEM165	transmembrane protein 165	-1.63337	0.322333	0.00999036
A0A060XVD0	HEMGN	hemogen	-1.65444	0.317662	0.00895442
I3JRV1	ATP13A2	ATPase cation transporting 13A2	-1.6692	0.314428	0.00823806
G3NIW3	TMEM117	transmembrane protein 117	-1.67124	0.313984	0.00814927
G3Q7Q3	RRP36	ribosomal RNA processing 36	-1.7381	0.299764	0.00559564
A0A060Y474	NT5C3A	5'-nucleotidase, cytosolic IIIA	-1.75115	0.297065	0.00517819
A4QPE4	SPTBN2	spectrin beta, non-erythrocytic 2	-1.79601	0.287971	0.00401161
A0A0G2KJE9	TRPM6	transient receptor potential cation channel subfamily M member 6	-1.81107	0.28498	0.00366765
A0A060X4D3	ACSL3	acyl-CoA synthetase long chain family member 3	-1.81107	0.28498	0.00367264
A0A060VV94	SH3BGRL	SH3 domain binding glutamate rich protein like	-1.8337	0.280544	0.0032193
A0A060X191	DPYSL2	dihydropyrimidinase like 2	-1.84959	0.277471	0.00292722
J3KPS2	FAM83H	family with sequence similarity 83 member H	-1.86189	0.275116	0.00272643
A0A146SGA2	ERICH3	glutamate rich 3	-1.86189	0.275116	0.00273026
A0A0P7XCB5	CYLD	CYLD lysine 63 deubiquitinase	-1.86189	0.275116	0.00273409
H3CAK5	ENO3	enolase 3	-1.91214	0.265698	0.00199523
A0A060XQH4	SELENBP1	selenium binding protein 1	-1.93398	0.261705	0.00173522
A0A060W0G4	ETHE1	ETHE1 persulfide dioxygenase	-1.93762	0.261047	0.0310869
A0A060XGY4	CNPY2	canopy FGF signaling regulator 2	-1.93783	0.261009	0.0312292
A0A060YYP8	UFM1	ubiquitin fold modifier 1	-1.95311	0.258259	0.00153053
W5MEP4	GPC1	glypican 1	-1.96623	0.25592	0.0280076
A0A1A8U847	IQCH	IQ motif containing H	-1.98315	0.252937	0.00126108
A0A087XXM0	RAPSN	receptor associated protein of the synapse	-1.98315	0.252937	0.00126475
A0A087XF35	TIPARP	TCDD inducible poly(ADP-ribose) polymerase	-1.98315	0.252937	0.00126659
H3JR83	CNDP2	carnosine dipeptidase 2	-1.99357	0.251116	0.00118115
A0A060XL80	CLPX	caseinolytic mitochondrial matrix peptidase chaperone subunit	-1.99518	0.250836	0.00116989
A0A060W2P1	NHLRC2	NHL repeat containing 2	-2.01822	0.246863	0.00100696
F1R5W4	GLRX	glutaredoxin	-2.02695	0.245373	0.0215088
A0A060WZJ8	AP2S1	adaptor related protein complex 2 subunit sigma 1	-2.02786	0.245218	0.000943153
A0A060XRN2	PSMB2	proteasome subunit beta 2	-2.04947	0.241573	0.000814638
A0A060YBC7	HSPA14	heat shock protein family A (Hsp70) member 14	-2.06565	0.238879	0.000732375
Q4TGS4	ACTN1	actinin alpha 1	-2.11009	0.231633	0.0156793
W5L825	PPP1R2P1	protein phosphatase 1 regulatory inhibitor subunit 2 pseudogene 1	-2.11693	0.230537	0.0152177
A0A1A7WG28	COL17A1	collagen type XVII alpha 1 chain	-2.1193	0.230158	0.0151297
A0A087YIU0	HIST2H2BE	histone cluster 2 H2B family member e	-2.12518	0.229223	0.0147609
Q4SNF8	P3H3	prolyl 3-hydroxylase 3	-2.14451	0.226172	0.0134819
H3C4J4	MCCC1	methylcrotonoyl-CoA carboxylase 1	-2.15993	0.223768	0.000378862
A0A060WJW3	RPLP2	ribosomal protein lateral stalk subunit P2	-2.16978	0.222244	0.000356182
A0A1A7ZT68	ECSIT	ECSIT signalling integrator	-2.21328	0.215644	0.0096393
G3PDQ1	CFAP61	cilia and flagella associated protein 61	-2.22312	0.214178	0.000243639
A0A060YEH7	DHX32	DEAH-box helicase 32 (putative)	-2.22527	0.213859	0.000240099
A0A060VQ64	ARF3	ADP ribosylation factor 3	-2.23508	0.21241	0.000223343
Q4RXS2	RAD18	RAD18 E3 ubiquitin protein ligase	-2.24356	0.211165	0.000210791
A0A0N8K2N9	PIM1	Pim-1 proto-oncogene, serine/threonine kinase	-2.24498	0.210957	0.00818821
A0A1B1FKZ7	TLR1	toll like receptor 1	-2.25313	0.209769	0.00793915
A0A1A7Y6L1	MINDY3	MINDY lysine 48 deubiquitinase 3	-2.25313	0.209769	0.00800069
A0A059PJ85	APAF1	apoptotic peptidase activating factor 1	-2.25313	0.209769	0.0080632
A0A1A8B8P4	ACIN1	apoptotic chromatin condensation inducer 1	-2.25362	0.209697	0.000195903
W5MLN0	TGM2	transglutaminase 2	-2.25406	0.209634	0.008084
A0A087XAU7	MSLNL	mesothelin like	-2.25666	0.209256	0.000192033
C9K0E5	PARP9	poly(ADP-ribose) polymerase family member 9	-2.27418	0.20673	0.000170138
A0A0F8AW24	GOT1	glutamic-oxaloacetic transaminase 1	-2.27418	0.20673	0.000170688
A0A060ZXC2	CCND3	cyclin D3	-2.27418	0.20673	0.000170965
O15055	PER2	period circadian regulator 2	-2.27443	0.206695	0.000170921
H7C2T0	CAMKMT	calmodulin-lysine N-methyltransferase	-2.27443	0.206695	0.000171478
A0A087Y2S0	TYMP	thymidine phosphorylase	-2.27787	0.206202	0.000167554
G3PNY6	ENO4	enolase 4	-2.2784	0.206126	0.000167141
A0A0S7LSZ9	UPP1	uridine phosphorylase 1	-2.2784	0.206126	0.000167415
A0A060Y2S5	HPRT1	hypoxanthine phosphoribosyltransferase 1	-2.28616	0.205021	0.00678397
W5KC15	TXN	thioredoxin	-2.28742	0.204841	0.00678875
Q6PEG5	WEE1	WEE1 G2 checkpoint kinase	-2.29101	0.204332	0.000152185
H3BYT1	ADH1C	alcohol dehydrogenase 1C (class I), gamma polypeptide	-2.29743	0.203425	0.000145296
H2TB21	PLXNB2	plexin B2	-2.30379	0.20253	0.000138773
H2MFX1	FIG4	FIG4 phosphoinositide 5-phosphatase	-2.30379	0.20253	0.000139003
G3NGS9	FAM8A1	family with sequence similarity 8 member A1	-2.30379	0.20253	0.000139233
A0A146NME3	SFXN5	sideroflexin 5	-2.30379	0.20253	0.000139464
A0A060WDP5	PSMA3	proteasome subunit alpha 3	-2.31039	0.201606	0.000133388
D3K4F5	CAT	catalase	-2.33371	0.198373	0.00545357
A0A146XGL4	T	T-box transcription factor T	-2.34079	0.197403	0.00010589
A0A087X9M7	HCFC1	host cell factor C1	-2.34154	0.1973	0.000105445
A0A146VP70	PPP1R3A	protein phosphatase 1 regulatory subunit 3A	-2.3918	0.190544	7.21004e-05
A0A060XHA3	SEPT3	septin 3	-2.39258	0.190442	7.17767e-05
B3DKJ9	POLD1	DNA polymerase delta 1, catalytic subunit	-2.47481	0.179891	3.80949e-05
A0A1A7ZAC4	MYO6	myosin VI	-2.47986	0.179262	3.67344e-05
A0A087Y2J1	PTPRZ1	protein tyrosine phosphatase receptor type Z1	-2.47986	0.179262	3.68003e-05
A0A060XGY3	SF3A3	splicing factor 3a subunit 3	-2.4888	0.178155	3.43611e-05
A0A1A7XPR4	TRIB1	tribbles pseudokinase 1	-2.50218	0.17651	3.10809e-05
G3QBE9	SOD1	superoxide dismutase 1	-2.54454	0.171402	0.00170411
A0A146NSQ6	TMEM70	transmembrane protein 70	-2.58355	0.16683	1.60098e-05
A0A0R4IKX0	MYT1L	myelin transcription factor 1 like	-2.58781	0.166338	0.00134625
A0A0R4INV4	INPP5E	inositol polyphosphate-5-phosphatase E	-2.60103	0.16482	1.388e-05
A0A0F8AMN8	CASP8AP2	caspase 8 associated protein 2	-2.60103	0.16482	1.39062e-05
E6ZF86	DCTN2	dynactin subunit 2	-2.62861	0.1617	0.00105648
A0A087Y2G9	KCNQ1	potassium voltage-gated channel subfamily Q member 1	-2.63369	0.161131	1.05781e-05
A0A1A8SFX0	ARL2	ADP ribosylation factor like GTPase 2	-2.64704	0.159648	9.43232e-06
A0A146UN35	NCSTN	nicastrin	-2.64704	0.159648	9.45036e-06
A0A146P1E0	PSMC3	proteasome 26S subunit, ATPase 3	-2.65332	0.158954	8.99546e-06
H2RLP3	TRPM3	transient receptor potential cation channel subfamily M member 3	-2.65964	0.158259	8.55914e-06
Q4RWZ8	TBC1D20	TBC1 domain family member 20	-2.68299	0.155718	6.99252e-06
A0A087X4I4	CAPZA1	capping actin protein of muscle Z-line subunit alpha 1	-2.69423	0.15451	6.36603e-06
A0A060W2T9	XAF1	XIAP associated factor 1	-2.72987	0.15074	4.67403e-06
Q90YQ2	RPS21	ribosomal protein S21	-2.73956	0.14973	4.3002e-06
A0A146Z694	ZMYM4	zinc finger MYM-type containing 4	-2.75243	0.148401	3.85069e-06
A0A087XLX3	PRRC1	proline rich coiled-coil 1	-2.75243	0.148401	3.85838e-06
F6KMN9	SNX3	sorting nexin 3	-2.77788	0.145805	3.10397e-06
A0A146SGC6	GIMAP4	GTPase, IMAP family member 4	-2.83555	0.140093	1.82753e-06
A0A087XBW4	GNAI2	G protein subunit alpha i2	-2.83555	0.140093	1.83124e-06
G3PXA1	NIPBL	NIPBL cohesin loading factor	-2.83871	0.139786	1.79265e-06
W5U9F4	CYP3A4	cytochrome P450 family 3 subfamily A member 4	-2.86622	0.137145	0.000248582
A0A060WDA9	EIF4H	eukaryotic translation initiation factor 4H	-2.86811	0.136966	1.36987e-06
A0A060YZJ8	CD58	CD58 molecule	-2.93052	0.131167	7.78318e-07
A0A067ZV89	CIRBP	cold inducible RNA binding protein	-2.95686	0.128794	6.11852e-07
B5X1E8	EPHX2	epoxide hydrolase 2	-2.97262	0.127395	0.000118245
A0A060WBL2	AMOT	angiomotin	-3.05918	0.119976	2.35785e-07
A0A060WRM6	TM9SF2	transmembrane 9 superfamily member 2	-3.06973	0.119102	2.14659e-07
B3DKL5	BCOR	BCL6 corepressor	-3.07042	0.119045	2.13664e-07
A0A146PED5	ARHGEF12	Rho guanine nucleotide exchange factor 12	-3.07042	0.119045	2.14154e-07
A0A0S7L1R4	GRN	granulin precursor	-3.07042	0.119045	2.14647e-07
A0A0F8AUT9	JHY	junctional cadherin complex regulator	-3.07042	0.119045	2.15141e-07
H9AZT6	GPX4	glutathione peroxidase 4	-3.07291	0.11884	2.11308e-07
B5XBL0	SSR4	signal sequence receptor subunit 4	-3.07562	0.118617	2.06131e-07
A0A0P7WN77	D2HGDH	D-2-hydroxyglutarate dehydrogenase	-3.1096	0.115855	1.49204e-07
A0A0E9X9R9	RPS15A	ribosomal protein S15a	-3.13571	0.113778	1.15839e-07
W5N957	HDLBP	high density lipoprotein binding protein	-3.19018	0.109562	6.79973e-08
A0A060YFJ4	RBL2	RB transcriptional corepressor like 2	-3.19018	0.109562	6.81652e-08
Q8JIP3	PKLR	pyruvate kinase L/R	-3.20208	0.108662	6.04037e-08
A0A060YEP9	CAPN1	calpain 1	-3.21013	0.108057	5.61046e-08
A0A060YAT7	PRDX6	peroxiredoxin 6	-3.31146	0.100728	1.01588e-05
A0A1A8FSB2	DST	dystonin	-3.32232	0.0999731	1.78427e-08
A0A087YB06	PCDH10	protocadherin 10	-3.32512	0.0997791	1.74038e-08
A0A060VR56	UMPS	uridine monophosphate synthetase	-3.33057	0.0994031	1.64564e-08
F1QGS3	TUT1	terminal uridylyl transferase 1, U6 snRNA-specific	-3.33491	0.0991039	1.58698e-08
A0A146YWF6	TCERG1	transcription elongation regulator 1	-3.33659	0.0989889	1.56273e-08
A0A146NWU9	FKBP14	FKBP prolyl isomerase 14	-3.33659	0.0989889	1.5669e-08
W5N7R2	CAND1	cullin associated and neddylation dissociated 1	-3.36571	0.0970107	1.15545e-08
F8VU44	NUDT14	nudix hydrolase 14	-3.4366	0.0923594	5.43921e-09
A0A087XTH1	DNAH10	dynein axonemal heavy chain 10	-3.4366	0.0923594	5.45427e-09
A0A0R4IKT5	ATG2A	autophagy related 2A	-3.46619	0.0904839	4.03591e-09
H2U1E0	PHLPP1	PH domain and leucine rich repeat protein phosphatase 1	-3.48447	0.089345	3.33674e-09
M4AQA9	RGS2	regulator of G protein signaling 2	-3.49386	0.088765	3.01985e-09
I3JWC8	TRIM16	tripartite motif containing 16	-3.49386	0.088765	3.02866e-09
A0A060WQ58	TAF15	TATA-box binding protein associated factor 15	-3.50644	0.0879947	2.63617e-09
A0A146Z2S3	DDB2	damage specific DNA binding protein 2	-3.50684	0.0879704	2.63205e-09
G3QBA6	PDS5B	PDS5 cohesin associated factor B	-3.51924	0.0872173	2.29435e-09
A0A146MKP0	VWA5A	von Willebrand factor A domain containing 5A	-3.53406	0.0863263	1.83749e-06
A0A060XK32	FTH1	ferritin heavy chain 1	-3.55434	0.0851211	1.56661e-09
A0A087YJX6	LAMA2	laminin subunit alpha 2	-3.56161	0.0846933	1.46798e-09
A0A087Y6L4	HSD3B7	hydroxy-delta-5-steroid dehydrogenase, 3 beta- and steroid delta-isomerase 7	-3.59171	0.0829446	1.25584e-06
A0A060Z1X4	SLC43A3	solute carrier family 43 member 3	-3.59275	0.0828846	1.0388e-09
A5HMJ5	PPP2CA	protein phosphatase 2 catalytic subunit alpha	-3.63664	0.0804009	8.97522e-07
A0A1A7X2U2	CD53	CD53 molecule	-3.64172	0.0801183	8.89611e-07
A0A060W9C2	SLC52A3	solute carrier family 52 member 3	-3.67628	0.078222	6.70701e-07
W5KPM7	SMG1	SMG1 nonsense mediated mRNA decay associated PI3K related kinase	-3.71352	0.076229	2.66996e-10
A0A0D9SF44	R3HCC1	R3H domain and coiled-coil containing 1	-3.71711	0.0760394	2.56655e-10
A0A060WZ46	NUP58	nucleoporin 58	-3.73699	0.0749988	2.05099e-10
B5XEP3	PCNP	PEST proteolytic signal containing nuclear protein	-3.79372	0.0721066	1.07043e-10
G3N522	ZEB2	zinc finger E-box binding homeobox 2	-3.8031	0.0716394	9.58397e-11
J3KQS5	PLEKHA8	pleckstrin homology domain containing A8	-3.81763	0.0709218	8.11277e-11
H3CIN1	QRSL1	glutaminyl-tRNA amidotransferase subunit QRSL1	-3.81763	0.0709218	8.14114e-11
A0A0S7KQ31	LRRN1	leucine rich repeat neuronal 1	-3.81763	0.0709218	8.1697e-11
A0A0N8JZQ6	PARP10	poly(ADP-ribose) polymerase family member 10	-3.81763	0.0709218	8.19847e-11
A0A1A7WYH2	SLC22A4	solute carrier family 22 member 4	-3.83236	0.0702014	6.87077e-11
Q86TA1	MOB3B	MOB kinase activator 3B	-3.85131	0.069285	5.60167e-11
A0A096M718	STN1	STN1 subunit of CST complex	-3.85131	0.069285	5.62211e-11
A0A060XR65	TMEM263	transmembrane protein 263	-3.85196	0.0692541	5.59828e-11
A0A060Y8T7	PREP	prolyl endopeptidase	-3.86669	0.0685507	4.68524e-11
A0A087XW22	PRRT2	proline rich transmembrane protein 2	-3.8752	0.0681472	4.23226e-11
A0A060XJE2	SNX2	sorting nexin 2	-3.8752	0.0681472	4.24793e-11
Q6ZWH5	NEK10	NIMA related kinase 10	-3.88439	0.0677147	3.80482e-11
H2UGN2	PCDHGA5	protocadherin gamma subfamily A, 5	-3.88439	0.0677147	3.81902e-11
I3L1A3	RSL1D1	ribosomal L1 domain containing 1	-3.90497	0.0667555	3.03552e-11
A0A060W7P5	SPTBN5	spectrin beta, non-erythrocytic 5	-3.91214	0.0664244	2.78617e-11
H2U4Q3	FILIP1L	filamin A interacting protein 1 like	-3.92834	0.0656831	2.30158e-11
A0A0F8C568	SNX27	sorting nexin family member 27	-3.93562	0.0653523	2.12529e-11
W5MXI9	IL1R2	interleukin 1 receptor type 2	-3.95019	0.0646957	1.80483e-11
H2TEH6	UROS	uroporphyrinogen III synthase	-4.01316	0.0619324	8.5214e-12
A0A060YSS8	ELOC	elongin C	-4.03696	0.0609191	6.33264e-12
D6R8Z6	NUDT9	nudix hydrolase 9	-4.03728	0.0609058	6.33398e-12
A0A146URQ8	CDC16	cell division cycle 16	-4.03728	0.0609058	6.36116e-12
A0A060XCF3	LRSAM1	leucine rich repeat and sterile alpha motif containing 1	-4.03728	0.0609058	6.41624e-12
A0A0F8AT58	TPM4	tropomyosin 4	-4.04809	0.060451	5.63056e-12
A0A060W4F5	NUDT21	nudix hydrolase 21	-4.05688	0.0600837	5.07063e-12
A0A1A7ZWS2	POLDIP3	DNA polymerase delta interacting protein 3	-4.07047	0.0595207	4.29082e-12
W5KTU1	NLRP12	NLR family pyrin domain containing 12	-4.09408	0.0585545	3.18501e-12
G3PRS5	DNAH11	dynein axonemal heavy chain 11	-4.09408	0.0585545	3.19936e-12
A0A1A7ZHJ9	NAAA	N-acylethanolamine acid amidase	-4.11535	0.0576974	2.44489e-12
A0A0S7KJI1	SLC9A3	solute carrier family 9 member A3	-4.11535	0.0576974	2.45605e-12
H2SVV4	DBNL	drebrin like	-4.12536	0.0572985	1.19666e-08
A0A060XT59	PRPF38B	pre-mRNA processing factor 38B	-4.13867	0.0567722	1.81632e-12
A0A146ZQL4	TKT	transketolase	-4.15397	0.0561734	1.49819e-12
A0A060WS69	FNTA	farnesyltransferase, CAAX box, alpha	-4.15397	0.0561734	1.50515e-12
M3ZEJ2	PPP1CC	protein phosphatase 1 catalytic subunit gamma	-4.19549	0.0545796	8.837e-13
H3CBP9	NUCB2	nucleobindin 2	-4.19845	0.0544679	8.53556e-13
A0A146Q7N1	CDH11	cadherin 11	-4.19845	0.0544679	8.5764e-13
A0A060VPZ7	MYRIP	myosin VIIA and Rab interacting protein	-4.19845	0.0544679	8.61764e-13
A0A060WZ06	UBE2K	ubiquitin conjugating enzyme E2 K	-4.20666	0.054159	7.76025e-13
A0A060XE69	MCAM	melanoma cell adhesion molecule	-4.21451	0.0538649	7.12364e-13
H2LM33	CCDC50	coiled-coil domain containing 50	-4.21878	0.0537059	6.76105e-13
A0A060Y8S9	MTAP	methylthioadenosine phosphorylase	-4.24203	0.0528473	4.1335e-09
A0A060YBR2	SLC5A7	solute carrier family 5 member 7	-4.25326	0.0524372	4.38039e-13
A0A060ZDL1	SQOR	sulfide quinone oxidoreductase	-4.25473	0.0523839	4.31635e-13
A0A087YNR0	SESN1	sestrin 1	-4.26721	0.0519327	3.76133e-13
A0A060XDX0	PGLS	6-phosphogluconolactonase	-4.27172	0.0517705	3.5569e-13
A0A0N8JVZ0	KCNG4	potassium voltage-gated channel modifier subfamily G member 4	-4.2844	0.0513176	3.01021e-13
A0A096LU39	KMT5A	lysine methyltransferase 5A	-4.43453	0.0462461	4.22825e-14
A0A1A7YQB2	TAF5L	TATA-box binding protein associated factor 5 like	-4.45801	0.0454992	3.11161e-14
A0A060WHI0	NPEPPS	aminopeptidase puromycin sensitive	-4.49327	0.0444007	1.8993e-14
A0A0P7XPT5	VPS13C	vacuolar protein sorting 13 homolog C	-4.51642	0.043694	2.5837e-10
A0A146U3R1	FDPS	farnesyl diphosphate synthase	-4.53442	0.0431522	1.0615e-14
A0A087Y9R8	SPEG	striated muscle enriched protein kinase	-4.53442	0.0431522	1.06813e-14
A0A060VNW3	PARK7	Parkinsonism associated deglycase	-4.53442	0.0431522	1.07485e-14
A0A1A8FSI0	SLC4A10	solute carrier family 4 member 10	-4.53597	0.0431059	1.05787e-14
A0A0P7XGC6	FAT4	FAT atypical cadherin 4	-4.53597	0.0431059	1.06461e-14
A0A146UMP4	ICA1	islet cell autoantigen 1	-4.55917	0.0424184	1.72116e-10
W5KLM7	BTNL2	butyrophilin like 2	-4.57428	0.0419762	1.50114e-10
M4AFC8	XYLT1	xylosyltransferase 1	-4.7289	0.0377101	6.78754e-16
M3ZLY5	HNRNPUL2	heterogeneous nuclear ribonucleoprotein U like 2	-4.7289	0.0377101	6.83435e-16
H3CUK6	GGT5	gamma-glutamyltransferase 5	-4.7289	0.0377101	6.88181e-16
G3PKG4	AGXT	alanine--glyoxylate and serine--pyruvate aminotransferase	-4.7289	0.0377101	6.92994e-16
A0A0F8AUF3	CERS1	ceramide synthase 1	-4.72983	0.0376859	6.88263e-16
W5UBD6	IRGC	immunity related GTPase cinema	-4.76964	0.0366603	3.81603e-16
A0A060XMA4	TDRD5	tudor domain containing 5	-4.76964	0.0366603	3.84328e-16
Q6NY19	KANK3	KN motif and ankyrin repeat domains 3	-4.7718	0.0366053	3.74658e-16
A0A0S7H886	MYO9A	myosin IXA	-4.7718	0.0366053	3.77372e-16
A0A0A6YY98	TRPV5	transient receptor potential cation channel subfamily V member 5	-4.7718	0.0366053	3.80127e-16
A0A146YDY3	PSMC2	proteasome 26S subunit, ATPase 2	-4.77355	0.0365609	3.72963e-16
A0A060XUK0	UQCRC2	ubiquinol-cytochrome c reductase core protein 2	-4.80325	0.035816	2.39872e-16
M4T0L5	RNF213	ring finger protein 213	-4.80576	0.0357538	2.32645e-16
A0A060WGC8	SUB1	SUB1 homolog, transcriptional regulator	-4.97005	0.0319055	1.86418e-17
A0A087WU73	MRTFA	myocardin related transcription factor A	-4.99578	0.0313416	1.25443e-17
A0A087Y0E4	RPP40	ribonuclease P/MRP subunit p40	-5.02016	0.0308164	8.60537e-18
A0A0S7KUM7	ZHX3	zinc fingers and homeoboxes 3	-5.05612	0.0300578	4.90264e-18
M4AE54	FDXR	ferredoxin reductase	-5.11539	0.0288479	3.60163e-13
A0A1A8A4L6	C4A	complement C4A (Rodgers blood group)	-5.11539	0.0288479	3.70167e-13
A0A060YR59	PEF1	penta-EF-hand domain containing 1	-5.11689	0.0288179	1.86801e-18
A0A087YSG7	TNNT3	troponin T3, fast skeletal type	-5.12757	0.0286053	1.58496e-18
W5K1Y9	USP54	ubiquitin specific peptidase 54	-5.20603	0.0270913	4.46589e-19
H2SGR5	NSD2	nuclear receptor binding SET domain protein 2	-5.23601	0.026534	2.7521e-19
F1RC76	ADAMTSL2	ADAMTS like 2	-5.23601	0.026534	2.77412e-19
A0A060WC22	SLC25A18	solute carrier family 25 member 18	-5.23601	0.026534	2.81923e-19
A0A060W8U5	SLC25A45	solute carrier family 25 member 45	-5.23601	0.026534	2.84234e-19
G3PQJ1	KIF5C	kinesin family member 5C	-5.45542	0.0227906	7.21377e-21
M4AGG2	VARS2	valyl-tRNA synthetase 2, mitochondrial	-5.52036	0.0217874	2.37916e-21
A0A087WVY2	MPP2	membrane palmitoylated protein 2	-5.5475	0.0213813	1.49819e-21
B5X633	FABP3	fatty acid binding protein 3	-5.60744	0.0205113	5.30027e-22
V5NF92	GPC6	glypican 6	-5.80683	0.0178637	1.51635e-23
A0A087XTS0	GON4L	gon-4 like	-5.80683	0.0178637	1.54272e-23
I3K203	CLIC5	chloride intracellular channel 5	-5.8454	0.0173923	7.70464e-24
A0A0F8CAW2	INPP5D	inositol polyphosphate-5-phosphatase D	-5.84956	0.0173424	3.96997e-17
A0A0R4IVY4	SOCS5	suppressor of cytokine signaling 5	-5.85878	0.0172319	6.08544e-24
A0A087Y161	CHP1	calcineurin like EF-hand protein 1	-5.86081	0.0172076	5.91544e-24
A0A087WT80	PLCB1	phospholipase C beta 1	-6.11159	0.014462	5.47697e-26
A0A0F8AU36	SUPV3L1	Suv3 like RNA helicase	-6.49944	0.0110528	2.71459e-29
A0A1A8IFU7	COX5B	cytochrome c oxidase subunit 5B	-6.52123	0.0108871	1.76088e-29
A0A060WYV1	USP14	ubiquitin specific peptidase 14	-6.67982	0.00975383	2.5772e-22
A0A0S7LCE6	ADSL	adenylosuccinate lyase	-6.68594	0.00971251	6.06559e-31
A0A087XY56	TTC9C	tetratricopeptide repeat domain 9C	-6.8043	0.0089475	5.10521e-32
A0A0S7IIN1	B4GALNT4	beta-1,4-N-acetyl-galactosaminyltransferase 4	-6.92441	0.00823273	3.96709e-33
A0A060VRV2	MAP4K3	mitogen-activated protein kinase kinase kinase kinase 3	-6.92441	0.00823273	4.00561e-33
B3DKQ5	RTN1	reticulon 1	-7.19842	0.00680864	9.90014e-36
A6NMX2	EIF4E1B	eukaryotic translation initiation factor 4E family member 1B	-7.19842	0.00680864	9.99816e-36
A0A060XEY9	PSMB6	proteasome subunit beta 6	-7.96395	0.00400509	1.5404e-43
W5NK93	PHF3	PHD finger protein 3	-8.65148	0.00248682	3.28969e-51
E7EPD8	TDP1	tyrosyl-DNA phosphodiesterase 1	-8.65148	0.00248682	3.35752e-51
C1BIZ9	ENKUR	enkurin, TRPC channel interacting protein	-8.65148	0.00248682	3.39249e-51
A0A0F8CX45	FLVCR1	feline leukemia virus subgroup C cellular receptor 1	-8.65148	0.00248682	3.46467e-51

## Sheet: Peptide List Fraction Cytosol
Main Accession	Protein Group	T1/C1	T2/C2	Sequence	Modifications	Score	m/z	Mr (Da)	Charge	Delta (ppm)	RT	PSMs_C1	PSMs_C2	PSMs_T1	PSMs_T2
A0A060XJX9	60	2.0961	1.63463	60								55	48	86	67
	A0A060XJX9;A0A060XII9;W5MFM2	2.19507	1.36062	SSLSSAQADFNQLAELDR		123.88	976.473	1950.93	2	1.39663	88.75	1	1	1	1
	A0A060XJX9;A0A0R4IJ08;A0A1A8GCR2;A0A1A8RDX0;A0A1A8SFC1;A0A060XII9;A0A087XQU7;A3FG33;F1R443;F1R446;G3Q393;G3Q398;M4A8R0;W5KTF3;W5KTG2;W5MFM2	4.02704	1.60919	NQALNTDNYGHDLASVQALQR		117.06	776.714	2327.12	3	-2.02362	65.4359	1	1	2	1
	A0A060XJX9	233.189	2.63764	QDQIENQYGTLQELGEK		117	996.975	1991.93	2	-4.77131	64.7165	0	0	1	1
	A0A060XJX9;A0A060XII9;W5MFM2	2.96608	1.85953	LQIASDENYKDPTNLQGK		111.2	1017.51	2033	2	-1.4295	53.0178	0	1	1	1
	A0A060XJX9;A0A060XII9;W5KTF3;W5KTG2	2.80505	0.987735	EGALTNEEVGSDLEQVEVLQK		109.33	763.051	2286.13	3	2.96212	84.1492	1	1	1	0
	A0A060XJX9;A0A060XII9;H2UIB1;I3JZ89	1.63458	2.94723	LAVQTTANFNTIK		106.56	710.891	1419.77	2	-3.67102	62.7687	0	0	1	1
	A0A060XJX9;A0A060XII9;W5KTF3;W5KTG2	2.5867	1.68061	DLAALEDKVNTLGGEAER		104.47	634.319	1899.94	3	-9.98262	76.6717	1	1	1	1
	A0A060XJX9;A0A0P7VEP4;A0A0R4IJ08;A0A1A8GCR2;A0A1A8RDX0;A0A1A8SFC1;A0A060XII9;A0A087XQU7;A3FG33;F1R443;F1R446;G3Q393;G3Q398;M4A8R0;W5KTF3;W5KTG2;W5MFM2	0.187239	0.702796	ALINADELANDVAGAEALLDR		99.53	718.705	2153.09	3	-0.718428	122.283	1	0	1	1
	A0A060XJX9;A0A0P7VEP4;A0A1A8GCR2;A0A1A8RDX0;A0A1A8SFC1;A0A060XII9;A0A087XQU7;M4A8R0;W5KTF3;W5KTG2	1.96121	0.00358381	AGTFQAFEQFGQQLLAR		93.25	956.485	1910.96	2	-4.5727	116.786	1	0	1	0
	A0A060XJX9;A0A060XII9;G3Q393;G3Q398;H2UIB1;I3JZ89;W5KTF3;W5KTG2	1.34767	1.71935	DSDELKSWINEK		90.86	732.353	1462.69	2	-2.10516	61.3407	2	2	3	2
	A0A060XJX9;G3Q393;G3Q398;H2UIB1;I3JZ89;W5MFM2	1.98465	1.96593	GLVSSEELAKDVTGAEALLER		89.51	729.723	2186.15	3	1.83552	110.381	1	2	2	2
	A0A060XJX9;A0A060XII9	10.314	1.68723	GEAMVEEGHFAGEEVK		87.35	859.889	1717.76	2	0.493176	48.5198	1	0	1	1
	A0A060XJX9;A0A060XII9;I3JZ89;W5KTF3;W5KTG2;W5MFM2	2.19677	1.89732	DELITNWEQIR		86.92	708.859	1415.7	2	-0.569484	81.4934	1	1	1	1
	A0A060XJX9;A0A0R4IJ08;A0A1A8GCR2;A0A1A8RDX0;A0A1A8SFC1;A0A060XII9;A0A087XQU7;A3FG33;F1R443;F1R446;G3Q393;G3Q398;M4A8R0;W5KTF3;W5KTG2;W5MFM2	0.442563	0.00193835	RQDLEDSLQAQQYFADANEAESWMR		86.54	1001.11	3000.32	3	-2.95908	97.5316	2	2	1	0
	A0A060XJX9;A0A060XII9;G3Q393;G3Q398;H2UIB1;I3JZ89;W5KTF3;W5KTG2;W5MFM2	2.16011	1.89259	EAFLASDDKGDSLDSVEALIK		86	741.706	2222.1	3	0.159189	97.3563	0	1	2	1
	A0A060XJX9;A0A060XII9;G3Q393;G3Q398;H2UIB1;I3JZ89;W5KTF3;W5KTG2;W5MFM2	2.01649	1.16891	HQAFEAELSANQSR		85.66	529.921	1586.74	3	-0.862282	39.4626	1	1	2	1
	A0A060XJX9;A0A0R4IJ08;A0A1A8GCR2;A0A1A8RDX0;A0A1A8SFC1;A0A060XII9;A3FG33;F1R443;F1R446;G3Q393;G3Q398;W5KTF3;W5KTG2	15.7068	2.19591	EANELQQWINEK		83.68	751.365	1500.72	2	-3.82757	69.1904	1	1	2	1
	A0A060XJX9;A0A0P7VEP4;A0A060XII9;W5MFM2	0.811203	2.07687	LQIASDENYKDPTNLQGK		82.24	678.674	2033	3	-2.82907	54.4627	1	1	1	1
	A0A060XJX9;A0A0P7VEP4;A0A0R4IJ08;A0A1A8GCR2;A0A1A8RDX0;A0A1A8SFC1;A0A060XII9;A3FG33;F1R443;F1R446;G3Q393;G3Q398;M4A8R0;W5KTF3;W5KTG2;W5MFM2	1.94636	0.38995	QQVAPTDDETGKELVLALYDYQEK		82.15	918.453	2752.34	3	-2.32869	94.8996	1	2	1	1
	A0A060XJX9;A0A060XII9;G3Q393;G3Q398;I3JZ89;W5KTF3;W5KTG2;W5MFM2	1.73271	1.49974	DADELEKWIQEK		81.65	752.369	1502.72	2	-1.60661	75.3423	2	1	2	1
	A0A060XJX9;A0A060XII9;W5KTF3;W5KTG2	1.85309	0.880763	EGALTNEEVGSDLEQVEVLQKK		80.51	805.747	2414.22	3	1.01834	79.824	0	1	1	0
	A0A060XJX9;A0A060XII9;H2UIB1;W5KTF3;W5KTG2	1.53243	1363.72	EKEPIVGSPDYGKDEDSAEALLK		79.27	623.311	2489.22	4	-0.485816	66.3315	1	0	1	2
	A0A060XJX9;A0A060XII9;G3Q393;G3Q398;H2UIB1;I3JZ89;W5KTF3;W5KTG2;W5MFM2	0.691266	2.42071	DLASVQALLR		76.71	543.318	1084.62	2	-3.07445	87.8258	2	4	2	3
	A0A060XJX9;A0A060XII9;W5KTF3;W5KTG2	2.46561	1.56882	VNTLGGEAER		76.35	523.269	1044.52	2	3.03044	23.2946	1	0	1	0
	A0A060XJX9;A0A060XII9	0.876588	1.64093	VNEVNQLAGK		75.4	536.287	1070.56	2	-11.6429	30.5988	1	0	1	1
	A0A060XJX9;A0A060XII9	1.66475	2.45583	VLESADDIQER		75.18	637.814	1273.61	2	-1.40096	36.4868	1	1	1	1
	A0A060XJX9;A0A0P7VEP4;A0A1A8GCR2;A0A1A8RDX0;A0A1A8SFC1;A0A060XII9;A0A087XQU7;M4A8R0;W5KTF3;W5KTG2	0.948616	0.0405468	AGTFQAFEQFGQQLLAR		74.9	637.995	1910.96	3	-0.552783	116.786	0	1	1	0
	A0A060XJX9;A0A060XII9;G3Q393;G3Q398;H2UIA9;H2UIB0;H2UIB1;W5KTF3;W5KTG2	12.0703	4.97199	LFGAAEVQR		73.87	495.774	989.534	2	4.9475	47.5251	1	0	2	1
	A0A060XJX9;A0A060XII9;G3Q393;G3Q398;H2UIA9;H2UIB0;H2UIB1;W5KTF3;W5KTG2	0.436918	1.27824	TATDEAYKDPSNLQGK		73.79	579.95	1736.83	3	2.87329	29.8892	1	1	1	1
	A0A060XJX9;A0A060XII9;W5KTF3;W5KTG2	7.84893	2.86854	EGALTNEEVGSDLEQVEVLQK		71.95	1144.07	2286.12	2	-3.07386	84.1492	0	0	1	1
	A0A060XJX9;A0A060XII9;G3Q393;G3Q398;W5KTF3;W5KTG2	2.83129	1.78006	LIQSHPEAVDDIQEK		71.61	574.63	1720.87	3	2.23013	43.199	2	2	1	2
	A0A060XJX9;A0A060XII9	8.09018	0.720517	EMPSAFDFVEFTR		70.17	788.364	1574.71	2	3.09656	108.208	1	1	1	1
	A0A060XJX9;G3Q393;G3Q398;W5KTF3;W5KTG2	15.9355	1.74513	VNSLGETAER		70.16	538.273	1074.53	2	-0.497327	23.3653	1	1	1	1
	A0A060XJX9;A0A060XII9;G3Q393;G3Q398;H2UIA9;H2UIB0;H2UIB1;W5KTF3;W5KTG2	3.99947	1.2446	DVDEIEAWISEK		69.65	717.345	1432.68	2	3.0571	93.1012	1	1	2	1
	A0A060XJX9;A0A060XII9;G3Q393;G3Q398;H2UIB1;I3JZ89	3.39495	1.82338	LGALDEQWQFLVNK		68.54	830.938	1659.86	2	0.117854	100.574	0	0	1	2
	A0A060XJX9;A0A060XII9;W5MFM2	3.52288	1.47099	HQALQAEIAGHEPR		68.15	519.602	1555.79	3	-0.289515	37.4119	0	1	2	1
	A0A060XJX9	0.542609	1.68298	QFQEAGHFDADNIKR	[N-term] Gln->pyro-Glu (N-term Q)	67.6	586.946	1757.82	3	1.82389	59.4767	1	2	1	2
	A0A060XJX9	1	1132.83	RAALEDSFHLQQFSR		66.13	602.308	1803.9	3	0.231653	66.3315	1	0	1	2
	A0A060XJX9;A0A060XII9	19.5192	1.26551	LSQESHPEAELIVR		65.97	536.62	1606.84	3	3.98793	52.23	1	0	2	1
	A0A060XJX9;A0A0P7VEP4;A0A0R4IJ08;A0A1A8GCR2;A0A1A8RDX0;A0A1A8SFC1;A0A060XII9;A0A087XQU7;A3FG33;F1R443;F1R446;G3Q393;G3Q398;M4A8R0;W5KTF3;W5KTG2;W5MFM2	1.83059	1.81147	ITALDEFATK		64.23	554.792	1107.57	2	-10.9616	63.9357	1	1	2	1
	A0A060XJX9;G3Q393;G3Q398;H2UIA9;H2UIB0;H2UIB1;W5KTF3;W5KTG2	2.97165	1.41564	DVEDEETWIR		63.4	646.296	1290.58	2	3.95739	60.3267	3	2	4	3
	A0A060XJX9;A0A0P7VEP4;A0A0R4IJ08;A0A1A8GCR2;A0A1A8RDX0;A0A1A8SFC1;A0A060XII9;A0A087XQU7;A3FG33;F1R443;F1R446;G3Q393;G3Q398;M4A8R0;W5KTF3;W5KTG2;W5MFM2	0.171908	0.348187	DLTSWVTEMK		63.19	605.292	1208.57	2	-4.96633	86.5766	1	1	1	1
	A0A060XJX9;A0A060XII9;G3Q393;G3Q398;I3JZ89;W5KTF3;W5KTG2	42.1914	15.1084	SNMLGSAHEVQR		61.92	443.549	1327.62	3	-4.46574	32.377	0	0	1	1
	A0A060XJX9	2.03208	0.910025	AALEDSFHLQQFSR		61.82	550.275	1647.8	3	2.05804	71.6964	0	1	1	1
	A0A060XJX9;A0A060XII9;G3Q393;G3Q398;H2UIB1;I3JZ89;W5KTF3;W5KTG2;W5MFM2	1.57043	0.298829	LREANQQQQFNR		61.73	511.26	1530.76	3	-4.08585	22.3533	2	1	2	1
	A0A060XJX9;A0A060XII9;G3Q393;G3Q398;H2UIB1;I3JZ89;W5KTF3;W5KTG2;W5MFM2	4.32013	0.991114	DVDETISWIK		61.16	603.306	1204.6	2	0.3369	76.051	1	0	2	2
	A0A060XJX9;A0A060XII9	1.77448	1.07054	AVTQKGEAMVEEGHFAGEEVK		60.08	562.279	2245.09	4	9.216	51.6602	0	0	1	1
	A0A060XJX9;A0A060XII9;W5KTF3;W5KTG2	5.65942	19.2528	MDEVSSQWK		59.28	555.249	1108.48	2	-1.51468	37.7652	2	1	2	1
	A0A060XJX9;A0A060XII9;G3Q393;G3Q398;H2UIB1;I3JZ89;W5KTF3;W5KTG2;W5MFM2	2.54038	1.47012	IDGITIQAR		57.89	493.778	985.542	2	-14.3967	52.024	1	1	2	0
	A0A060XJX9;A0A060XII9;G3Q393;G3Q398;H2UIA9;H2UIB0;H2UIB1;W5KTF3;W5KTG2	5.13685	1.33899	DLIGVQNLLK		56.17	556.839	1111.66	2	3.33421	93.7452	1	1	1	1
	A0A060XJX9;A0A060XII9;H2UIA9;H2UIB0;H2UIB1	1.40389	1.01857	SLQQLAEER		56.08	537.285	1072.56	2	3.96445	44.0555	1	1	2	1
	A0A060XJX9;A0A0P7VEP4;A0A0R4IJ08;A0A1A8GCR2;A0A1A8RDX0;A0A1A8SFC1;A0A060XII9;A3FG33;F1R443;F1R446;G3Q393;G3Q398;M4A8R0;W5KTF3;W5KTG2;W5MFM2	35.2075	0.516892	QQVAPTDDETGKELVLALYDYQEK	[N-term] Gln->pyro-Glu (N-term Q)	53.74	912.782	2735.32	3	2.40964	102.662	0	0	1	1
	A0A060XJX9;A0A060XII9	1.08631	1.65799	SGQELLDGKHYAADEVSVR		53.11	519.26	2073.01	4	-1.57642	54.0897	3	2	2	2
	A0A060XJX9;A0A0P7VEP4;A0A0R4IJ08;A0A1A8GCR2;A0A1A8RDX0;A0A1A8SFC1;A0A060XII9;A0A087XQU7;A3FG33;F1R443;F1R446;G3Q393;G3Q398;M4A8R0;W5KTF3;W5KTG2;W5MFM2	1.43324	1.62833	LLEATELK		51.8	458.77	915.526	2	-2.60429	51.4141	1	0	1	2
	A0A060XJX9;A0A060XII9;W5KTF3;W5KTG2	0.955888	0.989623	KQEEVNAAWQR		46.59	453.564	1357.67	3	-2.42153	32.8697	1	0	2	1
	A0A060XJX9;A0A060XII9;G3Q393;G3Q398;H2UIA9;H2UIB0;H2UIB1;W5KTF3;W5KTG2	3.15448	2.27692	EQLMASDDFGR		46.25	634.786	1267.56	2	5.5584	52.3716	1	1	1	1
	A0A060XJX9;A0A060XII9	104.432	8.08862	LEALDHER		46.14	491.755	981.495	2	7.08311	23.3653	0	0	2	1
	A0A060XJX9;A0A060XII9;G3Q393;G3Q398;W5KTF3;W5KTG2	4.6315	2.54174	LQQTHPQNASQIHLK		45.98	436.493	1741.94	4	12.1913	30.1025	0	0	2	1
	A0A060XJX9;A0A060XII9;G3Q393;G3Q398;H2UIB1;W5KTF3;W5KTG2;W5MFM2	1.92065	0.39753	TRLEELHR		42.52	351.863	1052.57	3	-6.43526	22.711	0	0	1	1
	A0A060XJX9;A0A060XII9	1.48909	2.06667	YDALRDPMAAR		37.28	426.88	1277.62	3	-0.687554	49.9212	1	0	1	1
A0A060XII9	59	2.46561	1.65799	59								53	43	84	62
	A0A060XII9;A0A060XJX9;W5MFM2	2.19507	1.36062	SSLSSAQADFNQLAELDR		123.88	976.473	1950.93	2	1.39663	88.75	1	1	1	1
	A0A060XII9	328.709	14.8621	LDETGNLMTSEGHFASETIR		117.8	1104.52	2207.02	2	2.56767	70.024	1	0	1	1
	A0A060XII9;A0A0R4IJ08;A0A1A8GCR2;A0A1A8RDX0;A0A1A8SFC1;A0A060XJX9;A0A087XQU7;A3FG33;F1R443;F1R446;G3Q393;G3Q398;M4A8R0;W5KTF3;W5KTG2;W5MFM2	4.02704	1.60919	NQALNTDNYGHDLASVQALQR		117.06	776.714	2327.12	3	-2.02362	65.4359	1	1	2	1
	A0A060XII9;A0A060XJX9;W5MFM2	2.96608	1.85953	LQIASDENYKDPTNLQGK		111.2	1017.51	2033	2	-1.4295	53.0178	0	1	1	1
	A0A060XII9;A0A060XJX9;W5KTF3;W5KTG2	2.80505	0.987735	EGALTNEEVGSDLEQVEVLQK		109.33	763.051	2286.13	3	2.96212	84.1492	1	1	1	0
	A0A060XII9;A0A060XJX9;H2UIB1;I3JZ89	1.63458	2.94723	LAVQTTANFNTIK		106.56	710.891	1419.77	2	-3.67102	62.7687	0	0	1	1
	A0A060XII9;A0A060XJX9;W5KTF3;W5KTG2	2.5867	1.68061	DLAALEDKVNTLGGEAER		104.47	634.319	1899.94	3	-9.98262	76.6717	1	1	1	1
	A0A060XII9;A0A0P7VEP4;A0A0R4IJ08;A0A1A8GCR2;A0A1A8RDX0;A0A1A8SFC1;A0A060XJX9;A0A087XQU7;A3FG33;F1R443;F1R446;G3Q393;G3Q398;M4A8R0;W5KTF3;W5KTG2;W5MFM2	0.187239	0.702796	ALINADELANDVAGAEALLDR		99.53	718.705	2153.09	3	-0.718428	122.283	1	0	1	1
	A0A060XII9;I3JZ89	7.95183	8.14319	QDQIENQYGTLLELGEK		93.9	989.494	1976.97	2	2.63458	87.4725	1	1	2	1
	A0A060XII9;A0A0P7VEP4;A0A1A8GCR2;A0A1A8RDX0;A0A1A8SFC1;A0A060XJX9;A0A087XQU7;M4A8R0;W5KTF3;W5KTG2	1.96121	0.00358381	AGTFQAFEQFGQQLLAR		93.25	956.485	1910.96	2	-4.5727	116.786	1	0	1	0
	A0A060XII9;A0A060XJX9;G3Q393;G3Q398;H2UIB1;I3JZ89;W5KTF3;W5KTG2	1.34767	1.71935	DSDELKSWINEK		90.86	732.353	1462.69	2	-2.10516	61.3407	2	2	3	2
	A0A060XII9;A0A060XJX9	10.314	1.68723	GEAMVEEGHFAGEEVK		87.35	859.889	1717.76	2	0.493176	48.5198	1	0	1	1
	A0A060XII9;A0A060XJX9;I3JZ89;W5KTF3;W5KTG2;W5MFM2	2.19677	1.89732	DELITNWEQIR		86.92	708.859	1415.7	2	-0.569484	81.4934	1	1	1	1
	A0A060XII9;A0A0R4IJ08;A0A1A8GCR2;A0A1A8RDX0;A0A1A8SFC1;A0A060XJX9;A0A087XQU7;A3FG33;F1R443;F1R446;G3Q393;G3Q398;M4A8R0;W5KTF3;W5KTG2;W5MFM2	0.442563	0.00193835	RQDLEDSLQAQQYFADANEAESWMR		86.54	1001.11	3000.32	3	-2.95908	97.5316	2	2	1	0
	A0A060XII9;A0A060XJX9;G3Q393;G3Q398;H2UIB1;I3JZ89;W5KTF3;W5KTG2;W5MFM2	2.16011	1.89259	EAFLASDDKGDSLDSVEALIK		86	741.706	2222.1	3	0.159189	97.3563	0	1	2	1
	A0A060XII9;A0A060XJX9;G3Q393;G3Q398;H2UIB1;I3JZ89;W5KTF3;W5KTG2;W5MFM2	2.01649	1.16891	HQAFEAELSANQSR		85.66	529.921	1586.74	3	-0.862282	39.4626	1	1	2	1
	A0A060XII9;A0A0R4IJ08;A0A1A8GCR2;A0A1A8RDX0;A0A1A8SFC1;A0A060XJX9;A3FG33;F1R443;F1R446;G3Q393;G3Q398;W5KTF3;W5KTG2	15.7068	2.19591	EANELQQWINEK		83.68	751.365	1500.72	2	-3.82757	69.1904	1	1	2	1
	A0A060XII9;A0A0P7VEP4;A0A060XJX9;W5MFM2	0.811203	2.07687	LQIASDENYKDPTNLQGK		82.24	678.674	2033	3	-2.82907	54.4627	1	1	1	1
	A0A060XII9;A0A0P7VEP4;A0A0R4IJ08;A0A1A8GCR2;A0A1A8RDX0;A0A1A8SFC1;A0A060XJX9;A3FG33;F1R443;F1R446;G3Q393;G3Q398;M4A8R0;W5KTF3;W5KTG2;W5MFM2	1.94636	0.38995	QQVAPTDDETGKELVLALYDYQEK		82.15	918.453	2752.34	3	-2.32869	94.8996	1	2	1	1
	A0A060XII9;A0A060XJX9;G3Q393;G3Q398;I3JZ89;W5KTF3;W5KTG2;W5MFM2	1.73271	1.49974	DADELEKWIQEK		81.65	752.369	1502.72	2	-1.60661	75.3423	2	1	2	1
	A0A060XII9;A0A060XJX9;W5KTF3;W5KTG2	1.85309	0.880763	EGALTNEEVGSDLEQVEVLQKK		80.51	805.747	2414.22	3	1.01834	79.824	0	1	1	0
	A0A060XII9;A0A060XJX9;H2UIB1;W5KTF3;W5KTG2	1.53243	1363.72	EKEPIVGSPDYGKDEDSAEALLK		79.27	623.311	2489.22	4	-0.485816	66.3315	1	0	1	2
	A0A060XII9;A0A060XJX9;G3Q393;G3Q398;H2UIB1;I3JZ89;W5KTF3;W5KTG2;W5MFM2	0.691266	2.42071	DLASVQALLR		76.71	543.318	1084.62	2	-3.07445	87.8258	2	4	2	3
	A0A060XII9;A0A060XJX9;W5KTF3;W5KTG2	2.46561	1.56882	VNTLGGEAER		76.35	523.269	1044.52	2	3.03044	23.2946	1	0	1	0
	A0A060XII9;A0A060XJX9	0.876588	1.64093	VNEVNQLAGK		75.4	536.287	1070.56	2	-11.6429	30.5988	1	0	1	1
	A0A060XII9;A0A060XJX9	1.66475	2.45583	VLESADDIQER		75.18	637.814	1273.61	2	-1.40096	36.4868	1	1	1	1
	A0A060XII9;A0A0P7VEP4;A0A1A8GCR2;A0A1A8RDX0;A0A1A8SFC1;A0A060XJX9;A0A087XQU7;M4A8R0;W5KTF3;W5KTG2	0.948616	0.0405468	AGTFQAFEQFGQQLLAR		74.9	637.995	1910.96	3	-0.552783	116.786	0	1	1	0
	A0A060XII9;A0A060XJX9;G3Q393;G3Q398;H2UIA9;H2UIB0;H2UIB1;W5KTF3;W5KTG2	12.0703	4.97199	LFGAAEVQR		73.87	495.774	989.534	2	4.9475	47.5251	1	0	2	1
	A0A060XII9;A0A060XJX9;G3Q393;G3Q398;H2UIA9;H2UIB0;H2UIB1;W5KTF3;W5KTG2	0.436918	1.27824	TATDEAYKDPSNLQGK		73.79	579.95	1736.83	3	2.87329	29.8892	1	1	1	1
	A0A060XII9;A0A060XJX9;W5KTF3;W5KTG2	7.84893	2.86854	EGALTNEEVGSDLEQVEVLQK		71.95	1144.07	2286.12	2	-3.07386	84.1492	0	0	1	1
	A0A060XII9;A0A060XJX9;G3Q393;G3Q398;W5KTF3;W5KTG2	2.83129	1.78006	LIQSHPEAVDDIQEK		71.61	574.63	1720.87	3	2.23013	43.199	2	2	1	2
	A0A060XII9;A0A060XJX9	8.09018	0.720517	EMPSAFDFVEFTR		70.17	788.364	1574.71	2	3.09656	108.208	1	1	1	1
	A0A060XII9;A0A060XJX9;G3Q393;G3Q398;H2UIA9;H2UIB0;H2UIB1;W5KTF3;W5KTG2	3.99947	1.2446	DVDEIEAWISEK		69.65	717.345	1432.68	2	3.0571	93.1012	1	1	2	1
	A0A060XII9;A0A060XJX9;G3Q393;G3Q398;H2UIB1;I3JZ89	3.39495	1.82338	LGALDEQWQFLVNK		68.54	830.938	1659.86	2	0.117854	100.574	0	0	1	2
	A0A060XII9;A0A060XJX9;W5MFM2	3.52288	1.47099	HQALQAEIAGHEPR		68.15	519.602	1555.79	3	-0.289515	37.4119	0	1	2	1
	A0A060XII9	4.48381	1.79539	DVEDEETWVR		66.67	639.29	1276.57	2	6.56858	52.6561	1	1	1	1
	A0A060XII9;A0A060XJX9	19.5192	1.26551	LSQESHPEAELIVR		65.97	536.62	1606.84	3	3.98793	52.23	1	0	2	1
	A0A060XII9;A0A0P7VEP4;A0A0R4IJ08;A0A1A8GCR2;A0A1A8RDX0;A0A1A8SFC1;A0A060XJX9;A0A087XQU7;A3FG33;F1R443;F1R446;G3Q393;G3Q398;M4A8R0;W5KTF3;W5KTG2;W5MFM2	1.83059	1.81147	ITALDEFATK		64.23	554.792	1107.57	2	-10.9616	63.9357	1	1	2	1
	A0A060XII9;A0A0P7VEP4;A0A0R4IJ08;A0A1A8GCR2;A0A1A8RDX0;A0A1A8SFC1;A0A060XJX9;A0A087XQU7;A3FG33;F1R443;F1R446;G3Q393;G3Q398;M4A8R0;W5KTF3;W5KTG2;W5MFM2	0.171908	0.348187	DLTSWVTEMK		63.19	605.292	1208.57	2	-4.96633	86.5766	1	1	1	1
	A0A060XII9;A0A060XJX9;G3Q393;G3Q398;I3JZ89;W5KTF3;W5KTG2	42.1914	15.1084	SNMLGSAHEVQR		61.92	443.549	1327.62	3	-4.46574	32.377	0	0	1	1
	A0A060XII9;A0A060XJX9;G3Q393;G3Q398;H2UIB1;I3JZ89;W5KTF3;W5KTG2;W5MFM2	1.57043	0.298829	LREANQQQQFNR		61.73	511.26	1530.76	3	-4.08585	22.3533	2	1	2	1
	A0A060XII9;A0A060XJX9;G3Q393;G3Q398;H2UIB1;I3JZ89;W5KTF3;W5KTG2;W5MFM2	4.32013	0.991114	DVDETISWIK		61.16	603.306	1204.6	2	0.3369	76.051	1	0	2	2
	A0A060XII9;A0A060XJX9	1.77448	1.07054	AVTQKGEAMVEEGHFAGEEVK		60.08	562.279	2245.09	4	9.216	51.6602	0	0	1	1
	A0A060XII9;A0A060XJX9;W5KTF3;W5KTG2	5.65942	19.2528	MDEVSSQWK		59.28	555.249	1108.48	2	-1.51468	37.7652	2	1	2	1
	A0A060XII9;A0A060XJX9;G3Q393;G3Q398;H2UIB1;I3JZ89;W5KTF3;W5KTG2;W5MFM2	2.54038	1.47012	IDGITIQAR		57.89	493.778	985.542	2	-14.3967	52.024	1	1	2	0
	A0A060XII9;A0A060XJX9;G3Q393;G3Q398;H2UIA9;H2UIB0;H2UIB1;W5KTF3;W5KTG2	5.13685	1.33899	DLIGVQNLLK		56.17	556.839	1111.66	2	3.33421	93.7452	1	1	1	1
	A0A060XII9;A0A060XJX9;H2UIA9;H2UIB0;H2UIB1	1.40389	1.01857	SLQQLAEER		56.08	537.285	1072.56	2	3.96445	44.0555	1	1	2	1
	A0A060XII9	8.50903	171.487	QFQEAGHFDGDNIKR	[N-term] Gln->pyro-Glu (N-term Q)	55.83	582.277	1743.81	3	6.40815	55.014	1	0	1	1
	A0A060XII9;A0A0R4IJ08;A0A087XQU7;A3FG33;F1R443;F1R446;M4A8R0	3.84866	1.80748	LLEAQDHFR		54.77	376.864	1127.57	3	-1.36031	42.4011	0	0	1	1
	A0A060XII9;A0A0P7VEP4;A0A0R4IJ08;A0A1A8GCR2;A0A1A8RDX0;A0A1A8SFC1;A0A060XJX9;A3FG33;F1R443;F1R446;G3Q393;G3Q398;M4A8R0;W5KTF3;W5KTG2;W5MFM2	35.2075	0.516892	QQVAPTDDETGKELVLALYDYQEK	[N-term] Gln->pyro-Glu (N-term Q)	53.74	912.782	2735.32	3	2.40964	102.662	0	0	1	1
	A0A060XII9;A0A060XJX9	1.08631	1.65799	SGQELLDGKHYAADEVSVR		53.11	519.26	2073.01	4	-1.57642	54.0897	3	2	2	2
	A0A060XII9;A0A0R4IJ08;A0A1A8GCR2;A0A1A8RDX0;A0A1A8SFC1;A0A087XQU7;A3FG33;F1R443;F1R446;M4A8R0;W5KTF3;W5KTG2;W5MFM2	6.9804	3.93272	LWDLLLQK		52.66	514.809	1027.6	2	-3.21692	92.5737	1	1	3	2
	A0A060XII9;A0A0P7VEP4;A0A0R4IJ08;A0A1A8GCR2;A0A1A8RDX0;A0A1A8SFC1;A0A060XJX9;A0A087XQU7;A3FG33;F1R443;F1R446;G3Q393;G3Q398;M4A8R0;W5KTF3;W5KTG2;W5MFM2	1.43324	1.62833	LLEATELK		51.8	458.77	915.526	2	-2.60429	51.4141	1	0	1	2
	A0A060XII9;A0A060XJX9;W5KTF3;W5KTG2	0.955888	0.989623	KQEEVNAAWQR		46.59	453.564	1357.67	3	-2.42153	32.8697	1	0	2	1
	A0A060XII9;A0A060XJX9;G3Q393;G3Q398;H2UIA9;H2UIB0;H2UIB1;W5KTF3;W5KTG2	3.15448	2.27692	EQLMASDDFGR		46.25	634.786	1267.56	2	5.5584	52.3716	1	1	1	1
	A0A060XII9;A0A060XJX9	104.432	8.08862	LEALDHER		46.14	491.755	981.495	2	7.08311	23.3653	0	0	2	1
	A0A060XII9;A0A060XJX9;G3Q393;G3Q398;W5KTF3;W5KTG2	4.6315	2.54174	LQQTHPQNASQIHLK		45.98	436.493	1741.94	4	12.1913	30.1025	0	0	2	1
	A0A060XII9;A0A060XJX9;G3Q393;G3Q398;H2UIB1;W5KTF3;W5KTG2;W5MFM2	1.92065	0.39753	TRLEELHR		42.52	351.863	1052.57	3	-6.43526	22.711	0	0	1	1
	A0A060XII9;A0A060XJX9	1.48909	2.06667	YDALRDPMAAR		37.28	426.88	1277.62	3	-0.687554	49.9212	1	0	1	1
P02769	40	0.779346	0.895006	40								122	129	125	107
	P02769	1.00749	0.822602	KVPQVSTPTLVEVSR		128.03	547.319	1638.94	3	3.42781	66.1523	4	5	7	4
	P02769	0.554606	1.03963	LGEYGFQNALIVR		125.01	740.401	1478.79	2	-0.0218612	86.8333	6	6	5	5
	P02769	1.04798	0.540292	MPCTEDYLSLILNR	[1] Oxidation (M)|[3] Methylthio (C)	117.42	865.403	1728.79	2	1.99455	110.862	0	1	2	1
	P02769;A0A0C4DGB6;H0YA55;P02768	2.22833	0.706736	KVPQVSTPTLVEVSR		115.75	820.469	1638.92	2	-3.83242	64.5737	0	1	1	1
	P02769	100.062	0.116646	MPCTEDYLSLILNR	[3] Methylthio (C)	105.18	857.404	1712.79	2	-0.163282	118.342	1	3	4	1
	P02769	0.597585	0.0076795	RHPEYAVSVLLR		101.54	480.608	1438.8	3	-1.12498	64.5737	2	1	5	0
	P02769	0.843674	1.49698	DAFLGSFLYEYSR		100.57	784.376	1566.74	2	1.19398	108.303	12	13	10	12
	P02769	0.866658	0.919935	VPQVSTPTLVEVSR		100.47	756.423	1510.83	2	-3.56287	70.4167	1	1	2	1
	P02769	0.764991	1.06423	YICDNQDTISSK	[3] Methylthio (C)	93.99	716.809	1431.6	2	1.34648	51.0187	2	2	3	2
	P02769	1.6461	0.667707	TVMENFVAFVDK		90.16	700.35	1398.69	2	0.534109	99.6511	8	9	7	5
	P02769	0.527735	0.894362	TVMENFVAFVDK	[3] Oxidation (M)	89.58	708.347	1414.68	2	-0.123664	78.3329	8	7	4	7
	P02769	0.918117	0.386266	LFTFHADICTLPDTEK	[9] Methylthio (C)	88.28	632.967	1895.88	3	-1.03637	103.939	8	9	9	6
	P02769	0.295725	0.741147	KQTALVELLK		82.04	571.861	1141.71	2	0.248448	69.3549	1	0	2	1
	P02769	0.54556	0.751382	QTALVELLK		81.65	507.812	1013.61	2	-1.83671	77.9429	7	7	3	7
	P02769	15.9248	1.06056	HLVDEPQNLIK		81.39	653.36	1304.71	2	-2.01712	57.9764	2	2	14	2
	P02769	1.8192	0.69225	EYEATLEECCAK	[9] Methylthio (C)|[10] Methylthio (C)	80.76	740.776	1479.54	2	-1.25663	81.3521	2	2	2	2
	P02769	0.364211	0.0299199	LKPDPNTLCDEFKADEK	[9] Methylthio (C)	78.54	670.317	2007.93	3	0.976169	77.0258	2	2	1	0
	P02769	0.366961	0.616007	KQTALVELLK		77.64	381.579	1141.72	3	7.85373	69.3549	0	1	1	0
	P02769	0.202919	2.69185	SHCIAEVEKDAIPENLPPLTADFAEDKDVCK	[3] Methylthio (C)|[30] Methylthio (C)	74.41	698.726	3488.59	5	-1.48093	104.153	1	0	2	0
	P02769	0.960923	1.3034	SLHTLFGDELCK	[11] Methylthio (C)	73.97	470.227	1407.66	3	3.37288	89.0351	13	14	3	15
	P02769	9.89076	0.865352	LVNELTEFAK		72.79	582.318	1162.62	2	-2.09954	68.3976	2	2	11	2
	P02769;A0A0C4DGB6;H0YA55;P02768	0.410211	1.09302	KVPQVSTPTLVEVSR		71.35	410.74	1638.93	4	1.443	64.6904	0	1	1	0
	P02769	0.724652	0.984694	QTALVELLK	[N-term] Gln->pyro-Glu (N-term Q)	70.3	499.302	996.588	2	2.48736	106.913	4	4	4	5
	P02769	0.0375616	0.952851	HLVDEPQNLIK		69.93	435.91	1304.71	3	-0.543596	56.7805	2	6	2	3
	P02769	1.39903	1.16079	QEPERNECFLSHKDDSPDLPK	[N-term] Gln->pyro-Glu (N-term Q)|[8] Methylthio (C)	64.86	838.375	2512.1	3	1.03427	64.1213	1	1	1	2
	P02769	1.47561	0.538417	LKPDPNTLCDEFK	[9] Methylthio (C)	64.76	522.585	1564.73	3	4.72737	83.721	2	2	1	1
	P02769	8.12559	1.03586	LKPDPNTLCDEFKADEK	[9] Methylthio (C)	63.39	502.991	2007.93	4	3.14098	76.2643	1	2	1	2
	P02769	0.384353	0.76392	QNCDQFEK	[3] Methylthio (C)	61.77	529.206	1056.4	2	-1.82025	34.2877	1	1	1	1
	P02769;A0A0C4DGB6;H0YA55;P02768	0.0262829	0.46068	LVTDLTK		60.54	395.239	788.463	2	-1.49934	37.3413	2	3	1	2
	P02769	0.00651491	0.912957	AEFVEVTK		59.19	461.75	921.485	2	4.24326	34.8463	6	5	1	4
	P02769	0.605574	0.710854	FKDLGEEHFK		57.45	417.212	1248.61	3	0.558984	37.1262	3	1	3	1
	P02769	0.666479	1.09283	DDSPDLPK		56.12	443.715	885.415	2	8.43723	29.5325	1	1	1	1
	P02769	1.54581	176.923	RPCFSALTPDETYVPK	[3] Methylthio (C)	54.62	935.447	1868.88	2	-0.229905	75.9087	1	1	1	0
	P02769	3.23815	0.0183186	DAIPENLPPLTADFAEDKDVCK	[21] Methylthio (C)	54.14	816.388	2446.14	3	0.961406	100.606	1	1	1	0
	P02769	0.7937	0.895651	QNCDQFEK	[N-term] Gln->pyro-Glu (N-term Q)|[3] Methylthio (C)	48.01	520.696	1039.38	2	2.91899	51.6602	3	1	3	3
	P02769	0.479581	0.0597774	RPCFSALTPDETYVPK	[3] Methylthio (C)	45.28	623.97	1868.89	3	3.89282	80.5417	1	1	1	0
	P02769;A0A0C4DGB6;H0YA55;P02768	0.032501	0.94115	YLYEIAR		43.03	464.249	926.483	2	-3.00964	53.9674	8	7	1	8
	P02769	0.528623	1.15924	TCVADESHAGCEK	[2] Methylthio (C)|[11] Methylthio (C)	42.8	481.179	1440.51	3	0.240625	36.3814	1	1	1	0
	P02769	1.66994	1.01159	GACLLPK	[3] Methylthio (C)	42.3	374.198	746.382	2	-0.238293	57.4554	1	1	1	0
	P02769	1.13204	1.03241	DLGEEHFK		33.96	487.737	973.46	2	9.39246	29.39	1	1	1	0
A0A060XGL3	39	1.00418	0.969587	39								67	79	78	69
	A0A060XGL3;A0A060XXW6;B5X1S6	0.494693	0.969587	MTGTEFDFAEMER	[1] Oxidation (M)	124.82	790.322	1578.63	2	-1.78575	71.3712	3	3	2	2
	A0A060XGL3;A0A060XXW6;B5X1S6	0.62431	1.05854	FVSISDQYAPTDMGAESQIFMSR		118.84	860.732	2579.17	3	2.78587	98.5671	4	5	2	5
	A0A060XGL3;A0A1A8N4L6;A0A060VYY9;A0A060XF42;A0A060XXW6;B5DG32;B5X1S6;C1BJZ6	0.683633	1.11079	QLICDPSYLMDR	[N-term] Gln->pyro-Glu (N-term Q)|[4] Methylthio (C)	112.48	741.825	1481.64	2	0.92848	119.399	3	3	3	3
	A0A060XGL3;A0A060VYY9;A0A060XF42;A0A060XXW6;B5DG32;B5X1S6;C1BJZ6;H2M998	1.01219	0.023965	NSYYGAESASITPLEDLYKR		110.56	759.704	2276.09	3	-1.92815	81.9238	3	3	3	0
	A0A060XGL3;A0A060VYY9;A0A060XF42;A0A060XXW6;B5DG32;B5X1S6;C1BJZ6;H2M998	1.50709	1.00886	NSYYGAESASITPLEDLYK		108.03	1061	2119.99	2	-3.95686	90.3141	2	0	3	2
	A0A060XGL3;A0A060XXW6;B5X1S6;C1BJZ6	0.237857	0.00141355	FDLGQDVIDFTGHSLALYR		106.86	723.032	2166.07	3	-1.03166	117.356	3	2	3	0
	A0A060XGL3;A0A060XXW6;B5X1S6	0.447064	0.939668	FVSISDQYAPTDMGAESQIFMSR	[13] Oxidation (M)	99.65	866.063	2595.17	3	1.96124	89.1064	1	4	2	2
	A0A060XGL3;A0A060XXW6;B5X1S6	0.311713	0.955573	FVSISDQYAPTDMGAESQIFMSR	[21] Oxidation (M)	99.32	866.065	2595.17	3	4.6243	93.2603	6	7	2	5
	A0A060XGL3;A0A060XXW6;B5X1S6	0.741491	1.28967	MTGTEFDFAEMER		97.17	782.326	1562.64	2	-0.697521	76.6188	1	2	1	2
	A0A060XGL3;A0A060XXW6;B5X1S6;C1BJZ6	2.69518	0.865853	NTSDANSCQIIIPQNQVNR	[8] Methylthio (C)	96.17	1081.01	2160	2	-4.0016	72.4063	1	1	3	1
	A0A060XGL3;A0A060XXW6;B5X1S6	0.540235	0.946349	MTGTEFDFAEMER	[11] Oxidation (M)	91.75	790.323	1578.63	2	-1.02737	64.3338	2	2	2	3
	A0A060XGL3;A0A060VYY9;A0A060XF42;A0A060XXW6;B5DG32;B5X1S6;C1BJZ6	7.00504	0.401916	QLICDPSYLMDR	[4] Methylthio (C)	91.75	750.34	1498.67	2	2.08834	101.018	2	3	5	1
	A0A060XGL3;A0A0S7LTS2;A0A1A7YG71;A0A1A8H4W7;A0A1A8N4L6;A0A1A8TXW8;A0A060VYY9;A0A060XF42;A0A060XXW6;A0A087XI82;A0A096LYK3;B5DG32;B5X1S6;C1BJZ6;G3Q6S8;H2M998;P31150	3.19346	0.308781	SPYLYPLYGLGELPQGFAR		91.6	714.374	2140.1	3	0.506578	118.342	5	6	4	4
	A0A060XGL3;A0A060VYY9;A0A060XF42;A0A060XXW6;B5DG32;B5X1S6;C1BJZ6	2.04923	0.895735	QLICDPSYLMDR	[4] Methylthio (C)|[10] Oxidation (M)	90.78	758.337	1514.66	2	1.54274	82.0956	2	2	2	2
	A0A060XGL3;A0A060XXW6;B5X1S6;C1BJZ6	0.164271	0.0399431	GSIYKVPSTETEALASSLMGLFEK		88.52	853.441	2557.3	3	0.834223	125.099	0	1	1	1
	A0A060XGL3;A0A060XXW6;B5X1S6;C1BJZ6	0.059979	1.19205	KFDLGQDVIDFTGHSLALYR		88.4	574.548	2294.16	4	-2.53124	111.286	1	0	2	0
	A0A060XGL3;A0A060XXW6;B5X1S6	1.13923	0.0199129	TMEGVDPNKTTMR		86.04	740.347	1478.68	2	-4.70919	34.2877	0	1	1	0
	A0A060XGL3;A0A060XXW6;B5X1S6	1.13164	0.888628	TDEYLDLPCMDSLNR	[9] Methylthio (C)	82.56	915.888	1829.76	2	-0.863604	105.502	3	2	1	3
	A0A060XGL3;A0A0S7LTS2;A0A060XXW6;A0A087XI82;A0A096LYK3;B5X1S6;C1BJZ6;H2M998;I3K1Q8;W5KSN1	6.31452	0.649634	VPSTETEALASSLMGLFEK		81.12	670.677	2009.01	3	2.81063	124.94	0	1	2	1
	A0A060XGL3;A0A060XXW6;B5X1S6	2.20028	1.65601	LSAIYGGTYMLNKPIEEIVMEDGK		79.53	891.119	2670.34	3	2.85528	110.815	1	1	1	3
	A0A060XGL3;A0A1A8N4L6;A0A060VYY9;A0A060XF42;A0A060XXW6;B5DG32;B5X1S6;C1BJZ6	0.752122	1.04578	QLICDPSYLMDR	[N-term] Gln->pyro-Glu (N-term Q)|[4] Methylthio (C)|[10] Oxidation (M)	78.75	749.823	1497.63	2	0.961782	104.852	2	3	2	3
	A0A060XGL3;A0A060XXW6;B5X1S6	0.372621	0.875594	FSLPGAPPESMGK	[11] Oxidation (M)	78.37	667.326	1332.64	2	-0.640549	61.4041	2	2	2	2
	A0A060XGL3;A0A0S7LTS2;A0A1A7YG71;A0A1A8H4W7;A0A1A8N4L6;A0A1A8TXW8;A0A060VYY9;A0A060XF42;A0A060XXW6;A0A087XI82;A0A096LYK3;B5DG32;B5X1S6;C1BJZ6;H2M998	0.933086	1.01558	FLMANGQLVR		78.36	574.814	1147.61	2	-3.05792	66.1474	1	2	1	2
	A0A060XGL3;A0A060XXW6;B5X1S6	1.00418	0.951493	FSLPGAPPESMGK		70.23	659.329	1316.64	2	0.709979	70.4879	2	3	4	2
	A0A060XGL3;A0A0P7UU27;A0A0S7LTS2;A0A1A8N4L6;A0A060VYY9;A0A060XF42;A0A060XXW6;A0A087XI82;A0A096LYK3;B5DG32;B5X1S6;C1BJZ6;G3Q6S8;H2M998;I3K1Q8;P31150;W5NF56	0.264787	1.0894	IKLYSESLAR		70.05	393.896	1178.67	3	-0.419972	50.3076	1	1	1	1
	A0A060XGL3;A0A0S7LTS2;A0A060XXW6;A0A087XI82;A0A096LYK3;B5X1S6;C1BJZ6;P31150	1.53361	1.01968	FLVFVANFDENDPK		69.99	827.907	1653.8	2	-3.14125	99.6761	2	2	3	2
	A0A060XGL3;A0A0S7LTS2;A0A1A8N4L6;A0A060VYY9;A0A060XF42;A0A060XXW6;A0A087XI82;A0A096LYK3;B5DG32;B5X1S6;C1BJZ6;H2M998;I3K1Q8;W5KSN1;W5NF56	12.1838	0.00186183	MLLITQVTR		66.57	537.819	1073.62	2	-3.96727	72.4393	1	1	2	0
	A0A060XGL3;A0A0S7LTS2;A0A1A7YG71;A0A1A8H4W7;A0A1A8N4L6;A0A1A8TXW8;A0A060VYY9;A0A060XF42;A0A060XXW6;A0A087XI82;A0A096LYK3;B5DG32;B5X1S6;C1BJZ6;G3Q6S8;H2M998;P31150	12.8309	1.21565	LYSESLAR		66.56	469.749	937.483	2	-4.24681	37.517	0	1	2	1
	A0A060XGL3;A0A0S7LTS2;A0A1A8N4L6;A0A060VYY9;A0A060XF42;A0A060XXW6;A0A087XI82;A0A096LYK3;B5DG32;B5X1S6;C1BJZ6;H2M998;I3K1Q8;W5KSN1;W5NF56	0.470225	1.20275	MLLITQVTR	[1] Oxidation (M)	64.55	545.816	1089.62	2	-3.96541	62.9819	2	2	1	2
	A0A060XGL3;A0A060XF42;A0A060XXW6;B5DG32;B5X1S6;C1BJZ6	0.510177	0.648276	VIEGSFVYKK		62.89	390.557	1168.65	3	-0.505172	44.6919	1	1	1	1
	A0A060XGL3;A0A0S7LTS2;A0A1A7YG71;A0A1A8H4W7;A0A1A8N4L6;A0A1A8TXW8;A0A060VYY9;A0A060XF42;A0A060XXW6;A0A087XI82;A0A096LYK3;B5DG32;B5X1S6;C1BJZ6;H2M998	1.21105	0.848686	FLMANGQLVR	[3] Oxidation (M)	62.45	582.81	1163.61	2	-5.24462	60.7927	2	4	3	5
	A0A060XGL3;A0A060VYY9;A0A060XF42;A0A060XXW6;B5DG32;B5X1S6	65.4146	1.57819	TMEGVDPNK		60.94	495.732	989.45	2	0.810471	23.5962	1	1	2	1
	A0A060XGL3;A0A060XXW6;B5X1S6	1.3837	1.11807	TDEYLDLPCMDSLNR	[9] Methylthio (C)|[10] Oxidation (M)	58.85	923.884	1845.75	2	-2.69758	89.2565	2	1	1	2
	A0A060XGL3;A0A060XF42;A0A060XXW6;B5DG32;B5X1S6;C1BJZ6;G3Q6S8;W5KSN1;W5NF56	3.8523	1.0698	VIEGSFVYK		57.5	521.281	1040.55	2	-6.93258	53.3745	1	1	2	1
	A0A060XGL3;A0A060XXW6;B5X1S6	0.808276	0.242443	TMEGVDPNKTTMR	[2] Oxidation (M)	57.45	499.233	1494.68	3	-2.74436	26.4381	1	1	1	1
	A0A060XGL3;A0A060XXW6;B5X1S6;C1BJZ6	0.557687	1.08786	KKNDIFGDAADQ		48.81	441.217	1320.63	3	-1.13496	37.1262	1	1	1	0
	A0A060XGL3;A0A060XXW6;B5X1S6;C1BJZ6	0.36563	0.985175	GRDWNVDLIPK		47.11	438.241	1311.7	3	5.65536	70.9878	1	1	1	1
	A0A060XGL3;A0A060XXW6;B5X1S6	1.0787	0.971027	TDEYLDLPCMDSLNR	[9] Methylthio (C)	40.14	610.928	1829.76	3	0.342672	105.574	0	1	2	0
	A0A060XGL3;A0A1A7YG71;A0A1A8H4W7;A0A1A8N4L6;A0A1A8TXW8;A0A060XXW6;B5X1S6;C1BJZ6;G3Q6S8;H2M998;P31150	1.31277	1.1337	DWNVDLIPK		36.19	550.294	1098.57	2	2.68636	82.3481	1	1	1	2
A0A060XSW0	37	0.569205	0.863218	37								460	432	341	385
	A0A060XSW0;A9YVA2;B5XBX3;B9EMG4;C1BEM6;C1BEX3;C1BG64;C1BG67;P02141	1.89182	0.000656045	SAIVGLWGKISVDEIGPQALAR		132.57	760.76	2279.26	3	-1.90267	111.429	3	2	2	0
	A0A060XSW0;C1BEM6;C1BG67;P02141	1.45086	0.388469	AVQNLDDIKNTYTALSVMHSEK		127.95	826.416	2476.23	3	-0.665649	77.3081	3	0	1	1
	A0A060XSW0;A9YVA2;B5XBX3;B9EMG4;C1BEM6;C1BEX3;C1BG64;C1BG67;P02141	0.569205	0.440055	HFSTFGNLSTPAAIMGNPAVAK		120.88	1116.06	2230.11	2	-3.21819	88.1979	13	14	12	5
	A0A060XSW0;C1BEM6;C1BG67;P02141	0.0147806	1.31938	AVQNLDDIKNTYTALSVMHSEK	[18] Oxidation (M)	120.4	831.749	2492.22	3	0.905759	67.4746	4	4	1	6
	A0A060XSW0;A9YVA2;B5XBX3;B9EMG4;C1BEM6;C1BEX3;C1BG64;C1BG67;P02141	0.000523561	0.61923	HFSTFGNLSTPAAIMGNPAVAK		119.77	744.38	2230.12	3	-0.403514	88.2684	50	53	4	55
	A0A060XSW0	0.288557	1.08705	LGPVVFSADIQEAFQK		116.65	874.966	1747.92	2	1.67884	103.441	13	12	8	14
	A0A060XSW0;C1BEM6;C1BG67;P02141	0.606055	1.07685	AVQNLDDIKNTYTALSVMHSEK		115.97	620.066	2476.23	4	3.20157	76.8311	35	35	26	33
	A0A060XSW0;A9YVA2;B5XBX3;B9EMG4;C1BEM6;C1BEX3;C1BF45;C1BG64;C1BG67;P02141	0.0769134	0.41039	LLADCITVCVAAK	[5] Methylthio (C)|[9] Methylthio (C)	106.76	706.343	1410.67	2	-2.11866	116.075	49	42	28	33
	A0A060XSW0;A9YVA2;B5XBX3;B9EMG4;C1BEM6;C1BEX3;C1BG64;C1BG67;P02141	1.83666	0.725726	HFSTFGNLSTPAAIMGNPAVAK	[15] Oxidation (M)	104.43	749.712	2246.11	3	-0.688808	76.2464	6	6	29	6
	A0A060XSW0;A9YVA2;B5XBX3;B9EMG4;C1BEM6;C1BEX3;C1BG64;C1BG67;P02141;Q8JH89	0.689428	1.09145	ISVDEIGPQALAR		102.82	684.875	1367.73	2	-4.76103	69.7567	37	36	31	38
	A0A060XSW0	0.217676	1.10148	LGPVVFSADIQEAFQK		101.23	583.647	1747.92	3	2.69409	103.582	4	3	1	0
	A0A060XSW0;C1BEM6;C1BG67;P02141	0.36353	1.28213	AVQNLDDIKNTYTALSVMHSEK	[18] Oxidation (M)	101.06	624.064	2492.23	4	2.24732	67.2609	36	43	24	36
	A0A060XSW0;A9YVA2;B5X8L0;C1BEM6;C1BEX3;C1BG64;C1BG67;P02141	18.8233	0.289344	ISVDEIGPQALAR		99.45	456.921	1367.74	3	-0.0643053	72.2974	0	1	6	0
	A0A060XSW0;C1BEM6;C1BG67;P02141	1.18681	1.01673	NTYTALSVMHSEK		91.42	740.859	1479.7	2	0.858535	51.0901	1	0	1	2
	A0A060XSW0;A0A1A7Y6Y0;A0A1A8GK70;A0A1A8II21;A0A1A8N0S6;A9YVA2;B2BP38;B5X810;C1BEM6;C1BEX3;C1BF45;C1BG64;C1BG67;I3IYZ1;I3IZ27;P02141;P56251;Q5I122	0.424014	0.353024	FLAVVVSALGR		87.13	566.348	1130.68	2	-0.0457887	96.6552	27	13	12	7
	A0A060XSW0;A9YVA2;B5XBX3;B9EMG4;C1BEM6;C1BEX3;C1BG64;C1BG67;P02141	0.575157	0.539638	HFSTFGNLSTPAAIMGNPAVAK		82.05	558.538	2230.12	4	0.543812	88.2684	5	5	1	4
	A0A060XSW0;C1BEM6;C1BG67;P02141	0.0147533	0.00324188	AVQNLDDIKNTYTALSVMHSEKLHVDPDNFR		81.57	595.968	3569.76	6	1.28232	91.3043	10	8	1	0
	A0A060XSW0;A9YVA2;B5XBX3;B9EMG4;C1BEM6;C1BEX3;C1BG64;C1BG67;P02141;Q7LZL9	0.0426304	1.0245	SAIVGLWGK		81.36	465.773	929.531	2	-2.02406	67.9183	12	8	4	9
	A0A060XSW0;C1BEM6;C1BG67;P02141	1.02335	0.892247	NTYTALSVMHSEK	[9] Oxidation (M)	80.36	748.853	1495.69	2	-3.92648	45.544	5	5	2	7
	A0A060XSW0;A9YVA2;B5XBX3;B9EMG4;C1BEM6;C1BEX3;C1BG64;C1BG67;P02141;Q7LZC1	2.70776	0.920618	LLIVSPWTQR		78.23	606.857	1211.7	2	-3.65673	119.264	13	15	31	14
	A0A060XSW0;A9YVA2;B5X810;C1BEM6;C1BEX3;C1BF45;C1BG64;C1BG67;C1BY71;Q5I122	1.06609	0.649938	MVDWTDAER		72.45	561.75	1121.49	2	4.40574	49.9488	2	2	2	2
	A0A060XSW0;A9YVA2;B5XBX3;B9EMG4;C1BEM6;C1BEX3;C1BF45;C1BG64;C1BG67;P02141;Q6Y239	0.535464	1.46289	AVQNLDDIK		69.17	508.273	1014.53	2	-3.28939	40.6274	7	9	7	10
	A0A060XSW0;A9YVA2;B5XBX3;B9EMG4;C1BEM6;C1BEX3;C1BG64;C1BG67;P02141	0.288243	0.339268	HFSTFGNLSTPAAIMGNPAVAK	[15] Oxidation (M)	68.86	562.536	2246.12	4	0.0945255	79.1464	1	2	2	1
	A0A060XSW0;A9YVA2;B5XBX3;B9EMG4;C1BEM6;C1BEX3;C1BG64;C1BG67;P02141	0.177134	0.332716	HFSTFGNLSTPAAIMGNPAVAK	[15] Oxidation (M)	67.55	1124.06	2246.11	2	-4.03589	79.8633	4	2	1	1
	A0A060XSW0;C1BEM6;C1BG67;P02141	0.021228	0.00710063	AVQNLDDIKNTYTALSVMHSEKLHVDPDNFR		66.59	714.959	3569.76	5	0.391481	91.3043	12	12	1	0
	A0A060XSW0;C1BEM6;C1BG67;P02141	1.06293	0.971564	NTYTALSVMHSEK		66.48	494.241	1479.7	3	-0.604726	52.5516	18	13	13	13
	A0A060XSW0;A9YVA2;B5XBX3;B9EMG4;C1BEM6;C1BEX3;C1BF45;C1BG64;C1BG67;C1BX81;P02141	4.00016	0.985537	TVMHGLDR		60.96	464.736	927.457	2	-3.29793	26.7392	13	12	20	14
	A0A060XSW0;A9YVA2;B5X8L0;C1BEM6;C1BEX3;C1BF45;C1BG64;C1BG67;Q5I122	0.487495	0.00123544	MVDWTDAER	[N-term] Acetyl (Protein N-term)	60.53	582.753	1163.49	2	-1.21002	75.2716	2	2	1	1
	A0A060XSW0;A9YVA2;B5XBX3;B9EMG4;C1BEM6;C1BEX3;C1BF45;C1BG64;C1BG67;C1BY71;Q5I122;Q7LZL9	0.442659	1.05856	VDWTDAER		60.23	496.226	990.438	2	-2.89362	39.6407	9	10	10	11
	A0A060XSW0;A9YVA2;B5X810;C1BEM6;C1BEX3;C1BF45;C1BG64;C1BG67;C1BY71;Q5I122	1.17552	0.657276	MVDWTDAER	[1] Oxidation (M)	60.15	569.746	1137.48	2	1.76387	42.1247	2	1	2	2
	A0A060XSW0;A9YVA2;B5XBX3;B9EMG4;C1BEM6;C1BEX3;C1BF45;C1BG64;C1BG67;C1BX81;P02141	2.57586	0.863218	TVMHGLDR	[3] Oxidation (M)	59.97	472.733	943.451	2	-4.60849	19.3461	30	28	27	22
	A0A060XSW0;A0A0S7IJG6;A0A1A7XQ02;A0A1A7Y6Y0;A0A1A8GK70;A0A1A8II21;A0A1A8N0S6;A0A1A8VB81;A0A087XVT9;A9YVA2;B0BL35;B2BP38;B3F9D4;B3F9D7;B3F9E0;B3F9E3;B3F9F2;B3F9F8;B3F9H3;B3F9I2;B3F9I8;B3F9J4;B3F9L5;B3F9N0;B3F9P2;B3F9Q7;B3F9R0;B3F9T7;B3F9U0;B5XBX3;B8XJS7;B8XJS8;B9EMG4;C1BEM6;C1BEX3;C1BF45;C1BG64;C1BG67;C1BX81;C1BY22;C1BY71;C8YNQ3;C8YNQ4;C8YNR1;C8YNR3;D0VWS2;G8DP14;G8DP15;I3IYZ1;I3IZ27;M4A8Z9;O13140…	0.00450495	0.8568	LHVDPDNFR		56.13	556.776	1111.54	2	-3.61094	46.1102	3	2	1	2
	A0A060XSW0;A9YVA2;B5X810;C1BEM6;C1BEX3;C1BF45;C1BG64;C1BG67;C1BY71;P56251;Q5I122;Q7LZL9	1.10817	1.13718	VDWTDAER	[N-term] Acetyl (Protein N-term)	52.57	517.239	1032.46	2	11.7637	46.3229	2	3	1	1
	A0A060XSW0;C1BEM6;C1BG67;P02141	0.203229	0.99778	NTYTALSVMHSEK	[9] Oxidation (M)	50.38	499.573	1495.7	3	-0.129552	37.5885	3	4	7	6
	A0A060XSW0;A9YVA2;C1BEM6;C1BEX3;C1BG64;C1BG67;Q7LZL9	3.15795	0.930717	VDWTDAERSAIVGLWGK		48.18	634.996	1901.97	3	1.51045	102.806	3	4	3	4
	A0A060XSW0;A0A0S7IJG6;A0A1A7XQ02;A0A1A7Y6Y0;A0A1A8GK70;A0A1A8II21;A0A1A8N0S6;A0A1A8VB81;A0A087XVT9;A9YVA2;B0BL35;B2BP38;B3F9D4;B3F9D7;B3F9E0;B3F9E3;B3F9F2;B3F9F8;B3F9H3;B3F9I2;B3F9I8;B3F9J4;B3F9L5;B3F9N0;B3F9P2;B3F9Q7;B3F9R0;B3F9T7;B3F9U0;B5XBX3;B8XJS7;B8XJS8;B9EMG4;C1BEM6;C1BEX3;C1BF45;C1BG64;C1BG67;C1BX81;C1BY22;C1BY71;C8YNQ3;C8YNQ4;C8YNR1;C8YNR3;D0VWS2;G8DP14;G8DP15;I3IYZ1;I3IZ27;M4A8Z9;O13140…	0.48715	0.854966	LHVDPDNFR		47.66	371.521	1111.54	3	0.156033	46.1102	23	20	17	25
	A0A060XSW0;A9YVA2;B5X8L0;C1BEM6;C1BEX3;C1BF45;C1BG64;C1BG67;Q5I122	1.16429	1.20561	MVDWTDAER	[N-term] Acetyl (Protein N-term)|[1] Oxidation (M)	38.31	590.755	1179.5	2	7.27297	58.2683	0	1	1	0
C1BEM6	37	0.569205	0.854966	37								448	423	341	378
	C1BEM6;A0A060XSW0;A9YVA2;B5XBX3;B9EMG4;C1BEX3;C1BG64;C1BG67;P02141	1.89182	0.000656045	SAIVGLWGKISVDEIGPQALAR		132.57	760.76	2279.26	3	-1.90267	111.429	3	2	2	0
	C1BEM6;A0A060XSW0;C1BG67;P02141	1.45086	0.388469	AVQNLDDIKNTYTALSVMHSEK		127.95	826.416	2476.23	3	-0.665649	77.3081	3	0	1	1
	C1BEM6;A0A060XSW0;A9YVA2;B5XBX3;B9EMG4;C1BEX3;C1BG64;C1BG67;P02141	0.569205	0.440055	HFSTFGNLSTPAAIMGNPAVAK		120.88	1116.06	2230.11	2	-3.21819	88.1979	13	14	12	5
	C1BEM6;A0A060XSW0;C1BG67;P02141	0.0147806	1.31938	AVQNLDDIKNTYTALSVMHSEK	[18] Oxidation (M)	120.4	831.749	2492.22	3	0.905759	67.4746	4	4	1	6
	C1BEM6;A0A060XSW0;A9YVA2;B5XBX3;B9EMG4;C1BEX3;C1BG64;C1BG67;P02141	0.000523561	0.61923	HFSTFGNLSTPAAIMGNPAVAK		119.77	744.38	2230.12	3	-0.403514	88.2684	50	53	4	55
	C1BEM6;A0A060XSW0;C1BG67;P02141	0.606055	1.07685	AVQNLDDIKNTYTALSVMHSEK		115.97	620.066	2476.23	4	3.20157	76.8311	35	35	26	33
	C1BEM6;A0A060XSW0;A9YVA2;B5XBX3;B9EMG4;C1BEX3;C1BF45;C1BG64;C1BG67;P02141	0.0769134	0.41039	LLADCITVCVAAK	[5] Methylthio (C)|[9] Methylthio (C)	106.76	706.343	1410.67	2	-2.11866	116.075	49	42	28	33
	C1BEM6;C1BY71	0.219644	0.66865	LGPAVFNADTQEAFQK		105.27	868.433	1734.85	2	-3.84537	74.0587	4	6	8	6
	C1BEM6;A0A060XSW0;A9YVA2;B5XBX3;B9EMG4;C1BEX3;C1BG64;C1BG67;P02141	1.83666	0.725726	HFSTFGNLSTPAAIMGNPAVAK	[15] Oxidation (M)	104.43	749.712	2246.11	3	-0.688808	76.2464	6	6	29	6
	C1BEM6;A0A060XSW0;A9YVA2;B5XBX3;B9EMG4;C1BEX3;C1BG64;C1BG67;P02141;Q8JH89	0.689428	1.09145	ISVDEIGPQALAR		102.82	684.875	1367.73	2	-4.76103	69.7567	37	36	31	38
	C1BEM6;A0A060XSW0;C1BG67;P02141	0.36353	1.28213	AVQNLDDIKNTYTALSVMHSEK	[18] Oxidation (M)	101.06	624.064	2492.23	4	2.24732	67.2609	36	43	24	36
	C1BEM6;A0A060XSW0;A9YVA2;B5X8L0;C1BEX3;C1BG64;C1BG67;P02141	18.8233	0.289344	ISVDEIGPQALAR		99.45	456.921	1367.74	3	-0.0643053	72.2974	0	1	6	0
	C1BEM6;A0A060XSW0;C1BG67;P02141	1.18681	1.01673	NTYTALSVMHSEK		91.42	740.859	1479.7	2	0.858535	51.0901	1	0	1	2
	C1BEM6;A0A1A7Y6Y0;A0A1A8GK70;A0A1A8II21;A0A1A8N0S6;A0A060XSW0;A9YVA2;B2BP38;B5X810;C1BEX3;C1BF45;C1BG64;C1BG67;I3IYZ1;I3IZ27;P02141;P56251;Q5I122	0.424014	0.353024	FLAVVVSALGR		87.13	566.348	1130.68	2	-0.0457887	96.6552	27	13	12	7
	C1BEM6;A0A060XSW0;A9YVA2;B5XBX3;B9EMG4;C1BEX3;C1BG64;C1BG67;P02141	0.575157	0.539638	HFSTFGNLSTPAAIMGNPAVAK		82.05	558.538	2230.12	4	0.543812	88.2684	5	5	1	4
	C1BEM6;A0A060XSW0;C1BG67;P02141	0.0147533	0.00324188	AVQNLDDIKNTYTALSVMHSEKLHVDPDNFR		81.57	595.968	3569.76	6	1.28232	91.3043	10	8	1	0
	C1BEM6;A0A060XSW0;A9YVA2;B5XBX3;B9EMG4;C1BEX3;C1BG64;C1BG67;P02141;Q7LZL9	0.0426304	1.0245	SAIVGLWGK		81.36	465.773	929.531	2	-2.02406	67.9183	12	8	4	9
	C1BEM6;A0A060XSW0;C1BG67;P02141	1.02335	0.892247	NTYTALSVMHSEK	[9] Oxidation (M)	80.36	748.853	1495.69	2	-3.92648	45.544	5	5	2	7
	C1BEM6;A0A060XSW0;A9YVA2;B5XBX3;B9EMG4;C1BEX3;C1BG64;C1BG67;P02141;Q7LZC1	2.70776	0.920618	LLIVSPWTQR		78.23	606.857	1211.7	2	-3.65673	119.264	13	15	31	14
	C1BEM6;C1BY71	0.00403897	0.670524	LGPAVFNADTQEAFQK		76.35	579.293	1734.86	3	-0.427114	74.1291	1	0	1	1
	C1BEM6;A0A060XSW0;A9YVA2;B5X810;C1BEX3;C1BF45;C1BG64;C1BG67;C1BY71;Q5I122	1.06609	0.649938	MVDWTDAER		72.45	561.75	1121.49	2	4.40574	49.9488	2	2	2	2
	C1BEM6;A0A060XSW0;A9YVA2;B5XBX3;B9EMG4;C1BEX3;C1BF45;C1BG64;C1BG67;P02141;Q6Y239	0.535464	1.46289	AVQNLDDIK		69.17	508.273	1014.53	2	-3.28939	40.6274	7	9	7	10
	C1BEM6;A0A060XSW0;A9YVA2;B5XBX3;B9EMG4;C1BEX3;C1BG64;C1BG67;P02141	0.288243	0.339268	HFSTFGNLSTPAAIMGNPAVAK	[15] Oxidation (M)	68.86	562.536	2246.12	4	0.0945255	79.1464	1	2	2	1
	C1BEM6;A0A060XSW0;A9YVA2;B5XBX3;B9EMG4;C1BEX3;C1BG64;C1BG67;P02141	0.177134	0.332716	HFSTFGNLSTPAAIMGNPAVAK	[15] Oxidation (M)	67.55	1124.06	2246.11	2	-4.03589	79.8633	4	2	1	1
	C1BEM6;A0A060XSW0;C1BG67;P02141	0.021228	0.00710063	AVQNLDDIKNTYTALSVMHSEKLHVDPDNFR		66.59	714.959	3569.76	5	0.391481	91.3043	12	12	1	0
	C1BEM6;A0A060XSW0;C1BG67;P02141	1.06293	0.971564	NTYTALSVMHSEK		66.48	494.241	1479.7	3	-0.604726	52.5516	18	13	13	13
	C1BEM6;A0A060XSW0;A9YVA2;B5XBX3;B9EMG4;C1BEX3;C1BF45;C1BG64;C1BG67;C1BX81;P02141	4.00016	0.985537	TVMHGLDR		60.96	464.736	927.457	2	-3.29793	26.7392	13	12	20	14
	C1BEM6;A0A060XSW0;A9YVA2;B5X8L0;C1BEX3;C1BF45;C1BG64;C1BG67;Q5I122	0.487495	0.00123544	MVDWTDAER	[N-term] Acetyl (Protein N-term)	60.53	582.753	1163.49	2	-1.21002	75.2716	2	2	1	1
	C1BEM6;A0A060XSW0;A9YVA2;B5XBX3;B9EMG4;C1BEX3;C1BF45;C1BG64;C1BG67;C1BY71;Q5I122;Q7LZL9	0.442659	1.05856	VDWTDAER		60.23	496.226	990.438	2	-2.89362	39.6407	9	10	10	11
	C1BEM6;A0A060XSW0;A9YVA2;B5X810;C1BEX3;C1BF45;C1BG64;C1BG67;C1BY71;Q5I122	1.17552	0.657276	MVDWTDAER	[1] Oxidation (M)	60.15	569.746	1137.48	2	1.76387	42.1247	2	1	2	2
	C1BEM6;A0A060XSW0;A9YVA2;B5XBX3;B9EMG4;C1BEX3;C1BF45;C1BG64;C1BG67;C1BX81;P02141	2.57586	0.863218	TVMHGLDR	[3] Oxidation (M)	59.97	472.733	943.451	2	-4.60849	19.3461	30	28	27	22
	C1BEM6;A0A0S7IJG6;A0A1A7XQ02;A0A1A7Y6Y0;A0A1A8GK70;A0A1A8II21;A0A1A8N0S6;A0A1A8VB81;A0A060XSW0;A0A087XVT9;A9YVA2;B0BL35;B2BP38;B3F9D4;B3F9D7;B3F9E0;B3F9E3;B3F9F2;B3F9F8;B3F9H3;B3F9I2;B3F9I8;B3F9J4;B3F9L5;B3F9N0;B3F9P2;B3F9Q7;B3F9R0;B3F9T7;B3F9U0;B5XBX3;B8XJS7;B8XJS8;B9EMG4;C1BEX3;C1BF45;C1BG64;C1BG67;C1BX81;C1BY22;C1BY71;C8YNQ3;C8YNQ4;C8YNR1;C8YNR3;D0VWS2;G8DP14;G8DP15;I3IYZ1;I3IZ27;M4A8Z9;O13140…	0.00450495	0.8568	LHVDPDNFR		56.13	556.776	1111.54	2	-3.61094	46.1102	3	2	1	2
	C1BEM6;A0A060XSW0;A9YVA2;B5X810;C1BEX3;C1BF45;C1BG64;C1BG67;C1BY71;P56251;Q5I122;Q7LZL9	1.10817	1.13718	VDWTDAER	[N-term] Acetyl (Protein N-term)	52.57	517.239	1032.46	2	11.7637	46.3229	2	3	1	1
	C1BEM6;A0A060XSW0;C1BG67;P02141	0.203229	0.99778	NTYTALSVMHSEK	[9] Oxidation (M)	50.38	499.573	1495.7	3	-0.129552	37.5885	3	4	7	6
	C1BEM6;A0A060XSW0;A9YVA2;C1BEX3;C1BG64;C1BG67;Q7LZL9	3.15795	0.930717	VDWTDAERSAIVGLWGK		48.18	634.996	1901.97	3	1.51045	102.806	3	4	3	4
	C1BEM6;A0A0S7IJG6;A0A1A7XQ02;A0A1A7Y6Y0;A0A1A8GK70;A0A1A8II21;A0A1A8N0S6;A0A1A8VB81;A0A060XSW0;A0A087XVT9;A9YVA2;B0BL35;B2BP38;B3F9D4;B3F9D7;B3F9E0;B3F9E3;B3F9F2;B3F9F8;B3F9H3;B3F9I2;B3F9I8;B3F9J4;B3F9L5;B3F9N0;B3F9P2;B3F9Q7;B3F9R0;B3F9T7;B3F9U0;B5XBX3;B8XJS7;B8XJS8;B9EMG4;C1BEX3;C1BF45;C1BG64;C1BG67;C1BX81;C1BY22;C1BY71;C8YNQ3;C8YNQ4;C8YNR1;C8YNR3;D0VWS2;G8DP14;G8DP15;I3IYZ1;I3IZ27;M4A8Z9;O13140…	0.48715	0.854966	LHVDPDNFR		47.66	371.521	1111.54	3	0.156033	46.1102	23	20	17	25
	C1BEM6;A0A060XSW0;A9YVA2;B5X8L0;C1BEX3;C1BF45;C1BG64;C1BG67;Q5I122	1.16429	1.20561	MVDWTDAER	[N-term] Acetyl (Protein N-term)|[1] Oxidation (M)	38.31	590.755	1179.5	2	7.27297	58.2683	0	1	1	0
C1BEX3	37	1.09946	0.725726	37								342	334	299	296
	C1BEX3;A0A060XSW0;A9YVA2;B5XBX3;B9EMG4;C1BEM6;C1BG64;C1BG67;P02141	1.89182	0.000656045	SAIVGLWGKISVDEIGPQALAR		132.57	760.76	2279.26	3	-1.90267	111.429	3	2	2	0
	C1BEX3;C1BF45	2.30055	0.183589	AVQNLDDIKNTYTTLSVMHSEK		121.6	836.423	2506.25	3	4.47899	78.0512	2	1	5	0
	C1BEX3;A0A060XSW0;A9YVA2;B5XBX3;B9EMG4;C1BEM6;C1BG64;C1BG67;P02141	0.569205	0.440055	HFSTFGNLSTPAAIMGNPAVAK		120.88	1116.06	2230.11	2	-3.21819	88.1979	13	14	12	5
	C1BEX3;A0A060XSW0;A9YVA2;B5XBX3;B9EMG4;C1BEM6;C1BG64;C1BG67;P02141	0.000523561	0.61923	HFSTFGNLSTPAAIMGNPAVAK		119.77	744.38	2230.12	3	-0.403514	88.2684	50	53	4	55
	C1BEX3;A0A060XSW0;A9YVA2;B5XBX3;B9EMG4;C1BEM6;C1BF45;C1BG64;C1BG67;P02141	0.0769134	0.41039	LLADCITVCVAAK	[5] Methylthio (C)|[9] Methylthio (C)	106.76	706.343	1410.67	2	-2.11866	116.075	49	42	28	33
	C1BEX3;C1BF45;C1BG64;P02141	0.466744	0.614893	LGPAVFSADTQEAFQK		104.54	854.928	1707.84	2	-3.17259	75.8231	5	7	7	6
	C1BEX3;A0A060XSW0;A9YVA2;B5XBX3;B9EMG4;C1BEM6;C1BG64;C1BG67;P02141	1.83666	0.725726	HFSTFGNLSTPAAIMGNPAVAK	[15] Oxidation (M)	104.43	749.712	2246.11	3	-0.688808	76.2464	6	6	29	6
	C1BEX3;A0A060XSW0;A9YVA2;B5XBX3;B9EMG4;C1BEM6;C1BG64;C1BG67;P02141;Q8JH89	0.689428	1.09145	ISVDEIGPQALAR		102.82	684.875	1367.73	2	-4.76103	69.7567	37	36	31	38
	C1BEX3;A0A060XSW0;A9YVA2;B5X8L0;C1BEM6;C1BG64;C1BG67;P02141	18.8233	0.289344	ISVDEIGPQALAR		99.45	456.921	1367.74	3	-0.0643053	72.2974	0	1	6	0
	C1BEX3;C1BF45	1.46736	0.912429	AVQNLDDIKNTYTTLSVMHSEK	[18] Oxidation (M)	96.32	841.753	2522.24	3	2.3087	66.0478	5	6	6	3
	C1BEX3;C1BF45	2.28699	1.08883	AVQNLDDIKNTYTTLSVMHSEK		91.25	627.568	2506.24	4	2.77531	74.6347	5	10	9	6
	C1BEX3;C1BF45;C1BG64;P02141	0.259029	0.920554	LGPAVFSADTQEAFQK		90.56	570.29	1707.85	3	0.997265	75.7667	0	1	1	0
	C1BEX3;C1BF45	1.09946	0.918656	AVQNLDDIKNTYTTLSVMHSEK	[18] Oxidation (M)	89.58	631.567	2522.24	4	2.74591	66.1188	5	12	8	10
	C1BEX3;A0A1A7Y6Y0;A0A1A8GK70;A0A1A8II21;A0A1A8N0S6;A0A060XSW0;A9YVA2;B2BP38;B5X810;C1BEM6;C1BF45;C1BG64;C1BG67;I3IYZ1;I3IZ27;P02141;P56251;Q5I122	0.424014	0.353024	FLAVVVSALGR		87.13	566.348	1130.68	2	-0.0457887	96.6552	27	13	12	7
	C1BEX3;A0A060XSW0;A9YVA2;B5XBX3;B9EMG4;C1BEM6;C1BG64;C1BG67;P02141	0.575157	0.539638	HFSTFGNLSTPAAIMGNPAVAK		82.05	558.538	2230.12	4	0.543812	88.2684	5	5	1	4
	C1BEX3;A0A060XSW0;A9YVA2;B5XBX3;B9EMG4;C1BEM6;C1BG64;C1BG67;P02141;Q7LZL9	0.0426304	1.0245	SAIVGLWGK		81.36	465.773	929.531	2	-2.02406	67.9183	12	8	4	9
	C1BEX3;C1BF45	5.01667	0.663248	NTYTTLSVMHSEK		79.79	755.864	1509.71	2	0.627873	48.7341	1	0	1	0
	C1BEX3;A0A060XSW0;A9YVA2;B5XBX3;B9EMG4;C1BEM6;C1BG64;C1BG67;P02141;Q7LZC1	2.70776	0.920618	LLIVSPWTQR		78.23	606.857	1211.7	2	-3.65673	119.264	13	15	31	14
	C1BEX3;C1BF45	1.55419	0.664779	NTYTTLSVMHSEK	[9] Oxidation (M)	77.45	763.86	1525.7	2	-2.21258	37.2326	0	1	1	1
	C1BEX3;A0A060XSW0;A9YVA2;B5X810;C1BEM6;C1BF45;C1BG64;C1BG67;C1BY71;Q5I122	1.06609	0.649938	MVDWTDAER		72.45	561.75	1121.49	2	4.40574	49.9488	2	2	2	2
	C1BEX3;A0A060XSW0;A9YVA2;B5XBX3;B9EMG4;C1BEM6;C1BF45;C1BG64;C1BG67;P02141;Q6Y239	0.535464	1.46289	AVQNLDDIK		69.17	508.273	1014.53	2	-3.28939	40.6274	7	9	7	10
	C1BEX3;A0A060XSW0;A9YVA2;B5XBX3;B9EMG4;C1BEM6;C1BG64;C1BG67;P02141	0.288243	0.339268	HFSTFGNLSTPAAIMGNPAVAK	[15] Oxidation (M)	68.86	562.536	2246.12	4	0.0945255	79.1464	1	2	2	1
	C1BEX3;C1BF45	15.8987	86.0958	AVQNLDDIKNTYTTLSVMHSEKLHVDPDNFR		68.25	720.964	3599.78	5	4.02359	91.0326	0	0	1	2
	C1BEX3;A0A060XSW0;A9YVA2;B5XBX3;B9EMG4;C1BEM6;C1BG64;C1BG67;P02141	0.177134	0.332716	HFSTFGNLSTPAAIMGNPAVAK	[15] Oxidation (M)	67.55	1124.06	2246.11	2	-4.03589	79.8633	4	2	1	1
	C1BEX3;A0A060XSW0;A9YVA2;B5XBX3;B9EMG4;C1BEM6;C1BF45;C1BG64;C1BG67;C1BX81;P02141	4.00016	0.985537	TVMHGLDR		60.96	464.736	927.457	2	-3.29793	26.7392	13	12	20	14
	C1BEX3;A0A060XSW0;A9YVA2;B5X8L0;C1BEM6;C1BF45;C1BG64;C1BG67;Q5I122	0.487495	0.00123544	MVDWTDAER	[N-term] Acetyl (Protein N-term)	60.53	582.753	1163.49	2	-1.21002	75.2716	2	2	1	1
	C1BEX3;A0A060XSW0;A9YVA2;B5XBX3;B9EMG4;C1BEM6;C1BF45;C1BG64;C1BG67;C1BY71;Q5I122;Q7LZL9	0.442659	1.05856	VDWTDAER		60.23	496.226	990.438	2	-2.89362	39.6407	9	10	10	11
	C1BEX3;A0A060XSW0;A9YVA2;B5X810;C1BEM6;C1BF45;C1BG64;C1BG67;C1BY71;Q5I122	1.17552	0.657276	MVDWTDAER	[1] Oxidation (M)	60.15	569.746	1137.48	2	1.76387	42.1247	2	1	2	2
	C1BEX3;A0A060XSW0;A9YVA2;B5XBX3;B9EMG4;C1BEM6;C1BF45;C1BG64;C1BG67;C1BX81;P02141	2.57586	0.863218	TVMHGLDR	[3] Oxidation (M)	59.97	472.733	943.451	2	-4.60849	19.3461	30	28	27	22
	C1BEX3;A0A0S7IJG6;A0A1A7XQ02;A0A1A7Y6Y0;A0A1A8GK70;A0A1A8II21;A0A1A8N0S6;A0A1A8VB81;A0A060XSW0;A0A087XVT9;A9YVA2;B0BL35;B2BP38;B3F9D4;B3F9D7;B3F9E0;B3F9E3;B3F9F2;B3F9F8;B3F9H3;B3F9I2;B3F9I8;B3F9J4;B3F9L5;B3F9N0;B3F9P2;B3F9Q7;B3F9R0;B3F9T7;B3F9U0;B5XBX3;B8XJS7;B8XJS8;B9EMG4;C1BEM6;C1BF45;C1BG64;C1BG67;C1BX81;C1BY22;C1BY71;C8YNQ3;C8YNQ4;C8YNR1;C8YNR3;D0VWS2;G8DP14;G8DP15;I3IYZ1;I3IZ27;M4A8Z9;O13140…	0.00450495	0.8568	LHVDPDNFR		56.13	556.776	1111.54	2	-3.61094	46.1102	3	2	1	2
	C1BEX3;C1BF45	0.116304	0.317003	NTYTTLSVMHSEK		54.94	504.246	1509.72	3	3.05652	48.8055	2	1	1	1
	C1BEX3;C1BF45	1.11518	0.739649	NTYTTLSVMHSEK	[9] Oxidation (M)	54.92	509.577	1525.71	3	0.0628095	37.2326	1	0	3	0
	C1BEX3;A0A060XSW0;A9YVA2;B5X810;C1BEM6;C1BF45;C1BG64;C1BG67;C1BY71;P56251;Q5I122;Q7LZL9	1.10817	1.13718	VDWTDAER	[N-term] Acetyl (Protein N-term)	52.57	517.239	1032.46	2	11.7637	46.3229	2	3	1	1
	C1BEX3;C1BF45	261.406	0.0137617	AVQNLDDIKNTYTTLSVMHSEKLHVDPDNFR		50.87	600.97	3599.77	6	1.50776	89.327	0	2	1	0
	C1BEX3;A0A060XSW0;A9YVA2;C1BEM6;C1BG64;C1BG67;Q7LZL9	3.15795	0.930717	VDWTDAERSAIVGLWGK		48.18	634.996	1901.97	3	1.51045	102.806	3	4	3	4
	C1BEX3;A0A0S7IJG6;A0A1A7XQ02;A0A1A7Y6Y0;A0A1A8GK70;A0A1A8II21;A0A1A8N0S6;A0A1A8VB81;A0A060XSW0;A0A087XVT9;A9YVA2;B0BL35;B2BP38;B3F9D4;B3F9D7;B3F9E0;B3F9E3;B3F9F2;B3F9F8;B3F9H3;B3F9I2;B3F9I8;B3F9J4;B3F9L5;B3F9N0;B3F9P2;B3F9Q7;B3F9R0;B3F9T7;B3F9U0;B5XBX3;B8XJS7;B8XJS8;B9EMG4;C1BEM6;C1BF45;C1BG64;C1BG67;C1BX81;C1BY22;C1BY71;C8YNQ3;C8YNQ4;C8YNR1;C8YNR3;D0VWS2;G8DP14;G8DP15;I3IYZ1;I3IZ27;M4A8Z9;O13140…	0.48715	0.854966	LHVDPDNFR		47.66	371.521	1111.54	3	0.156033	46.1102	23	20	17	25
	C1BEX3;A0A060XSW0;A9YVA2;B5X8L0;C1BEM6;C1BF45;C1BG64;C1BG67;Q5I122	1.16429	1.20561	MVDWTDAER	[N-term] Acetyl (Protein N-term)|[1] Oxidation (M)	38.31	590.755	1179.5	2	7.27297	58.2683	0	1	1	0
C1BG67	37	0.606055	0.863218	37								463	437	354	392
	C1BG67;A0A060XSW0;A9YVA2;B5XBX3;B9EMG4;C1BEM6;C1BEX3;C1BG64;P02141	1.89182	0.000656045	SAIVGLWGKISVDEIGPQALAR		132.57	760.76	2279.26	3	-1.90267	111.429	3	2	2	0
	C1BG67;A0A060XSW0;C1BEM6;P02141	1.45086	0.388469	AVQNLDDIKNTYTALSVMHSEK		127.95	826.416	2476.23	3	-0.665649	77.3081	3	0	1	1
	C1BG67;A0A060XSW0;A9YVA2;B5XBX3;B9EMG4;C1BEM6;C1BEX3;C1BG64;P02141	0.569205	0.440055	HFSTFGNLSTPAAIMGNPAVAK		120.88	1116.06	2230.11	2	-3.21819	88.1979	13	14	12	5
	C1BG67;A0A060XSW0;C1BEM6;P02141	0.0147806	1.31938	AVQNLDDIKNTYTALSVMHSEK	[18] Oxidation (M)	120.4	831.749	2492.22	3	0.905759	67.4746	4	4	1	6
	C1BG67;A0A060XSW0;A9YVA2;B5XBX3;B9EMG4;C1BEM6;C1BEX3;C1BG64;P02141	0.000523561	0.61923	HFSTFGNLSTPAAIMGNPAVAK		119.77	744.38	2230.12	3	-0.403514	88.2684	50	53	4	55
	C1BG67;A0A060XSW0;C1BEM6;P02141	0.606055	1.07685	AVQNLDDIKNTYTALSVMHSEK		115.97	620.066	2476.23	4	3.20157	76.8311	35	35	26	33
	C1BG67	0.737557	1.389	LGPTVFSADTQEAFQK		111.86	869.934	1737.85	2	-1.86079	74.3841	19	18	18	21
	C1BG67;A0A060XSW0;A9YVA2;B5XBX3;B9EMG4;C1BEM6;C1BEX3;C1BF45;C1BG64;P02141	0.0769134	0.41039	LLADCITVCVAAK	[5] Methylthio (C)|[9] Methylthio (C)	106.76	706.343	1410.67	2	-2.11866	116.075	49	42	28	33
	C1BG67;A0A060XSW0;A9YVA2;B5XBX3;B9EMG4;C1BEM6;C1BEX3;C1BG64;P02141	1.83666	0.725726	HFSTFGNLSTPAAIMGNPAVAK	[15] Oxidation (M)	104.43	749.712	2246.11	3	-0.688808	76.2464	6	6	29	6
	C1BG67;A0A060XSW0;A9YVA2;B5XBX3;B9EMG4;C1BEM6;C1BEX3;C1BG64;P02141;Q8JH89	0.689428	1.09145	ISVDEIGPQALAR		102.82	684.875	1367.73	2	-4.76103	69.7567	37	36	31	38
	C1BG67;A0A060XSW0;C1BEM6;P02141	0.36353	1.28213	AVQNLDDIKNTYTALSVMHSEK	[18] Oxidation (M)	101.06	624.064	2492.23	4	2.24732	67.2609	36	43	24	36
	C1BG67;A0A060XSW0;A9YVA2;B5X8L0;C1BEM6;C1BEX3;C1BG64;P02141	18.8233	0.289344	ISVDEIGPQALAR		99.45	456.921	1367.74	3	-0.0643053	72.2974	0	1	6	0
	C1BG67;A0A060XSW0;C1BEM6;P02141	1.18681	1.01673	NTYTALSVMHSEK		91.42	740.859	1479.7	2	0.858535	51.0901	1	0	1	2
	C1BG67;A0A1A7Y6Y0;A0A1A8GK70;A0A1A8II21;A0A1A8N0S6;A0A060XSW0;A9YVA2;B2BP38;B5X810;C1BEM6;C1BEX3;C1BF45;C1BG64;I3IYZ1;I3IZ27;P02141;P56251;Q5I122	0.424014	0.353024	FLAVVVSALGR		87.13	566.348	1130.68	2	-0.0457887	96.6552	27	13	12	7
	C1BG67;A0A060XSW0;A9YVA2;B5XBX3;B9EMG4;C1BEM6;C1BEX3;C1BG64;P02141	0.575157	0.539638	HFSTFGNLSTPAAIMGNPAVAK		82.05	558.538	2230.12	4	0.543812	88.2684	5	5	1	4
	C1BG67;A0A060XSW0;C1BEM6;P02141	0.0147533	0.00324188	AVQNLDDIKNTYTALSVMHSEKLHVDPDNFR		81.57	595.968	3569.76	6	1.28232	91.3043	10	8	1	0
	C1BG67;A0A060XSW0;A9YVA2;B5XBX3;B9EMG4;C1BEM6;C1BEX3;C1BG64;P02141;Q7LZL9	0.0426304	1.0245	SAIVGLWGK		81.36	465.773	929.531	2	-2.02406	67.9183	12	8	4	9
	C1BG67;A0A060XSW0;C1BEM6;P02141	1.02335	0.892247	NTYTALSVMHSEK	[9] Oxidation (M)	80.36	748.853	1495.69	2	-3.92648	45.544	5	5	2	7
	C1BG67	1229.54	1.17127	LGPTVFSADTQEAFQK		79.53	580.296	1737.87	3	6.10935	82.8736	1	2	4	0
	C1BG67;A0A060XSW0;A9YVA2;B5XBX3;B9EMG4;C1BEM6;C1BEX3;C1BG64;P02141;Q7LZC1	2.70776	0.920618	LLIVSPWTQR		78.23	606.857	1211.7	2	-3.65673	119.264	13	15	31	14
	C1BG67;A0A060XSW0;A9YVA2;B5X810;C1BEM6;C1BEX3;C1BF45;C1BG64;C1BY71;Q5I122	1.06609	0.649938	MVDWTDAER		72.45	561.75	1121.49	2	4.40574	49.9488	2	2	2	2
	C1BG67;A0A060XSW0;A9YVA2;B5XBX3;B9EMG4;C1BEM6;C1BEX3;C1BF45;C1BG64;P02141;Q6Y239	0.535464	1.46289	AVQNLDDIK		69.17	508.273	1014.53	2	-3.28939	40.6274	7	9	7	10
	C1BG67;A0A060XSW0;A9YVA2;B5XBX3;B9EMG4;C1BEM6;C1BEX3;C1BG64;P02141	0.288243	0.339268	HFSTFGNLSTPAAIMGNPAVAK	[15] Oxidation (M)	68.86	562.536	2246.12	4	0.0945255	79.1464	1	2	2	1
	C1BG67;A0A060XSW0;A9YVA2;B5XBX3;B9EMG4;C1BEM6;C1BEX3;C1BG64;P02141	0.177134	0.332716	HFSTFGNLSTPAAIMGNPAVAK	[15] Oxidation (M)	67.55	1124.06	2246.11	2	-4.03589	79.8633	4	2	1	1
	C1BG67;A0A060XSW0;C1BEM6;P02141	0.021228	0.00710063	AVQNLDDIKNTYTALSVMHSEKLHVDPDNFR		66.59	714.959	3569.76	5	0.391481	91.3043	12	12	1	0
	C1BG67;A0A060XSW0;C1BEM6;P02141	1.06293	0.971564	NTYTALSVMHSEK		66.48	494.241	1479.7	3	-0.604726	52.5516	18	13	13	13
	C1BG67;A0A060XSW0;A9YVA2;B5XBX3;B9EMG4;C1BEM6;C1BEX3;C1BF45;C1BG64;C1BX81;P02141	4.00016	0.985537	TVMHGLDR		60.96	464.736	927.457	2	-3.29793	26.7392	13	12	20	14
	C1BG67;A0A060XSW0;A9YVA2;B5X8L0;C1BEM6;C1BEX3;C1BF45;C1BG64;Q5I122	0.487495	0.00123544	MVDWTDAER	[N-term] Acetyl (Protein N-term)	60.53	582.753	1163.49	2	-1.21002	75.2716	2	2	1	1
	C1BG67;A0A060XSW0;A9YVA2;B5XBX3;B9EMG4;C1BEM6;C1BEX3;C1BF45;C1BG64;C1BY71;Q5I122;Q7LZL9	0.442659	1.05856	VDWTDAER		60.23	496.226	990.438	2	-2.89362	39.6407	9	10	10	11
	C1BG67;A0A060XSW0;A9YVA2;B5X810;C1BEM6;C1BEX3;C1BF45;C1BG64;C1BY71;Q5I122	1.17552	0.657276	MVDWTDAER	[1] Oxidation (M)	60.15	569.746	1137.48	2	1.76387	42.1247	2	1	2	2
	C1BG67;A0A060XSW0;A9YVA2;B5XBX3;B9EMG4;C1BEM6;C1BEX3;C1BF45;C1BG64;C1BX81;P02141	2.57586	0.863218	TVMHGLDR	[3] Oxidation (M)	59.97	472.733	943.451	2	-4.60849	19.3461	30	28	27	22
	C1BG67;A0A0S7IJG6;A0A1A7XQ02;A0A1A7Y6Y0;A0A1A8GK70;A0A1A8II21;A0A1A8N0S6;A0A1A8VB81;A0A060XSW0;A0A087XVT9;A9YVA2;B0BL35;B2BP38;B3F9D4;B3F9D7;B3F9E0;B3F9E3;B3F9F2;B3F9F8;B3F9H3;B3F9I2;B3F9I8;B3F9J4;B3F9L5;B3F9N0;B3F9P2;B3F9Q7;B3F9R0;B3F9T7;B3F9U0;B5XBX3;B8XJS7;B8XJS8;B9EMG4;C1BEM6;C1BEX3;C1BF45;C1BG64;C1BX81;C1BY22;C1BY71;C8YNQ3;C8YNQ4;C8YNR1;C8YNR3;D0VWS2;G8DP14;G8DP15;I3IYZ1;I3IZ27;M4A8Z9;O13140…	0.00450495	0.8568	LHVDPDNFR		56.13	556.776	1111.54	2	-3.61094	46.1102	3	2	1	2
	C1BG67;A0A060XSW0;A9YVA2;B5X810;C1BEM6;C1BEX3;C1BF45;C1BG64;C1BY71;P56251;Q5I122;Q7LZL9	1.10817	1.13718	VDWTDAER	[N-term] Acetyl (Protein N-term)	52.57	517.239	1032.46	2	11.7637	46.3229	2	3	1	1
	C1BG67;A0A060XSW0;C1BEM6;P02141	0.203229	0.99778	NTYTALSVMHSEK	[9] Oxidation (M)	50.38	499.573	1495.7	3	-0.129552	37.5885	3	4	7	6
	C1BG67;A0A060XSW0;A9YVA2;C1BEM6;C1BEX3;C1BG64;Q7LZL9	3.15795	0.930717	VDWTDAERSAIVGLWGK		48.18	634.996	1901.97	3	1.51045	102.806	3	4	3	4
	C1BG67;A0A0S7IJG6;A0A1A7XQ02;A0A1A7Y6Y0;A0A1A8GK70;A0A1A8II21;A0A1A8N0S6;A0A1A8VB81;A0A060XSW0;A0A087XVT9;A9YVA2;B0BL35;B2BP38;B3F9D4;B3F9D7;B3F9E0;B3F9E3;B3F9F2;B3F9F8;B3F9H3;B3F9I2;B3F9I8;B3F9J4;B3F9L5;B3F9N0;B3F9P2;B3F9Q7;B3F9R0;B3F9T7;B3F9U0;B5XBX3;B8XJS7;B8XJS8;B9EMG4;C1BEM6;C1BEX3;C1BF45;C1BG64;C1BX81;C1BY22;C1BY71;C8YNQ3;C8YNQ4;C8YNR1;C8YNR3;D0VWS2;G8DP14;G8DP15;I3IYZ1;I3IZ27;M4A8Z9;O13140…	0.48715	0.854966	LHVDPDNFR		47.66	371.521	1111.54	3	0.156033	46.1102	23	20	17	25
	C1BG67;A0A060XSW0;A9YVA2;B5X8L0;C1BEM6;C1BEX3;C1BF45;C1BG64;Q5I122	1.16429	1.20561	MVDWTDAER	[N-term] Acetyl (Protein N-term)|[1] Oxidation (M)	38.31	590.755	1179.5	2	7.27297	58.2683	0	1	1	0
A0A060Y493	36	1.24814	1.0902	36								101	109	120	91
	A0A060Y493	1.95401	1.64318	GSGADTGDTPAVLAVK		128.11	729.872	1457.73	2	-3.8917	56.3924	2	3	6	3
	A0A060Y493;A0A060YKH3	3.75223	0.0154142	EDGTLDNGASCQR	[11] Methylthio (C)	109.63	706.281	1410.55	2	-2.19828	33.4338	1	1	3	0
	A0A060Y493	0.277345	0.137482	QSLMSNDMGNK	[4] Oxidation (M)	107.73	620.767	1239.52	2	-1.52889	21.0705	2	2	3	2
	A0A060Y493;A0A0R4IPV1;A0A060YKH3;B5XEM0;C1BK30;Q568L9	23.1007	4.93977	EGADMLMVKPGLPYLDIVR		104.83	706.38	2116.12	3	5.74015	111.645	0	0	4	2
	A0A060Y493;A0A0P7XUT1;A0A060YKH3;B5X889;B5XEM0	1.43429	1.0524	EGADMLMVKPGLPYLDIVR	[5] Oxidation (M)	102.21	711.71	2132.11	3	2.67534	104.357	4	4	2	4
	A0A060Y493;A0A0P7XUT1;A0A060YKH3;B5X889;B5XEM0	2.48432	1.11241	EGADMLMVKPGLPYLDIVR	[7] Oxidation (M)	100.48	711.709	2132.11	3	2.61785	106.572	3	2	11	3
	A0A060Y493	0.243178	0.438592	QSLMSNDMGNK	[8] Oxidation (M)	95.94	620.767	1239.52	2	-2.10368	28.8437	10	9	2	7
	A0A060Y493;A0A060YKH3;B5XEM0	11.0959	1.13467	TAVLESMTAFR	[7] Oxidation (M)	95.75	621.31	1240.61	2	-4.80679	53.684	1	2	6	2
	A0A060Y493	2.73684	0.647346	QSLMSNDMGNK		92.8	612.769	1223.52	2	-3.38804	31.0254	1	1	3	1
	A0A060Y493;A0A060YKH3;B5X889;B5XEM0	0.295319	0.0857336	TAVLESMTAFR		91.57	613.314	1224.61	2	-2.12846	72.5103	5	5	3	4
	A0A060Y493	125.942	19.5838	MQPVDSLLHSGYFHATLR	[N-term] Acetyl (Protein N-term)	88.57	705.357	2113.05	3	4.02485	109.003	0	1	6	2
	A0A060Y493;A0A0P7XUT1;A0A060YKH3;B5X889;B5XEM0;I3K4Z7	16.5199	1.31287	LAEVALAYAR		87.6	538.808	1075.6	2	-1.3761	62.0555	1	1	9	3
	A0A060Y493	0.29168	0.109943	MQPVDSLLHSGYFHATLR	[N-term] Acetyl (Protein N-term)|[1] Oxidation (M)	87.46	710.686	2129.04	3	-0.459482	101.172	25	28	3	7
	A0A060Y493	0.042886	1.09857	DAAQSTPAFGDR		87.34	618.288	1234.56	2	2.71427	31.0965	1	1	2	0
	A0A060Y493;A0A0P7XUT1;A0A060YKH3;B5X889;B5XEM0	1.31752	1.61961	EGADMLMVKPGLPYLDIVR	[5] Oxidation (M)|[7] Oxidation (M)	86.16	717.04	2148.1	3	1.48811	97.6446	1	3	2	1
	A0A060Y493;A0A0R4IPV1;B5XEM0;I3K4Z7;Q568L9;W5LX75	1.10553	0.745396	CVLIFGVPAK	[1] Methylthio (C)	84.69	546.799	1091.58	2	-3.20446	95.6776	8	8	9	7
	A0A060Y493	0.447312	1.04244	QSLMSNDMGNK	[N-term] Gln->pyro-Glu (N-term Q)	79.35	604.258	1206.5	2	0.00301113	49.1711	1	1	2	1
	A0A060Y493;A0A0P7XUT1;A0A060YKH3;B5X889;B5XEM0	1.08332	0.550551	EGADMLMVKPGLPYLDIVR		77.85	1059.06	2116.11	2	2.32866	113.043	0	2	1	0
	A0A060Y493	0.221633	0.0488841	AGADIIITYYAPQLLTWLKE		75.8	760.413	2278.22	3	-2.96835	128.427	1	1	1	0
	A0A060Y493;A0A0P7XUT1;A0A060YKH3;B5X889;B5XEM0	3.48574	1.73477	DVKEGADMLMVKPGLPYLDIVR		72.51	615.583	2458.3	4	2.6495	111.538	1	2	2	2
	A0A060Y493;A0A060YKH3;B5XEM0;E3TCD5;I3K4Z7;W5UF06	0.896824	0.964243	AGCHIIAPSDMMDGR	[3] Methylthio (C)	71.08	540.567	1618.68	3	5.11672	72.1227	6	4	2	5
	A0A060Y493;A0A060YKH3;B5XEM0;E3TCD5;I3K4Z7;W5UF06	0.597571	1.08184	AGCHIIAPSDMMDGR	[3] Methylthio (C)|[11] Oxidation (M)	68.89	545.899	1634.67	3	4.1928	66.5756	3	5	1	6
	A0A060Y493;A0A060YKH3;B5X889;B5XEM0;I3K4Z7;Q5TJH2	5.73778	1.69794	AGCHIIAPSDMMDGR	[3] Methylthio (C)|[12] Oxidation (M)	67.89	545.897	1634.67	3	1.83313	62.2715	1	1	10	1
	A0A060Y493;A0A0R4IPV1;A0A060YKH3;B5XEM0;C1BK30;I3K4Z7;Q568L9	0.645259	1.34015	VSVLSYSAK		67.68	477.267	952.519	2	-4.18814	47.4492	9	12	9	10
	A0A060Y493;A0A0R4IPV1;A0A060YKH3;B5XEM0;C1BK30;I3K4Z7;Q568L9;W5LX75	0.790097	0.84975	FASCYYGPFR	[4] Methylthio (C)	64.21	628.763	1255.51	2	-3.26478	79.5768	6	5	3	6
	A0A060Y493	0.594784	0.611256	QSLMSNDMGNK	[N-term] Gln->pyro-Glu (N-term Q)|[8] Oxidation (M)	58.68	612.254	1222.49	2	-1.93604	36.0604	1	0	1	1
	A0A060Y493;A0A060YKH3;B5XEM0;E3TCD5;I3K4Z7;W5UF06	0.0717312	1.21099	AGCHIIAPSDMMDGR	[3] Methylthio (C)|[11] Oxidation (M)|[12] Oxidation (M)	55.29	551.232	1650.67	3	6.75756	50.5906	1	1	1	1
	A0A060Y493	0.692179	0.823965	DAAQSTPAFGDRR		52.64	696.335	1390.66	2	-1.9303	29.9047	2	1	1	1
	A0A060Y493;A0A0P7XUT1;A0A060YKH3;B5X889;B5XEM0;Q5TJH2	5.48445	1.24321	PGLPYLDIVR		52.32	571.831	1141.65	2	-2.26043	92.9008	1	1	2	2
	A0A060Y493;A0A0P7XUT1;A0A060YKH3;B5X889;B5XEM0	1.17875	1.73814	DVKEGADMLMVKPGLPYLDIVR	[10] Oxidation (M)	50.56	619.594	2474.35	4	22.1127	104.216	0	1	1	1
	A0A060Y493;A0A0R4IPV1;A0A060YKH3;B5XEM0;C1BK30;I3K4Z7;Q568L9;W5LX75	38.9684	0.647294	AGCHIIAPSDMMDGR	[3] Methylthio (C)|[12] Oxidation (M)	42.88	818.339	1634.66	2	-2.75627	61.0808	1	0	1	0
	A0A060Y493;B5X889;B5XEM0	3.12161	1.92566	LEGMLRPLVEK		37.37	428.916	1283.73	3	-1.42398	65.1217	0	0	1	1
	A0A060Y493;A0A0P7XUT1;A0A060YKH3;B5X889;B5XEM0	9.32666	2.16481	EGADMLMVKPGLPYLDIVR		37.1	530.036	2116.12	4	4.65811	113.043	1	0	2	1
	A0A060Y493	0.473022	0.74471	DAAQSTPAFGDRR		35.75	464.56	1390.66	3	-1.25646	29.9047	0	1	1	2
	A0A060Y493;A0A0R4IPV1;A0A060YKH3;B5XEM0;C1BK30;I3K4Z7;Q568L9;W5LX75	135.329	2.81649	FASCYYGPFR	[4] Methylthio (C)	32.73	419.513	1255.52	3	0.652085	79.8633	0	0	1	1
	A0A060Y493;A0A1A7XMW2;E3TCD5;I3K4Z7;W5UF06	1.86858	1.12319	CYQLPPGAR	[1] Methylthio (C)	31.41	525.749	1049.48	2	5.03448	48.5198	1	0	3	1
A0A060VYY9	35	0.835729	0.932318	35								63	75	62	65
	A0A060VYY9;A0A1A8N4L6;A0A060XF42;A0A060XGL3;A0A060XXW6;B5DG32;B5X1S6;C1BJZ6	0.683633	1.11079	QLICDPSYIMDR	[N-term] Gln->pyro-Glu (N-term Q)|[4] Methylthio (C)	112.48	741.825	1481.64	2	0.92848	119.399	3	3	3	3
	A0A060VYY9;A0A060XF42	0.586907	1.14717	YIAIASSVVETNDPEK		110.61	868.439	1734.86	2	-3.14216	66.4734	1	1	1	1
	A0A060VYY9;A0A060XF42;A0A060XGL3;A0A060XXW6;B5DG32;B5X1S6;C1BJZ6;H2M998	1.01219	0.023965	NSYYGAESASITPLEDLYKR		110.56	759.704	2276.09	3	-1.92815	81.9238	3	3	3	0
	A0A060VYY9;A0A060XF42;A0A060XGL3;A0A060XXW6;B5DG32;B5X1S6;C1BJZ6;H2M998	1.50709	1.00886	NSYYGAESASITPLEDLYK		108.03	1061	2119.99	2	-3.95686	90.3141	2	0	3	2
	A0A060VYY9;A0A060XF42;B5DG32	1.52745	0.712138	NTGDVNSCQIIIPQIQVNR	[8] Methylthio (C)	101.8	720.03	2157.07	3	-0.00426211	100.677	0	0	1	1
	A0A060VYY9;B5DG32	1.04245	0.673725	FVSISDQYAPTDMGK		99.85	829.888	1657.76	2	-2.99949	65.8623	1	1	1	1
	A0A060VYY9	0.223592	0.595789	VMGTEFDFAEMER		98.01	781.338	1560.66	2	1.33374	84.9004	5	5	2	3
	A0A060VYY9	0.835729	0.541667	VMGTEFDFAEMER	[11] Oxidation (M)	97.21	789.334	1576.65	2	-0.861792	69.0349	3	4	1	3
	A0A060VYY9;B5DG32	0.530738	1.04847	FVSISDQYAPTDMGKDSQIFISR		96.89	869.094	2604.26	3	2.50592	90.3883	3	3	2	5
	A0A060VYY9;A0A060XF42;B5DG32	0.156491	0.0220909	FSLGQDVMDFTGHALALYR		95.32	714.356	2140.05	3	2.10198	122.283	4	2	2	1
	A0A060VYY9;A0A060XF42;A0A060XGL3;A0A060XXW6;B5DG32;B5X1S6;C1BJZ6	7.00504	0.401916	QLICDPSYIMDR	[4] Methylthio (C)	91.75	750.34	1498.67	2	2.08834	101.018	2	3	5	1
	A0A060VYY9;A0A0S7LTS2;A0A1A7YG71;A0A1A8H4W7;A0A1A8N4L6;A0A1A8TXW8;A0A060XF42;A0A060XGL3;A0A060XXW6;A0A087XI82;A0A096LYK3;B5DG32;B5X1S6;C1BJZ6;G3Q6S8;H2M998;P31150	3.19346	0.308781	SPYLYPLYGLGELPQGFAR		91.6	714.374	2140.1	3	0.506578	118.342	5	6	4	4
	A0A060VYY9	0.630098	0.932318	TDDYLDQPCIDTINR	[9] Methylthio (C)	90.98	914.398	1826.78	2	0.551549	83.6954	2	3	4	2
	A0A060VYY9;A0A060XF42;A0A060XGL3;A0A060XXW6;B5DG32;B5X1S6;C1BJZ6	2.04923	0.895735	QLICDPSYIMDR	[4] Methylthio (C)|[10] Oxidation (M)	90.78	758.337	1514.66	2	1.54274	82.0956	2	2	2	2
	A0A060VYY9;B5DG32	0.659137	1.61134	FVSISDQYAPTDMGK	[13] Oxidation (M)	89.96	837.887	1673.76	2	-1.52425	59.0393	1	1	1	1
	A0A060VYY9;A0A060XF42;B5DG32	0.0916423	0.0125083	GAIYKVPVTETEALASSLMGIFEK		86.98	852.119	2553.34	3	-1.38201	127.556	0	1	1	0
	A0A060VYY9;B5DG32	0.547701	1.19614	FVSISDQYAPTDMGKDSQIFISR		81.51	652.074	2604.26	4	4.58768	90.3883	0	1	1	1
	A0A060VYY9;A0A1A8N4L6;A0A060XF42;A0A060XGL3;A0A060XXW6;B5DG32;B5X1S6;C1BJZ6	0.752122	1.04578	QLICDPSYIMDR	[N-term] Gln->pyro-Glu (N-term Q)|[4] Methylthio (C)|[10] Oxidation (M)	78.75	749.823	1497.63	2	0.961782	104.852	2	3	2	3
	A0A060VYY9;A0A0S7LTS2;A0A1A7YG71;A0A1A8H4W7;A0A1A8N4L6;A0A1A8TXW8;A0A060XF42;A0A060XGL3;A0A060XXW6;A0A087XI82;A0A096LYK3;B5DG32;B5X1S6;C1BJZ6;H2M998	0.933086	1.01558	FLMANGQLVR		78.36	574.814	1147.61	2	-3.05792	66.1474	1	2	1	2
	A0A060VYY9;A0A060XF42;B5DG32	0.00505439	0.84101	TKNDIFGDAGDQ		74.57	640.792	1279.57	2	0.968716	43.6969	4	5	1	4
	A0A060VYY9;A0A0S7LTS2;A0A1A8N4L6;A0A060XF42;B5DG32;C1BJZ6;I3K1Q8	1.89483	1.15436	LSAIYGGTYMLNKPIEEIVMENGK		72.81	890.793	2669.36	3	4.39678	109.014	0	2	1	2
	A0A060VYY9;B5DG32	0.618206	1.59428	FVSISDQYAPTDMGKDSQIFISR	[13] Oxidation (M)	72.04	874.428	2620.26	3	4.90408	79.0193	4	3	1	3
	A0A060VYY9;A0A0P7UU27;A0A0S7LTS2;A0A1A8N4L6;A0A060XF42;A0A060XGL3;A0A060XXW6;A0A087XI82;A0A096LYK3;B5DG32;B5X1S6;C1BJZ6;G3Q6S8;H2M998;I3K1Q8;P31150;W5NF56	0.264787	1.0894	IKLYSESLAR		70.05	393.896	1178.67	3	-0.419972	50.3076	1	1	1	1
	A0A060VYY9;A0A0S7LTS2;A0A1A8N4L6;A0A060XF42;A0A060XGL3;A0A060XXW6;A0A087XI82;A0A096LYK3;B5DG32;B5X1S6;C1BJZ6;H2M998;I3K1Q8;W5KSN1;W5NF56	12.1838	0.00186183	MLLITQVTR		66.57	537.819	1073.62	2	-3.96727	72.4393	1	1	2	0
	A0A060VYY9;A0A0S7LTS2;A0A1A7YG71;A0A1A8H4W7;A0A1A8N4L6;A0A1A8TXW8;A0A060XF42;A0A060XGL3;A0A060XXW6;A0A087XI82;A0A096LYK3;B5DG32;B5X1S6;C1BJZ6;G3Q6S8;H2M998;P31150	12.8309	1.21565	LYSESLAR		66.56	469.749	937.483	2	-4.24681	37.517	0	1	2	1
	A0A060VYY9;A0A060XF42;B5DG32	4.25743	1.20885	VPVTETEALASSLMGIFEK	[14] Oxidation (M)	64.88	680.02	2037.04	3	1.63399	118.273	0	0	1	1
	A0A060VYY9;A0A0S7LTS2;A0A1A8N4L6;A0A060XF42;A0A060XGL3;A0A060XXW6;A0A087XI82;A0A096LYK3;B5DG32;B5X1S6;C1BJZ6;H2M998;I3K1Q8;W5KSN1;W5NF56	0.470225	1.20275	MLLITQVTR	[1] Oxidation (M)	64.55	545.816	1089.62	2	-3.96541	62.9819	2	2	1	2
	A0A060VYY9	0.437536	0.765023	TMEGVDPNKATMR		63.43	483.898	1448.67	3	-2.31167	35.5647	1	1	1	1
	A0A060VYY9;A0A0S7LTS2;A0A1A7YG71;A0A1A8H4W7;A0A1A8N4L6;A0A1A8TXW8;A0A060XF42;A0A060XGL3;A0A060XXW6;A0A087XI82;A0A096LYK3;B5DG32;B5X1S6;C1BJZ6;H2M998	1.21105	0.848686	FLMANGQLVR	[3] Oxidation (M)	62.45	582.81	1163.61	2	-5.24462	60.7927	2	4	3	5
	A0A060VYY9;A0A060XF42;A0A060XGL3;A0A060XXW6;B5DG32;B5X1S6	65.4146	1.57819	TMEGVDPNK		60.94	495.732	989.45	2	0.810471	23.5962	1	1	2	1
	A0A060VYY9;A0A060XF42;B5DG32	0.0554567	0.802481	DSQIFISR		58.4	483.254	964.493	2	-5.02996	47.3105	3	3	1	2
	A0A060VYY9;A0A1A8N4L6;A0A060XF42;B5DG32;H2M998;I3K1Q8;W5KSN1;W5NF56	1.2246	0.439531	ELKPALDLLEPIEQK		55.75	579.332	1734.97	3	-1.49324	95.9179	0	2	1	1
	A0A060VYY9;A0A060XF42;B5DG32	0.667671	1.02802	FSLPGKPPESMGR		51.12	468.243	1401.71	3	0.443059	58.9787	3	3	2	4
	A0A060VYY9;A0A0S7LTS2;A0A1A7YG71;A0A1A8H4W7;A0A1A8N4L6;A0A1A8TXW8;A0A087XI82;A0A096LYK3;H2M998	0.999768	1.01191	VIEGSYVYK		50.95	529.279	1056.54	2	-5.94748	42.757	1	1	1	1
	A0A060VYY9	1.32075	0.344336	NFLIFVANYDVNDPK		34.83	884.944	1767.87	2	-5.18205	105.43	0	1	1	0
P04264	35	0.993064	0.658914	35								66	84	75	72
	P04264	0.721892	0.77461	FSSCGGGGGSFGAGGGFGSR	[4] Methylthio (C)	192.08	877.85	1753.69	2	-4.63032	64.7165	1	1	1	0
	P04264	0.481537	0.252445	SGGGFSSGSAGIINYQR		148.4	829.399	1656.78	2	-1.37223	59.9308	1	2	1	1
	P04264	3.21567	0.860971	QISNLQQSISDAEQR		125.72	858.927	1715.84	2	-2.11869	58.513	1	2	1	1
	P04264	0.602458	0.378913	GGGGGGYGSGGSSYGSGGGSYGSGGGGGGGR		104.6	795.322	2382.95	3	0.234418	28.3634	2	5	4	3
	P04264	0.817289	0.671986	SLDLDSIIAEVK		104.21	651.859	1301.7	2	-2.8032	104.435	6	7	6	9
	P04264;P35908;Q7Z794	0.0669477	1.61899	FLEQQNQVLQTK		100.66	738.396	1474.78	2	-0.947163	52.3008	3	3	2	6
	P04264	2.01868	0.613209	SLNNQFASFIDK		96.74	692.344	1382.67	2	-6.19621	78.8602	2	3	7	3
	P04264	0.141527	0.0296621	THNLEPYFESFINNLR		94.26	665.329	1992.97	3	-1.36818	111.501	8	7	3	0
	P04264	2.59757	0.775575	AEAESLYQSK		91.97	563.272	1124.53	2	-4.70797	30.0612	1	2	1	2
	P04264	1.4399	0.421877	WELLQQVDTSTR		90.92	738.375	1474.74	2	-4.45443	76.8846	2	6	7	4
	P04264	1.49864	0.569286	LNDLEDALQQAK		90.86	679.345	1356.68	2	-9.22246	64.8342	1	1	2	1
	P04264	1.81467	0.485658	NKLNDLEDALQQAK		90.24	800.421	1598.83	2	0.461863	67.4746	1	1	1	1
	P04264;A0A0P7V3N2	2.77351	0.845982	TLLEGEESR		89.52	517.26	1032.51	2	-3.42365	34.6722	3	6	2	6
	P04264;P04259	0.268195	1.07197	YEELQITAGR		84.76	590.303	1178.59	2	-1.82128	51.021	4	4	4	3
	P04264	0.163985	0.624074	TNAENEFVTIK		82.41	633.322	1264.63	2	-0.224987	53.9461	1	1	1	1
	P04264;A0A0F8AFX8;A0A0P7V3N2;A0A1A7XM44;A0A096LZW5;A0A146MTJ2;A0A146YGM3;A0A147AW47;C0SW46;E6ZFH2;G3PNK3;G8G8Y2;H2U1N0;H2U1N1;H2U1N2;H2U1N3;H2U1N4;H2U1N5;H2U1N6;H2U1N7;H2UI70;H2UI71;H3CSB3;M3ZFN0;P19013;Q4SMC6;Q6QD65;Q7SYF7;W5K1N1;W5ULL9	6.2345	0.261982	LALDLEIATYR		80.46	639.356	1276.7	2	-3.68702	93.0293	2	1	3	0
	P04264	0.426318	0.986364	SLVNLGGSK		77.13	437.754	873.493	2	1.71653	40.9831	2	3	1	3
	P04264	0.550474	0.530277	TNAENEFVTIKK		76.99	465.248	1392.72	3	-2.12531	45.1897	2	1	1	2
	P04264	1.01972	0.310189	QISNLQQSISDAEQRGENALK		75.98	777.064	2328.17	3	1.25586	77.9612	1	1	1	1
	P04264	0.456321	4.21297e-05	SLNNQFASFIDKVR		71.7	546.958	1637.85	3	-1.28895	86.5061	1	3	1	0
	P04264;P35908	0.709288	0.794082	IEISELNR		67.4	487.27	972.526	2	2.45294	50.3057	3	3	5	4
	P04264	0.547487	0.510596	SISISVAR		67.24	416.746	831.478	2	-3.17878	46.6038	3	6	2	6
	P04264	16.0424	0.528641	AQYEDIAQK		64.94	533.263	1064.51	2	-2.97432	28.8437	1	1	1	1
	P04264	2.58201	0.840751	NMQDMVEDYR		63.34	650.767	1299.52	2	-2.72568	54.3013	1	1	2	1
	P04264	0.993064	0.194764	GSYGSGGSSYGSGGGSYGSGGGGGGHGSYGSGSSSGGYR		63.19	828.833	3311.3	4	0.376745	35.1664	0	0	1	1
	P04264	1.48002	0.723571	NMQDMVEDYR	[5] Oxidation (M)	63.18	658.766	1315.52	2	1.03884	40.4187	1	1	1	1
	P04264	1.17682	0.583949	SKAEAESLYQSK		60.42	447.561	1339.66	3	-1.58534	27.6563	3	5	2	5
	P04264	0.459612	1.10725	DVDGAYMTK		58.6	500.23	998.446	2	8.39388	29.39	1	1	1	0
	P04264;A0A0P7V3N2;A0A146MTJ2;M3ZFN0;P02538;P04259;P13647;P48668	0.395244	1.52712	NKYEDEINKR		57.11	436.891	1307.65	3	3.90879	21.6001	2	1	1	1
	P04264	0.239277	0.658914	DYQELMNTK	[6] Oxidation (M)	53.97	579.264	1156.51	2	4.72313	27.9715	1	1	1	0
	P04264	3.37831	1.11551	DVDGAYMTK	[7] Oxidation (M)	52.47	508.222	1014.43	2	-3.7068	19.9115	2	3	2	3
	P04264	1.21701	0.523653	WELLQQVDTSTR		50.24	492.588	1474.74	3	-0.235663	76.8846	0	0	1	1
	P04264	1.0179	1.1986	DYQELMNTK		48.62	571.271	1140.53	2	13.8121	45.8247	2	0	3	1
	P04264	0.829275	0.710272	LRSEIDNVK		37.59	358.539	1072.6	3	6.72574	26.0632	0	1	1	0
	P04264;P35908;Q7Z794	5.40767	1.03111	FLEQQNQVLQTK		31.6	492.599	1474.77	3	-2.24612	51.9528	1	0	1	0
A0A060YDJ4	34	0.917735	0.877835	34								48	48	62	47
	A0A060YDJ4;A0A0C5BIF3;A0A0E4G1U1;A0A0F8B474;A0A0M3M1F3;A0A0N9HR78;A0A0P7TS99;A0A0P7Y8R9;A0A0S1RWB6;A0A0U2IKZ9;A0A1A7ZX41;A0A1A8JDR4;A0A1B2G2Q0;A0A1I9LXI3;A0A060VU47;A0A060WES3;A0A060X0G4;A0A060YDC0;A0A060Z858;A0A087XR58;A0A087XUX0;A0A125RLA5;A0A142DA87;A0A146NKP1;A0A146NVI8;A0A146PA43;A0A146PRT5;A0A146QBT0;A0A146QEK0;A0A146RDK2;A0A146RZ72;A0A146SV22;A0A146TC09;A0A146UXG4;A0A146ZCZ4;A0A147A010;A0A…	0.127665	1.06922	IINEPTAAAIAYGLDK		122.32	830.449	1658.88	2	-2.40255	83.0158	4	3	1	3
	A0A060YDJ4;A0A0M3M1F3;A0A1A7XFH0;A0A1B2G2Q0;A0A060X0G4;A0A087XUX0;A0A096VJY6;A0A146XSN2;A0A146XSN5;A0A146XTQ5;A0A146XV66;A0A147AMI2;A5H1H8;B5DG30;B5X3U6;E9PKE3;G3NXI7;G3NXJ7;G9G0W7;H2SJP2;H2SJP3;I3JAU8;M3ZHB7;O73788;P11142;Q0QWE4;Q5QK87;Q76N60	1.30529	0.909943	NQVAMNPTNTVFDAK	[5] Oxidation (M)	110.56	833.395	1664.78	2	-4.47104	52.9051	3	2	2	2
	A0A060YDJ4;A0A0E4G1U1;A3RGT9;B5X3U6;Q6QIS4	0.788307	1.24927	TITNAVVTVPAYFNDSQR		100.74	998.507	1995	2	-2.97565	85.8993	0	1	2	0
	A0A060YDJ4;A0A0C5BIF3;A0A0E4G1U1;A0A0M3M1F3;A0A0P7TS99;A0A1A7ZX41;A0A1A8JDR4;A0A1B2G2Q0;A0A060VU47;A0A060WES3;A0A060X0G4;A0A060Z858;A0A087XR58;A0A087XUX0;A0A146NKP1;A0A146NVI8;A0A146PRT5;A0A146RDK2;A0A146RZ72;A0A146UXG4;A0A172LPZ7;A5H1H8;A5HL63;B5DG30;B5X3U6;B6F134;C0HAK5;C9WE63;D2YZT1;G1EHI2;G3P8K6;G8DZS1;G9FLS8;G9G0W7;H2LKZ3;H2UP56;H3DM99;I3JYT8;K9MR68;M3ZHB7;M3ZHN8;M4A807;O73788;P08108;P54652;…	0.589808	0.501994	IINEPTAAAIAYGLDKK		99.1	596.67	1786.99	3	2.26068	72.2647	3	6	2	2
	A0A060YDJ4;A0A1A8JDR4;B5X3U6	1.49523	0.941137	FDDSVVQADMK		95.7	627.789	1253.56	2	2.75871	53.158	1	1	1	1
	A0A060YDJ4;A0A0M3M1F3;A0A1B2G2Q0;A0A060X0G4;A0A060YDC0;A0A087XUX0;A0A096VJY6;A3RGT9;A5H1H8;B5DG30;B5X3U6;D3TJN8;E9PKE3;G9G0W7;H2SJP2;H2SJP3;I3JAU8;K9MR68;M3ZHB7;P11142;Q4SL93;Q6QIS4;Q76N60;W8GMR6	1.08876	0.788334	NQVAMNPTNTVFDAK		92.76	825.399	1648.78	2	-2.75892	63.2683	1	1	1	1
	A0A060YDJ4;A0A0E4G1U1;A0A0M3M1F3;A0A1A7XFH0;A0A1B2G2Q0;A0A087XUX0;A0A146XSN2;A0A146XSN5;A0A146XTQ5;A0A146XV66;A0A147AMI2;A5H1H8;B5X3U6;C9WE63;E9PKE3;G9G0W7;H2SJP2;H2SJP3;I3JAU8;M3ZHB7;O73788;P08108;P11142;P47773;Q0QWE4;Q5QK87;Q76N60;W5KA74	0.686261	0.0367706	GPAVGIDLGTTYSCVGVFQHGK	[14] Methylthio (C)	92.05	751.368	2251.08	3	2.01247	103.583	2	1	3	1
	A0A060YDJ4;A0A0E4G1U1;A0A0M3M1F3;A0A0U2IKZ9;A0A1A7XFH0;A0A1B2G2Q0;A0A060VU47;A0A060WES3;A0A060X0G4;A0A087XUX0;A0A087YPM4;A0A096VJY6;A0A125RLA5;A0A142DA87;A0A146XSN2;A0A146XSN5;A0A146XTQ5;A0A146XUE5;A0A146XV66;A0A146ZVP9;A0A147AMI2;A0A147APF5;A0A172LPZ7;A5H1H8;A8CEI1;B5DG30;B5X3U6;B5X4Z3;B5X397;B6E4Y9;B6E947;B6F135;B6VAH2;C0HAK5;C9WE63;D2YZT1;D3TZA6;E9PKE3;G3NXI7;G3NXJ7;G4W8Y8;G9G0W7;H2RIT8;H2S0M6…	0.381809	1.22042	VEIIANDQGNR		90.94	614.816	1227.62	2	-2.8152	36.9486	2	3	1	2
	A0A060YDJ4;A0A0E4G1U1;A0A0M3M1F3;A0A0P7TS99;A0A1A7XFH0;A0A1B2G2Q0;A0A060DFM8;A0A060VU47;A0A087XUX0;A0A096VJY6;A0A146XSN2;A0A146XSN5;A0A146XTQ5;A0A146XV66;A0A147AMI2;A5H1H8;B5X3U6;C0HAK5;C9WE63;E9PKE3;G9G0W7;H2SJP2;H2SJP3;H3DM99;I3JAU8;M3ZHB7;O73788;P08108;P11142;P47773;Q0QWE4;Q4RHR7;Q5QK87;Q76N60;R9WNY5;W5KA74	0.85295	0.618434	MKEIAEAYLGK		87.81	626.828	1251.64	2	-9.87005	53.401	1	1	1	1
	A0A060YDJ4;A0A0A7DLL1;A0A0M3M1F3;A0A0P7TS99;A0A1A7XFH0;A0A1B2G2Q0;A0A060VU47;A0A087XUX0;A0A096VJY6;A0A146XSN2;A0A146XSN5;A0A146XTQ5;A0A146XV66;A0A147AMI2;A0A147APF5;A0A172LPZ7;A5H1H8;B5X3U6;B6E4Y9;B6E947;B6VAH2;C0HAK5;C9WE63;D2YZT1;D3TZA6;E9PKE3;G3NXI7;G3NXJ7;G9G0W7;H2SJP2;H2SJP3;I3JAU8;M3ZHB7;O73788;O73922;P08108;P11142;P47773;Q0QWE4;Q1HP65;Q5QK87;Q6PGX4;Q7SZM8;Q7T276;Q76N60;R9WNY5;V5L1N3;W5KA74	0.98252	0.468467	QTQTFTTYSDNQPGVLIQVYEGER		85.94	925.446	2773.32	3	-1.56643	90.3141	3	3	3	4
	A0A060YDJ4;A0A0E4G1U1;A0A0M3M1F3;A0A0P7TS99;A0A1A7XFH0;A0A1B2G2Q0;A0A060VU47;A0A060X0G4;A0A087XUX0;A0A096VJY6;A0A146XSN2;A0A146XSN5;A0A146XTQ5;A0A146XUE5;A0A146XV66;A0A147AMI2;A0A147APF5;A5H1H8;B5DG30;B5X3U6;C0HAK5;C9WE63;D2YZT1;E9PKE3;G9G0W7;H2SJP2;H2SJP3;H2UP56;H3DM99;I3JAU8;M3ZHB7;O73788;P08108;P11142;P47773;Q0QWE4;Q4RHR7;Q5QK87;Q6PGX4;Q7SZM8;Q7T276;Q76N60;R9WNY5;W5KA74	1.72719	0.810836	FEELNADLFR		85.7	627.31	1252.6	2	-3.46243	81.0664	3	3	3	2
	A0A060YDJ4;A0A0E4G1U1;A0A0M3M1F3;A0A0P7TS99;A0A1B2G2Q0;A0A087XUX0;A0A096VJY6;A0A146NKP1;A0A146UXG4;A3RGT9;A5H1H8;B5X3U6;C9WE63;D2YZT1;D3TJN8;G9FLS8;G9G0W7;H2SJP2;H2SJP3;I3JAU8;I3JYT8;I7FW61;K9MR68;M3ZHB7;M4GI15;M4VMY6;P08108;P47773;Q4SL93;Q6QIS4;Q76N60;R9WNY5;R9WRQ7;S4T781;W5KA74;W8GMR6	13.2817	0.505492	DAGTISGLNVLR		84.9	608.335	1214.66	2	-5.17802	72.1548	0	1	2	1
	A0A060YDJ4;A0A0E4G1U1;A0A0M3M1F3;A0A0U2IKZ9;A0A1A7XFH0;A0A060X0G4;A0A087XUX0;A0A096VJY6;A0A125RLA5;A0A142DA87;A0A146XSN2;A0A146XSN5;A0A146XTQ5;A0A146XV66;A0A147AMI2;A0A147APF5;A8CEI1;B5DG30;B5X3U6;B5X4Z3;B6E4Y9;B6E947;B6F135;B6VAH2;C9WE63;D2YZT1;D3TZA6;E9PKE3;G3NXI7;G3NXJ7;G4W8Y7;G4W8Y8;G9G0W7;H2RIT8;H2S0M6;H2S0M7;H2UP56;H3DM99;H6SFW8;I3JAU8;M3ZHB7;O73922;P11142;P17066;Q0QWE4;Q4RHR7;Q4RVT6;Q5KT34…	15.702	0.830864	TTPSYVAFTDTER		82.35	744.355	1486.7	2	1.21889	60.1457	1	1	4	1
	A0A060YDJ4;A0A0E4G1U1;A0A060VU47;B5X3U6;C0HAK5;P08108;P47773	1.68875	0.240439	AQVHDIVLVGGSTR		78.65	726.399	1450.78	2	-4.44096	54.8893	1	1	1	1
	A0A060YDJ4;A0A0E4G1U1;A0A0M3M1F3;A0A0P7TS99;A0A1A8JDR4;A0A1B2G2Q0;A0A060X0G4;A0A087XUX0;A0A096VJY6;A0A146NKP1;A0A146UXG4;A3RGT9;A5H1H8;B5DG30;B5X3U6;C9WE63;D2YZT1;E9PKE3;G9FLS8;G9G0W7;H2SJP2;H2SJP3;H3DM99;I3JAU8;I3JYT8;I7FW61;K9MR68;M3ZHB7;M4GI15;M4VMY6;P08108;P11142;P47773;P79984;Q4RHR7;Q4SL93;Q6PGX4;Q6QIS4;Q6TDU0;Q76N60;R9WNY5;R9WRQ7;S4T781;W5KA74;W8GMR6	7.04119	4.21215	ARFEELNADLFR		78.08	494.264	1479.77	3	16.0672	76.1222	0	1	1	1
	A0A060YDJ4;A0A0E4G1U1;A3RGT9;B5X3U6;Q6QIS4	0.708686	1.11821	TITNAVVTVPAYFNDSQR		77.9	666.01	1995.01	3	1.72089	85.8993	3	2	1	2
	A0A060YDJ4;A0A0C5BIF3;A0A0M3M1F3;A0A1B2G2Q0;A0A060X0G4;A0A060YDC0;A0A060Z858;A0A087XUX0;A5H1H8;B5DG30;B5X3U6;G1EHI2;G8DZS1;G9G0W7;K9MR68;M3ZHB7;O73788;Q4SL93;Q6QIS4;Q76N60;Q804B6;R9WP64	0.451833	1.09444	NQVAMNPTNTVFDAKR		76.58	602.637	1804.89	3	0.521501	58.33	1	0	1	1
	A0A060YDJ4;A0A125RLA5;A0A142DA87;B5X3U6;B6E4Y9;B6E947;B6VAH2;D3TZA6;H6SFW8;O73922;Q4RVT6;R9WQH7	7.45865	0.741956	AFYPEEISSMVLVK		72.71	806.916	1611.82	2	-3.35153	102.378	1	1	2	1
	A0A060YDJ4;A0A0C5BIF3;A0A0E4G1U1;A0A0M3M1F3;A0A0P7TS99;A0A1B2G2Q0;A0A060VU47;A0A060Z858;A0A087XR58;A0A087XUX0;A0A146NKP1;A0A146UXG4;A5H1H8;B5X3U6;B6F134;C0HAK5;C9WE63;G1EHI2;G3P8K6;G8DZS1;G9FLS8;G9G0W7;H2LKZ3;H3DM99;I3JYT8;K9MR68;M3ZHB7;M3ZHN8;O73788;P08108;P79984;Q2LC60;Q4RHR7;Q4SL93;Q6QIS4;Q8UWM8;Q76N60;Q804B6;R9WNY5;S4T781;W5K679;W5KA74	2.4313	1	MKEIAEAYLGK		67.26	418.227	1251.66	3	5.89285	51.6602	1	1	3	1
	A0A060YDJ4;A0A1A7XFH0;A0A1B2G2Q0;A0A087XUX0;A0A146XSN2;A0A146XSN5;A0A146XTQ5;A0A146XV66;A0A147AMI2;A0A172LPZ7;B5X3U6;D3TZA6;G9G0W7;I3JAU8;M3ZHB7;P47773;Q0QWE4;Q5QK87	1.286	0.762721	NGLESYAFNMK	[10] Oxidation (M)	65.73	645.297	1288.58	2	2.83402	56.5346	1	1	2	1
	A0A060YDJ4;A0A0E4G1U1;A0A1A7XFH0;A0A1B2G2Q0;A0A060VU47;A0A087XUX0;A0A096VJY6;A0A146XSN2;A0A146XSN5;A0A146XTQ5;A0A146XUE5;A0A146XV66;A0A147AMI2;A5H1H8;B5X3U6;C0HAK5;C9WE63;D3TZA6;E9PKE3;G4W8Y8;G9G0W7;I3JAU8;M3ZHB7;O73788;P08108;P11142;P17066;P47773;Q0QWE4;Q5QK87;Q76N60;W5KA74	2.53179	1.34329	LLQDFFNGK		65.39	541.287	1080.56	2	-1.31905	71.9433	3	3	4	3
	A0A060YDJ4;A0A060DFM8;B5X3U6;W5KA74	0.376288	0.0689463	HWPFTVINDSTRPK		62.46	566.628	1696.86	3	-3.60913	66.2187	0	1	1	0
	A0A060YDJ4;A0A0C5BIF3;A0A0E4G1U1;A0A0M3M1F3;A0A0P7TS99;A0A1A8JDR4;A0A1B2G2Q0;A0A060VU47;A0A060X0G4;A0A060Z858;A0A087XR58;A0A087XUX0;A0A146NKP1;A0A146UXG4;A5H1H8;A5HL63;B5DG30;B5X3U6;B6F134;C0HAK5;C9WE63;D2YZT1;G1EHI2;G3P8K6;G9FLS8;G9G0W7;H2LKZ3;H2UP56;H3DM99;I3JYT8;K9MR68;M3ZHB7;M3ZHN8;M4A807;O73788;P08108;P54652;P79984;Q2LC60;Q4RHR7;Q4SL93;Q6PGX4;Q6QIS4;Q6TDU0;Q7SZM8;Q7T276;Q8UWM8;Q76N60;Q804B6;…	0.331546	0.433154	ARFEELNADLFR		61.09	740.88	1479.75	2	-1.31178	77.9103	2	0	1	1
	A0A060YDJ4;B5X3U6	0.803536	0.593973	KFDDSVVQADMK		56.51	461.562	1381.66	3	6.02546	48.4486	0	0	2	1
	A0A060YDJ4;B5X3U6	0.491396	0.927983	MVQEAEQYKAADDVQR		56.51	627.635	1879.88	3	4.95935	36.1157	1	1	1	0
	A0A060YDJ4;A0A0C5BIF3;A0A0E4G1U1;A0A0M3M1F3;A0A0N9HR78;A0A0U2IKZ9;A0A1B2G2Q0;A0A060VU47;A0A060X0G4;A0A060Z858;A0A087XUX0;A0A125RLA5;A0A142DA87;A0A146NKP1;A0A146NVI8;A0A146PRT5;A0A146RDK2;A0A146RZ72;A0A146UXG4;A5H1H8;B5DG30;B5X3U6;B6E4Y9;B6E947;B6F134;B6F135;B6VAH2;C0HAK5;D2YZT1;F1DSD3;G1EHI2;G3P8K6;G8DZS1;G9FLS8;G9G0W7;H2LKZ3;H2UP56;H3CF85;H3DM99;H6SFW8;I3JYT8;K9MR68;M3ZHB7;M4B0J3;O73788;O73922;P…	0.0224892	0.845728	STAGDTHLGGEDFDNR		55.17	564.582	1690.72	3	3.05357	31.4522	1	0	1	1
	A0A060YDJ4;A0A0C5BIF3;A0A0P7Y8R9;A0A060VU47;A0A060YDC0;A0A060Z858;A0A087XUX0;A0A125RLA5;A5H1H8;B5X3U6;B6F135;C0HAK5;C9WE63;G1EHI2;G9FLS8;G9G0W7;H2LKZ3;H2S0M6;H2S0M7;H2UP56;H3DM99;H6SFW8;K9MR68;M3ZHB7;O73788;P08108;P79984;Q4RHR7;Q4SL93;Q6QIS4;Q6TDU0;Q76N60;Q804B6;Q98900;W5K679;W5KA74;W5KAX2	1.22359	1.09417	GTLDPVEK		54.77	429.735	857.455	2	6.92572	29.8892	1	1	2	2
	A0A060YDJ4;A0A146NKP1;A0A146UXG4;B5X3U6	0.0438811	0.994365	MVQEAEQYK		54.65	563.269	1124.52	2	5.21964	25.1379	1	2	1	2
	A0A060YDJ4;A0A0C5BIF3;A0A0E4G1U1;A0A0F8B474;A0A0M3M1F3;A0A0N9HR78;A0A0P7TS99;A0A0P7Y8R9;A0A0S1RWB6;A0A0U2IKZ9;A0A1A7ZX41;A0A1I9LXI3;A0A060VU47;A0A060X0G4;A0A060YDC0;A0A060Z858;A0A087XR58;A0A087XUX0;A0A125RLA5;A0A142DA87;A0A146NKP1;A0A146NVI8;A0A146SV22;A0A146UXG4;A0A147A010;A0A172LPZ7;A5H1H7;A5H1H8;A5HL62;A5HL63;B5B0I3;B5DG30;B5X3U6;B6E4Y9;B6E947;B6F134;B6F135;B6VAH2;C0HAK5;C9WE63;D2YZT1;E0XJL3;E…	2.62985	1.00411	DNNLLGK		54.12	387.213	772.411	2	4.40318	27.759	2	2	3	2
	A0A060YDJ4;A0A0E4G1U1;A0A060VU47;A0A060Z858;A0A146NKP1;A0A146UXG4;B5X3U6;C0HAK5;P08108	0.437854	1.03719	AQVHDIVLVGGSTR		52.51	484.606	1450.8	3	4.8533	52.7275	1	1	2	1
	A0A060YDJ4;A0A0E4G1U1;A0A0M3M1F3;A0A0P7TS99;A0A1A7XFH0;A0A1B2G2Q0;A0A060DFM8;A0A060VU47;A0A087XUX0;A0A096VJY6;A0A146XSN2;A0A146XSN5;A0A146XTQ5;A0A146XV66;A0A147AMI2;A5H1H8;B5X3U6;C0HAK5;C9WE63;E9PKE3;G9G0W7;H2SJP2;H2SJP3;H3DM99;I3JAU8;M3ZHB7;O73788;P08108;P11142;P47773;Q0QWE4;Q4RHR7;Q5QK87;Q76N60;R9WNY5;W5KA74	1.21102	0.612795	MKEIAEAYLGK	[1] Oxidation (M)	49.67	423.556	1267.65	3	-1.25557	44.3362	1	1	2	2
	A0A060YDJ4;A0A0E4G1U1;A0A0M3M1F3;A0A0P7TS99;A0A1B2G2Q0;A0A087XUX0;A0A096VJY6;A0A146NKP1;A0A146UXG4;A3RGT9;A5H1H8;B5X3U6;C9WE63;D3TJN8;E9PKE3;G9FLS8;G9G0W7;H2SJP2;H2SJP3;H3DM99;I3JAU8;I3JYT8;I7FW61;K9MR68;M3ZHB7;M4GI15;M4VMY6;P08108;P11142;P47773;P79984;Q4RHR7;Q4SL93;Q6QIS4;Q76N60;R9WNY5;R9WRQ7;S4T781;W5KA74;W8GMR6	1.56292	1.07602	EIAEAYLGK		47.43	497.263	992.512	2	-5.61227	46.1778	2	1	2	1
	A0A060YDJ4;A0A0K1U318;A0A0M3M1F3;A0A0P7TS99;A0A0S1RWB6;A0A087XUX0;A0A096VJY6;A0A172LPZ7;A3RGT9;A5H1H8;B5B0I3;B5X3U6;D3TZA6;E9PKE3;F4YAX3;G9FLS8;G9G0W7;H2SJP2;H2SJP3;H3DM99;I3JAU8;I7FW61;K9MR68;M3ZHB7;M4GI15;M4VMY6;P08108;P11142;P47773;P79984;Q4RHR7;Q4SL93;Q6PGX4;Q6QIS4;Q6TDU0;Q7T275;Q76N60;Q801X9;V9PT94;W5KA74;W5M4B0;W8GMR6	0.755669	0.779246	VCNPIITK	[2] Methylthio (C)	44.11	467.248	932.482	2	0.422581	54.2322	0	1	2	1
	A0A060YDJ4;A0A0P7Y8R9;A0A1B2G2Q0;A0A060YDC0;A0A060Z858;A0A087XUX0;A0A125RLA5;A5H1H7;B5X3U6;C9WE63;G3P8K6;G8DZS1;G9FLS8;G9G0W7;H6SFW8;K9MR68;M3ZHB7;O93240;P54652;Q4SL93;Q804B6;S4T781;W5K679	0.795085	1.03722	VQVEYKGETK		40.51	394.215	1179.62	3	6.63461	22.0255	1	0	1	1
A9YVA2	33	0.689428	0.725726	33								326	301	266	276
	A9YVA2;A0A060XSW0;B5XBX3;B9EMG4;C1BEM6;C1BEX3;C1BG64;C1BG67;P02141	1.89182	0.000656045	SAIVGLWGKISVDEIGPQALAR		132.57	760.76	2279.26	3	-1.90267	111.429	3	2	2	0
	A9YVA2;A0A060XSW0;B5XBX3;B9EMG4;C1BEM6;C1BEX3;C1BG64;C1BG67;P02141	0.569205	0.440055	HFSTFGNLSTPAAIMGNPAVAK		120.88	1116.06	2230.11	2	-3.21819	88.1979	13	14	12	5
	A9YVA2;A0A060XSW0;B5XBX3;B9EMG4;C1BEM6;C1BEX3;C1BG64;C1BG67;P02141	0.000523561	0.61923	HFSTFGNLSTPAAIMGNPAVAK		119.77	744.38	2230.12	3	-0.403514	88.2684	50	53	4	55
	A9YVA2;A0A060XSW0;B5XBX3;B9EMG4;C1BEM6;C1BEX3;C1BF45;C1BG64;C1BG67;P02141	0.0769134	0.41039	LLADCITVCVAAK	[5] Methylthio (C)|[9] Methylthio (C)	106.76	706.343	1410.67	2	-2.11866	116.075	49	42	28	33
	A9YVA2;A0A060XSW0;B5XBX3;B9EMG4;C1BEM6;C1BEX3;C1BG64;C1BG67;P02141	1.83666	0.725726	HFSTFGNLSTPAAIMGNPAVAK	[15] Oxidation (M)	104.43	749.712	2246.11	3	-0.688808	76.2464	6	6	29	6
	A9YVA2;A0A060XSW0;B5XBX3;B9EMG4;C1BEM6;C1BEX3;C1BG64;C1BG67;P02141;Q8JH89	0.689428	1.09145	ISVDEIGPQALAR		102.82	684.875	1367.73	2	-4.76103	69.7567	37	36	31	38
	A9YVA2;A0A060XSW0;B5X8L0;C1BEM6;C1BEX3;C1BG64;C1BG67;P02141	18.8233	0.289344	ISVDEIGPQALAR		99.45	456.921	1367.74	3	-0.0643053	72.2974	0	1	6	0
	A9YVA2	0.387177	0.472987	AVQNLDDIKDTYTALSVMHSEK	[18] Oxidation (M)	87.65	832.074	2493.2	3	-2.23046	63.2245	1	0	1	0
	A9YVA2;A0A1A7Y6Y0;A0A1A8GK70;A0A1A8II21;A0A1A8N0S6;A0A060XSW0;B2BP38;B5X810;C1BEM6;C1BEX3;C1BF45;C1BG64;C1BG67;I3IYZ1;I3IZ27;P02141;P56251;Q5I122	0.424014	0.353024	FLAVVVSALGR		87.13	566.348	1130.68	2	-0.0457887	96.6552	27	13	12	7
	A9YVA2	2.37519	0.268756	AVQNLDDIKDTYTALSVMHSEK		86.15	620.313	2477.22	4	5.43201	83.2976	4	2	4	2
	A9YVA2	0.857138	1.19236	DTYTALSVMHSEK		84.89	741.35	1480.69	2	-1.04202	60.0023	1	1	1	1
	A9YVA2;A0A060XSW0;B5XBX3;B9EMG4;C1BEM6;C1BEX3;C1BG64;C1BG67;P02141	0.575157	0.539638	HFSTFGNLSTPAAIMGNPAVAK		82.05	558.538	2230.12	4	0.543812	88.2684	5	5	1	4
	A9YVA2;A0A060XSW0;B5XBX3;B9EMG4;C1BEM6;C1BEX3;C1BG64;C1BG67;P02141;Q7LZL9	0.0426304	1.0245	SAIVGLWGK		81.36	465.773	929.531	2	-2.02406	67.9183	12	8	4	9
	A9YVA2	0.997592	0.275626	AVQNLDDIKDTYTALSVMHSEK		81.26	826.746	2477.22	3	2.63429	89.0495	1	0	1	1
	A9YVA2;A0A060XSW0;B5XBX3;B9EMG4;C1BEM6;C1BEX3;C1BG64;C1BG67;P02141;Q7LZC1	2.70776	0.920618	LLIVSPWTQR		78.23	606.857	1211.7	2	-3.65673	119.264	13	15	31	14
	A9YVA2	0.0561126	1.52899	AVQNLDDIKDTYTALSVMHSEK	[18] Oxidation (M)	77.52	624.311	2493.22	4	3.78548	64.1034	1	2	1	1
	A9YVA2;A0A060XSW0;B5X810;C1BEM6;C1BEX3;C1BF45;C1BG64;C1BG67;C1BY71;Q5I122	1.06609	0.649938	MVDWTDAER		72.45	561.75	1121.49	2	4.40574	49.9488	2	2	2	2
	A9YVA2;A0A060XSW0;B5XBX3;B9EMG4;C1BEM6;C1BEX3;C1BF45;C1BG64;C1BG67;P02141;Q6Y239	0.535464	1.46289	AVQNLDDIK		69.17	508.273	1014.53	2	-3.28939	40.6274	7	9	7	10
	A9YVA2;A0A060XSW0;B5XBX3;B9EMG4;C1BEM6;C1BEX3;C1BG64;C1BG67;P02141	0.288243	0.339268	HFSTFGNLSTPAAIMGNPAVAK	[15] Oxidation (M)	68.86	562.536	2246.12	4	0.0945255	79.1464	1	2	2	1
	A9YVA2;A0A060XSW0;B5XBX3;B9EMG4;C1BEM6;C1BEX3;C1BG64;C1BG67;P02141	0.177134	0.332716	HFSTFGNLSTPAAIMGNPAVAK	[15] Oxidation (M)	67.55	1124.06	2246.11	2	-4.03589	79.8633	4	2	1	1
	A9YVA2	0.682663	0.492697	DTYTALSVMHSEK	[9] Oxidation (M)	64.26	749.348	1496.68	2	0.259811	39.7467	0	0	1	1
	A9YVA2	0.779557	1.44947	LSPVVFSADTQEAFQK		61.69	883.933	1765.85	2	-21.0859	97.2297	1	2	1	2
	A9YVA2;A0A060XSW0;B5XBX3;B9EMG4;C1BEM6;C1BEX3;C1BF45;C1BG64;C1BG67;C1BX81;P02141	4.00016	0.985537	TVMHGLDR		60.96	464.736	927.457	2	-3.29793	26.7392	13	12	20	14
	A9YVA2;A0A060XSW0;B5X8L0;C1BEM6;C1BEX3;C1BF45;C1BG64;C1BG67;Q5I122	0.487495	0.00123544	MVDWTDAER	[N-term] Acetyl (Protein N-term)	60.53	582.753	1163.49	2	-1.21002	75.2716	2	2	1	1
	A9YVA2;A0A060XSW0;B5XBX3;B9EMG4;C1BEM6;C1BEX3;C1BF45;C1BG64;C1BG67;C1BY71;Q5I122;Q7LZL9	0.442659	1.05856	VDWTDAER		60.23	496.226	990.438	2	-2.89362	39.6407	9	10	10	11
	A9YVA2;A0A060XSW0;B5X810;C1BEM6;C1BEX3;C1BF45;C1BG64;C1BG67;C1BY71;Q5I122	1.17552	0.657276	MVDWTDAER	[1] Oxidation (M)	60.15	569.746	1137.48	2	1.76387	42.1247	2	1	2	2
	A9YVA2;A0A060XSW0;B5XBX3;B9EMG4;C1BEM6;C1BEX3;C1BF45;C1BG64;C1BG67;C1BX81;P02141	2.57586	0.863218	TVMHGLDR	[3] Oxidation (M)	59.97	472.733	943.451	2	-4.60849	19.3461	30	28	27	22
	A9YVA2	0.761551	0.974243	DTYTALSVMHSEK		58.66	494.57	1480.69	3	0.889151	58.6938	1	1	1	1
	A9YVA2;A0A0S7IJG6;A0A1A7XQ02;A0A1A7Y6Y0;A0A1A8GK70;A0A1A8II21;A0A1A8N0S6;A0A1A8VB81;A0A060XSW0;A0A087XVT9;B0BL35;B2BP38;B3F9D4;B3F9D7;B3F9E0;B3F9E3;B3F9F2;B3F9F8;B3F9H3;B3F9I2;B3F9I8;B3F9J4;B3F9L5;B3F9N0;B3F9P2;B3F9Q7;B3F9R0;B3F9T7;B3F9U0;B5XBX3;B8XJS7;B8XJS8;B9EMG4;C1BEM6;C1BEX3;C1BF45;C1BG64;C1BG67;C1BX81;C1BY22;C1BY71;C8YNQ3;C8YNQ4;C8YNR1;C8YNR3;D0VWS2;G8DP14;G8DP15;I3IYZ1;I3IZ27;M4A8Z9;O13140…	0.00450495	0.8568	LHVDPDNFR		56.13	556.776	1111.54	2	-3.61094	46.1102	3	2	1	2
	A9YVA2;A0A060XSW0;B5X810;C1BEM6;C1BEX3;C1BF45;C1BG64;C1BG67;C1BY71;P56251;Q5I122;Q7LZL9	1.10817	1.13718	VDWTDAER	[N-term] Acetyl (Protein N-term)	52.57	517.239	1032.46	2	11.7637	46.3229	2	3	1	1
	A9YVA2;A0A060XSW0;C1BEM6;C1BEX3;C1BG64;C1BG67;Q7LZL9	3.15795	0.930717	VDWTDAERSAIVGLWGK		48.18	634.996	1901.97	3	1.51045	102.806	3	4	3	4
	A9YVA2;A0A0S7IJG6;A0A1A7XQ02;A0A1A7Y6Y0;A0A1A8GK70;A0A1A8II21;A0A1A8N0S6;A0A1A8VB81;A0A060XSW0;A0A087XVT9;B0BL35;B2BP38;B3F9D4;B3F9D7;B3F9E0;B3F9E3;B3F9F2;B3F9F8;B3F9H3;B3F9I2;B3F9I8;B3F9J4;B3F9L5;B3F9N0;B3F9P2;B3F9Q7;B3F9R0;B3F9T7;B3F9U0;B5XBX3;B8XJS7;B8XJS8;B9EMG4;C1BEM6;C1BEX3;C1BF45;C1BG64;C1BG67;C1BX81;C1BY22;C1BY71;C8YNQ3;C8YNQ4;C8YNR1;C8YNR3;D0VWS2;G8DP14;G8DP15;I3IYZ1;I3IZ27;M4A8Z9;O13140…	0.48715	0.854966	LHVDPDNFR		47.66	371.521	1111.54	3	0.156033	46.1102	23	20	17	25
	A9YVA2;A0A060XSW0;B5X8L0;C1BEM6;C1BEX3;C1BF45;C1BG64;C1BG67;Q5I122	1.16429	1.20561	MVDWTDAER	[N-term] Acetyl (Protein N-term)|[1] Oxidation (M)	38.31	590.755	1179.5	2	7.27297	58.2683	0	1	1	0
B5DG32	33	0.922733	1.00886	33								59	68	59	64
	B5DG32;A0A060XF42	0.835959	0.97571	AMGTEFDFAEMER		136.3	767.322	1532.63	2	1.26841	80.2884	5	5	3	5
	B5DG32;A0A1A8N4L6;A0A060VYY9;A0A060XF42;A0A060XGL3;A0A060XXW6;B5X1S6;C1BJZ6	0.683633	1.11079	QLICDPSYIMDR	[N-term] Gln->pyro-Glu (N-term Q)|[4] Methylthio (C)	112.48	741.825	1481.64	2	0.92848	119.399	3	3	3	3
	B5DG32;A0A060VYY9;A0A060XF42;A0A060XGL3;A0A060XXW6;B5X1S6;C1BJZ6;H2M998	1.01219	0.023965	NSYYGAESASITPLEDLYKR		110.56	759.704	2276.09	3	-1.92815	81.9238	3	3	3	0
	B5DG32;A0A060VYY9;A0A060XF42;A0A060XGL3;A0A060XXW6;B5X1S6;C1BJZ6;H2M998	1.50709	1.00886	NSYYGAESASITPLEDLYK		108.03	1061	2119.99	2	-3.95686	90.3141	2	0	3	2
	B5DG32;A0A060VYY9;A0A060XF42	1.52745	0.712138	NTGDVNSCQIIIPQIQVNR	[8] Methylthio (C)	101.8	720.03	2157.07	3	-0.00426211	100.677	0	0	1	1
	B5DG32;A0A060VYY9	1.04245	0.673725	FVSISDQYAPTDMGK		99.85	829.888	1657.76	2	-2.99949	65.8623	1	1	1	1
	B5DG32;A0A060VYY9	0.530738	1.04847	FVSISDQYAPTDMGKDSQIFISR		96.89	869.094	2604.26	3	2.50592	90.3883	3	3	2	5
	B5DG32;A0A060XF42	0.504555	0.91405	AMGTEFDFAEMER	[2] Oxidation (M)	95.43	775.319	1548.62	2	0.783005	70.8747	1	1	1	1
	B5DG32;A0A060VYY9;A0A060XF42	0.156491	0.0220909	FSLGQDVMDFTGHALALYR		95.32	714.356	2140.05	3	2.10198	122.283	4	2	2	1
	B5DG32;A0A060XF42	0.922733	1.48507	TDDYLDQPCINTINR	[9] Methylthio (C)	94.46	913.901	1825.79	2	-4.80175	79.0744	1	1	1	2
	B5DG32;A0A060VYY9;A0A060XF42;A0A060XGL3;A0A060XXW6;B5X1S6;C1BJZ6	7.00504	0.401916	QLICDPSYIMDR	[4] Methylthio (C)	91.75	750.34	1498.67	2	2.08834	101.018	2	3	5	1
	B5DG32;A0A0S7LTS2;A0A1A7YG71;A0A1A8H4W7;A0A1A8N4L6;A0A1A8TXW8;A0A060VYY9;A0A060XF42;A0A060XGL3;A0A060XXW6;A0A087XI82;A0A096LYK3;B5X1S6;C1BJZ6;G3Q6S8;H2M998;P31150	3.19346	0.308781	SPYLYPLYGLGELPQGFAR		91.6	714.374	2140.1	3	0.506578	118.342	5	6	4	4
	B5DG32;A0A060VYY9;A0A060XF42;A0A060XGL3;A0A060XXW6;B5X1S6;C1BJZ6	2.04923	0.895735	QLICDPSYIMDR	[4] Methylthio (C)|[10] Oxidation (M)	90.78	758.337	1514.66	2	1.54274	82.0956	2	2	2	2
	B5DG32;A0A060VYY9	0.659137	1.61134	FVSISDQYAPTDMGK	[13] Oxidation (M)	89.96	837.887	1673.76	2	-1.52425	59.0393	1	1	1	1
	B5DG32;A0A060VYY9;A0A060XF42	0.0916423	0.0125083	GAIYKVPVTETEALASSLMGIFEK		86.98	852.119	2553.34	3	-1.38201	127.556	0	1	1	0
	B5DG32;A0A060VYY9	0.547701	1.19614	FVSISDQYAPTDMGKDSQIFISR		81.51	652.074	2604.26	4	4.58768	90.3883	0	1	1	1
	B5DG32;A0A1A8N4L6;A0A060VYY9;A0A060XF42;A0A060XGL3;A0A060XXW6;B5X1S6;C1BJZ6	0.752122	1.04578	QLICDPSYIMDR	[N-term] Gln->pyro-Glu (N-term Q)|[4] Methylthio (C)|[10] Oxidation (M)	78.75	749.823	1497.63	2	0.961782	104.852	2	3	2	3
	B5DG32;A0A0S7LTS2;A0A1A7YG71;A0A1A8H4W7;A0A1A8N4L6;A0A1A8TXW8;A0A060VYY9;A0A060XF42;A0A060XGL3;A0A060XXW6;A0A087XI82;A0A096LYK3;B5X1S6;C1BJZ6;H2M998	0.933086	1.01558	FLMANGQLVR		78.36	574.814	1147.61	2	-3.05792	66.1474	1	2	1	2
	B5DG32;A0A060VYY9;A0A060XF42	0.00505439	0.84101	TKNDIFGDAGDQ		74.57	640.792	1279.57	2	0.968716	43.6969	4	5	1	4
	B5DG32;A0A0S7LTS2;A0A1A8N4L6;A0A060VYY9;A0A060XF42;C1BJZ6;I3K1Q8	1.89483	1.15436	LSAIYGGTYMLNKPIEEIVMENGK		72.81	890.793	2669.36	3	4.39678	109.014	0	2	1	2
	B5DG32;A0A060VYY9	0.618206	1.59428	FVSISDQYAPTDMGKDSQIFISR	[13] Oxidation (M)	72.04	874.428	2620.26	3	4.90408	79.0193	4	3	1	3
	B5DG32;A0A0P7UU27;A0A0S7LTS2;A0A1A8N4L6;A0A060VYY9;A0A060XF42;A0A060XGL3;A0A060XXW6;A0A087XI82;A0A096LYK3;B5X1S6;C1BJZ6;G3Q6S8;H2M998;I3K1Q8;P31150;W5NF56	0.264787	1.0894	IKLYSESLAR		70.05	393.896	1178.67	3	-0.419972	50.3076	1	1	1	1
	B5DG32;A0A0S7LTS2;A0A1A8N4L6;A0A060VYY9;A0A060XF42;A0A060XGL3;A0A060XXW6;A0A087XI82;A0A096LYK3;B5X1S6;C1BJZ6;H2M998;I3K1Q8;W5KSN1;W5NF56	12.1838	0.00186183	MLLITQVTR		66.57	537.819	1073.62	2	-3.96727	72.4393	1	1	2	0
	B5DG32;A0A0S7LTS2;A0A1A7YG71;A0A1A8H4W7;A0A1A8N4L6;A0A1A8TXW8;A0A060VYY9;A0A060XF42;A0A060XGL3;A0A060XXW6;A0A087XI82;A0A096LYK3;B5X1S6;C1BJZ6;G3Q6S8;H2M998;P31150	12.8309	1.21565	LYSESLAR		66.56	469.749	937.483	2	-4.24681	37.517	0	1	2	1
	B5DG32;A0A060VYY9;A0A060XF42	4.25743	1.20885	VPVTETEALASSLMGIFEK	[14] Oxidation (M)	64.88	680.02	2037.04	3	1.63399	118.273	0	0	1	1
	B5DG32;A0A0S7LTS2;A0A1A8N4L6;A0A060VYY9;A0A060XF42;A0A060XGL3;A0A060XXW6;A0A087XI82;A0A096LYK3;B5X1S6;C1BJZ6;H2M998;I3K1Q8;W5KSN1;W5NF56	0.470225	1.20275	MLLITQVTR	[1] Oxidation (M)	64.55	545.816	1089.62	2	-3.96541	62.9819	2	2	1	2
	B5DG32;A0A060XF42;A0A060XGL3;A0A060XXW6;B5X1S6;C1BJZ6	0.510177	0.648276	VIEGSFVYKK		62.89	390.557	1168.65	3	-0.505172	44.6919	1	1	1	1
	B5DG32;A0A0S7LTS2;A0A1A7YG71;A0A1A8H4W7;A0A1A8N4L6;A0A1A8TXW8;A0A060VYY9;A0A060XF42;A0A060XGL3;A0A060XXW6;A0A087XI82;A0A096LYK3;B5X1S6;C1BJZ6;H2M998	1.21105	0.848686	FLMANGQLVR	[3] Oxidation (M)	62.45	582.81	1163.61	2	-5.24462	60.7927	2	4	3	5
	B5DG32;A0A060VYY9;A0A060XF42;A0A060XGL3;A0A060XXW6;B5X1S6	65.4146	1.57819	TMEGVDPNK		60.94	495.732	989.45	2	0.810471	23.5962	1	1	2	1
	B5DG32;A0A060VYY9;A0A060XF42	0.0554567	0.802481	DSQIFISR		58.4	483.254	964.493	2	-5.02996	47.3105	3	3	1	2
	B5DG32;A0A060XF42;A0A060XGL3;A0A060XXW6;B5X1S6;C1BJZ6;G3Q6S8;W5KSN1;W5NF56	3.8523	1.0698	VIEGSFVYK		57.5	521.281	1040.55	2	-6.93258	53.3745	1	1	2	1
	B5DG32;A0A1A8N4L6;A0A060VYY9;A0A060XF42;H2M998;I3K1Q8;W5KSN1;W5NF56	1.2246	0.439531	ELKPALDLLEPIEQK		55.75	579.332	1734.97	3	-1.49324	95.9179	0	2	1	1
	B5DG32;A0A060VYY9;A0A060XF42	0.667671	1.02802	FSLPGKPPESMGR		51.12	468.243	1401.71	3	0.443059	58.9787	3	3	2	4
O42161	33	0.422679	1.00234	33								148	141	73	136
	O42161;A0A0P7UMM5;A0A186KTT7;B3TH90;P68142;Q5EG00;Q7ZVI7;Q9I921;Q802U0;W5ZMG9	0.501725	1.05497	DLYANTVLSGGTTMYPGIADR		141.04	1108.04	2214.06	2	-2.81041	91.9611	2	1	2	1
	O42161;A0A0P7UMM5;A0A146ZJT9;A0A186KTT7;A9X3M4;B3TH90;Q4U1U6;Q5EG00;Q7ZVI7;Q9I921	0.438463	0.639993	KDLYANTVLSGGTTMYPGIADR		136.99	781.725	2342.15	3	-1.75533	78.9316	1	1	1	2
	O42161;A0A146YQE5;A0A146ZJT9;B3TH90;L7NKR3	28.8927	585.202	EDEIAALVVDNGSGMCK	[N-term] Acetyl (Protein N-term)|[16] Methylthio (C)	136.69	919.902	1837.79	2	-0.291088	113.508	0	0	4	3
	O42161;A0A0P7UMM5;A0A186KTT7;B3TH90;P68142;Q5EG00;Q7ZVI7;Q9I921;Q802U0;W5ZMG9	0.167062	0.729875	DLYANTVLSGGTTMYPGIADR	[14] Oxidation (M)	132.47	744.362	2230.06	3	2.38695	83.3681	4	6	3	5
	O42161;A0A0P7UMM5;A0A186KTT7;B3TH90;P68142;Q5EG00;Q7ZVI7;Q9I921;Q802U0;W5ZMG9	0.413252	0.514961	DLYANTVLSGGTTMYPGIADR		120.89	739.031	2214.07	3	3.50729	91.9611	7	7	4	7
	O42161;A0A0A7DLL3;A0A0N6YRP6;A0A0P7UMM5;A0A0R4IBT5;A0A1D8EJ41;A0A060W0R3;A0A060YV63;A0A146RVF4;A0A146YQE5;A0A147AHN5;A0A186KTT7;A2BG19;A9X3M4;B1B560;B6RUP0;C0LJV0;D2IYE7;E9L832;I3J502;L7NKR3;M4AL71;P68142;P79818;Q5EG00;Q6S8J3;Q7ZVI7;Q9I8Q4;Q9I921;Q562R1;Q802U0;W5MD99;W5ZLY1;X5CVM6	0.0987652	1.08951	SYELPDGQVITIGNER		112.88	895.95	1789.89	2	0.14898	81.2815	7	8	3	8
	O42161;A0A146YQE5;A0A146ZJT9;B3TH90;L7NKR3	0.678576	0.0570901	EDEIAALVVDNGSGMCK	[N-term] Acetyl (Protein N-term)|[15] Oxidation (M)|[16] Methylthio (C)	110.55	927.896	1853.78	2	-3.66727	101.101	2	2	3	1
	O42161;A0A0P7UMM5;A0A146RVF4;A0A146YQE5;B1B560;B3TH90;D2IYE7;I3J502;P68142;Q7ZVI7;Q9I921;Q802U0;W5ZLY1	0.0177429	1.02745	QEYDESGPSIVHR	[N-term] Gln->pyro-Glu (N-term Q)	102.23	750.342	1498.67	2	-0.0894747	47.5251	6	5	2	5
	O42161;A0A0P7UMM5;A0A1D8EJ41;A0A076FWU0;A0A160DAB7;A0A160DAJ2;A0A186KTT7;P68142;P79818;Q7ZVI7;Q9I921;Q802U0	0.437834	1.18299	TTGIVMDSGDGVTHTVPIYEGYALPHAILR	[6] Oxidation (M)	91.62	800.661	3198.61	4	3.83627	98.0019	18	22	1	23
	O42161;A0A0P7UMM5;A0A146RVF4;A0A146YQE5;B1B560;B3TH90;D2IYE7;I3J502;P68142;Q7ZVI7;Q9I921;Q802U0;W5ZLY1	0.0710119	0.94859	QEYDESGPSIVHR		91.35	506.242	1515.7	3	5.70242	31.4522	7	6	2	6
	O42161;Q2Q1G2;Q7ZVI7;Q9I921	1.24539	1.35489	EITSLAPSTMK	[10] Oxidation (M)	88.13	597.305	1192.59	2	-5.0643	47.1675	17	9	2	11
	O42161;A0A0P7UMM5;A0A1D8EJ41;A0A076FWU0;A0A160DAB7;A0A160DAJ2;A0A186KTT7;P68142;P79818;Q7ZVI7;Q9I921;Q802U0	0.0586537	1.17861	TTGIVMDSGDGVTHTVPIYEGYALPHAILR		85.49	796.663	3182.62	4	4.86408	103.088	14	13	2	16
	O42161;A0A0P7UMM5;A0A0R4IBT5;A0A1D8EJ41;A0A060W0R3;A0A146NK73;A0A146PU69;A0A146RVF4;A0A146YQE5;A0A147AHN5;A0A186KTT7;A2BG19;A3F5U6;B3TH90;C0LJV0;I3J502;L7NKR3;P68142;Q7ZVI7;Q9I921;Q802U0;W5MD99;W5ZLY1;W5ZMG9	0.00980501	1.15507	AGFAGDDAPR		83.19	488.73	975.446	2	4.94424	26.9831	10	10	1	12
	O42161;A0A0P7UMM5;A0A0R4IBT5;A0A1D8EJ41;A0A060W0R3;A0A146RVF4;A0A146YQE5;A0A186KTT7;A2BG19;A3F5U6;A3F5V0;B1B560;B3TH90;C0LJV0;I3J502;L7NKR3;P68142;Q1WML7;Q7ZVI7;Q9I921;Q562R1;Q802U0;W5MD99;W5ZLY1	0.140771	1.21388	HQGVMVGMGQK	[5] Oxidation (M)	81.04	594.286	1186.56	2	-1.34919	23.5069	2	0	1	0
	O42161;A0A0P7UMM5;A0A1D8EJ41;A0A076FWU0;A0A160DAB7;A0A160DAJ2;A0A186KTT7;P68142;P79818;Q7ZVI7;Q9I921;Q802U0	0.422679	1.10562	TTGIVMDSGDGVTHTVPIYEGYALPHAILR	[6] Oxidation (M)	79.08	1067.21	3198.61	3	2.70217	97.9313	2	0	2	1
	O42161;A0A0N6W8N9;A0A0N7AE90;A0A0N7AE98;A0A0N7AIL0;A0A0P7UMM5;A0A0R4IBT5;A0A1D8EJ41;A0A060W0R3;A0A060YV63;A0A146PSH9;A0A146RVF4;A0A146UEG1;A0A146YQE5;A0A146ZD88;A0A146ZJT9;A0A147AHN5;A0A160DAA8;A0A160DAB7;A0A160DAJ2;A0A186KTT7;A2BG19;B1B560;B3TH90;C0LJV0;I3J502;L7NKR3;Q4U1U6;Q6IQK4;Q7ZVI7;Q9I921;W5ZLY1	100.253	0.934501	DSYVGDEAQSK		73.08	599.763	1197.51	2	-3.57201	21.8911	2	2	6	0
	O42161;A0A0P7UMM5;A0A146RVF4;A0A146YQE5;B1B560;B3TH90;D2IYE7;I3J502;P68142;Q7ZVI7;Q9I921;Q802U0;W5ZLY1	0.175256	0.740783	QEYDESGPSIVHRK		72.26	548.94	1643.8	3	4.25125	28.8218	1	1	1	1
	O42161;A0A0A7DLL3;A0A0N6YRP6;Q7ZVI7;Q9I921	0.200951	0.639778	EITSLAPSTMK		70.87	589.309	1176.6	2	-2.01425	53.0178	5	8	3	6
	O42161;A0A0P7UMM5;A0A186KTT7;B3TH90;P68142;Q5EG00;Q7ZVI7;Q9I921;Q802U0;W5ZMG9	0.423871	1.27476	DLYANTVLSGGTTMYPGIADR		68.78	554.526	2214.08	4	5.54447	91.9611	2	0	1	1
	O42161;A0A0N6YRP6;A0A0P7UMM5;A0A0R4IBT5;A0A1D8EJ41;A0A060W0R3;A0A060YV63;A0A076FWU0;A0A146PSH9;A0A146QLM7;A0A147AHN5;A0A160DAA8;A0A160DAB7;A0A160DAJ2;A0A186KTT7;A2BG19;B1B560;B6RUP0;C0LJV0;M4AL71;P68142;Q7ZVI7;Q9I921;Q802U0;W5MD99	0.472261	0.569525	VAPEEHPVLLTEAPLNPK		67.61	652.027	1953.06	3	1.50191	71.0877	4	5	3	4
	O42161;A0A0A7DLL3;A0A0N6YRP6;A0A0P7UMM5;A0A1D8EJ41;A0A060YV63;A0A076FWU0;A0A147AHN5;A0A186KTT7;A9X3M4;B1B560;D2IYE7;M4AL71;P68142;P79818;Q5EG00;Q7ZVI7;Q9I921;Q802U0	0.382026	0.553093	GYSFTTTAER		66.97	566.766	1131.52	2	-2.38704	39.1801	3	3	2	3
	O42161;A0A0P7UMM5;A0A0R4IBT5;A0A1D8EJ41;A0A060W0R3;A0A060YV63;A0A146RVF4;A0A146YQE5;A0A147AHN5;A0A186KTT7;A2BG19;A3F5U6;A3F5V0;B1B560;B3TH90;C0LJV0;D2IYE7;H2MSI5;I3J502;L7NKR3;P68142;Q5EG00;Q7ZVI7;Q9I921;Q562R1;Q802U0;W5MD99;W5ZLY1;W5ZMG9	20.8615	0.531356	SYELPDGQVITIGNER		66.88	597.638	1789.89	3	3.78102	82.6597	0	1	1	0
	O42161;A0A0P7UMM5;A0A0R4IBT5;A0A1D8EJ41;A0A060W0R3;A0A146PSH9;A0A146QLM7;A0A146RVF4;A0A146UVU6;A0A146YQE5;A0A146YS88;A0A147AHN5;A0A160DAA8;A0A160DAB7;A0A160DAJ2;A0A186KTT7;A2BG19;B1B560;B8PWI6;C0LJV0;E9L832;I3J502;L7NKR3;M4AL71;P68142;P79818;Q6S8J3;Q7ZVI7;Q9I8Q4;Q9I921;Q802U0;W5MD99;W5ZLY1	32.2174	0.221421	AVFPSIVGR		65.04	473.279	944.543	2	-1.55077	68.3976	1	1	1	1
	O42161;A0A0P7UMM5;A0A1D8EJ41;A0A076FWU0;A0A160DAB7;A0A160DAJ2;A0A186KTT7;P68142;P79818;Q7ZVI7;Q9I921;Q802U0	0.991096	1.10776	TTGIVMDSGDGVTHTVPIYEGYALPHAILR		64.11	1061.88	3182.62	3	3.86841	103.088	0	1	1	0
	O42161;A0A0P7UMM5;A0A0R4IBT5;A0A1D8EJ41;A0A060W0R3;A0A060YV63;A0A146NK73;A0A146RVF4;A0A146YQE5;A0A147AHN5;A0A186KTT7;A2BG19;A3F5U6;A3F5V0;B1B560;B3TH90;C0LJV0;H2MSI5;I3J502;L7NKR3;P68142;Q1WML7;Q7ZVI7;Q9I921;Q802U0;W5MD99;W5ZLY1;W5ZMG9	0.265969	3.64926	DSYVGDEAQSKR		63.88	452.216	1353.63	3	7.69581	18.4134	7	6	4	5
	O42161;A0A0P7UMM5;A0A146RVF4;A0A146YQE5;B1B560;B3TH90;D2IYE7;I3J502;P68142;Q7ZVI7;Q9I921;Q802U0;W5ZLY1	0.262528	0.633044	QEYDESGPSIVHRK	[N-term] Gln->pyro-Glu (N-term Q)	56.34	543.264	1626.77	3	3.72581	40.3481	1	1	1	1
	O42161;A0A0N6W8N9;A0A0N7AE90;A0A0N7AE98;A0A0N7AIL0;A0A0P7UMM5;A0A0R4IBT5;A0A1D8EJ41;A0A060W0R3;A0A060YV63;A0A076FWU0;A0A146PSH9;A0A146RVF4;A0A146UEG1;A0A146YQE5;A0A146YS88;A0A146ZD88;A0A146ZJT9;A0A147AHN5;A0A160DAA8;A0A160DAB7;A0A160DAJ2;A0A186KTT7;A2BG19;B1B560;B3TH90;C0LJV0;I3J502;L7NKR3;Q4U1U6;Q6IQK4;Q7ZVI7;Q9I921;W5ZLY1	0.0551392	0.0202978	IWHHTFYNELR		55.76	505.921	1514.74	3	-1.52423	58.8655	8	5	1	0
	O42161;A0A0P7UMM5;A0A0R4IBT5;A0A1D8EJ41;A0A060W0R3;A0A060YV63;A0A076FWU0;A0A146RVF4;A0A146YQE5;A0A186KTT7;A2BG19;A3F5V0;B3TH90;C0LJV0;D2IYE7;H2MSI5;L7NKR3;P53483;P68142;Q7ZVI7;Q9I921;Q562R1;Q802U0;W5MD99;W5ZLY1;W5ZMG9	2.73382	1.17225	DLTDYLMK		54.41	499.748	997.481	2	2.03969	73.8898	3	4	4	3
	O42161;A0A0P7UMM5;A0A060YV63;A0A146RVF4;A0A146YQE5;A0A146ZJT9;A0A147AHN5;A0A186KTT7;A9X3M4;B1B560;B3TH90;D2IYE7;I3J502;L7NKR3;Q2Q1G2;Q4U1U6;Q7ZVI7;Q9I921;Q562R1;W5ZLY1	2.24549	1.62989	IIAPPER		51.06	398.238	794.462	2	-3.36257	34.8843	5	5	5	4
	O42161;A0A0A7DLL3;A0A0N6YRP6;A0A0P7UMM5;A0A0R4IBT5;A0A1D8EJ41;A0A060W0R3;A0A060YV63;A0A076FWU0;A0A146PSH9;A0A146QLM7;A0A146RVF4;A0A146YQE5;A0A186KTT7;A2BG19;B6RUP0;C0LJV0;D2IYE7;E9L832;L7NKR3;M4AL71;P68142;P79818;Q7ZVI7;Q9I8Q4;Q9I921;Q562R1;Q802U0;W5MD99;W5ZLY1;X5CVM6	0.594279	0.652314	DLTDYLMK	[7] Oxidation (M)	49.61	507.743	1013.47	2	-2.46003	61.7691	3	5	3	3
	O42161;A0A0P7UMM5;A0A0R4IBT5;A0A1D8EJ41;A0A060W0R3;A0A060YV63;A0A076FWU0;A0A146RVF4;A0A146YQE5;A0A186KTT7;A2BG19;A3F5V0;B3TH90;C0LJV0;D2IYE7;H2MSI5;L7NKR3;P53483;P68142;Q7ZVI7;Q9I921;Q562R1;Q802U0;W5MD99;W5ZLY1;W5ZMG9	0.321502	1.00234	DLTDYLMK		45.78	998.48	997.473	1	-5.94854	73.8898	0	1	1	0
	O42161;A0A0P7UMM5;A0A0R4IBT5;A0A1D8EJ41;A0A060W0R3;A0A146PSH9;A0A146RVF4;A0A146YQE5;A0A146YS88;A0A146ZD88;A0A146ZJT9;A0A147AHN5;A0A160DAA8;A0A160DAB7;A0A160DAJ2;A0A186KTT7;A2BG19;B1B560;B3TH90;C0LJV0;I3J502;L7NKR3;Q4U1U6;Q6IQK4;Q7ZVI7;Q9I921;W5ZLY1	0.32643	0.366017	AVFPSIVGRPR		45.02	400.24	1197.7	3	-0.0744047	63.4376	3	2	1	2
	O42161;A0A0P7UMM5;A0A060YV63;A0A146ZJT9;A0A147AHN5;A0A186KTT7;A9X3M4;B1B560;B3TH90;D2IYE7;I3J502;I3J505;Q2Q1G2;Q4U1U6;Q5EG00;Q7ZVI7;Q9I921;Q562R1	6.03811	1.14052	CDVDIRK	[1] Methylthio (C)	39.43	447.712	893.409	2	-1.6228	36.2386	1	0	1	1
P13645	33	0.742974	0.904696	33								38	60	49	58
	P13645	0.474336	0.470127	GSLGGGFSSGGFSGGSFSR		166.14	854.386	1706.76	2	-4.78407	66.1474	1	2	1	2
	P13645	0.764624	0.992401	AETECQNTEYQQLLDIK	[5] Methylthio (C)	137.53	1036.47	2070.92	2	-0.182372	86.9047	1	0	1	0
	P13645	0.1989	0.240167	NVSTGDVNVEMNAAPGVDLTQLLNNMR		120.78	958.137	2871.39	3	1.04897	119.05	3	5	1	2
	P13645	0.276835	0.0715582	TIDDLKNQILNLTTDNANILLQIDNAR		114.05	1018.21	3051.62	3	-1.6345	123.147	0	3	1	1
	P13645	32.2466	1.29981	QSLEASLAETEGR		113.18	695.842	1389.67	2	-2.62198	53.6619	2	1	4	1
	P13645	466.515	0.88345	NQILNLTTDNANILLQIDNAR		109.68	789.758	2366.25	3	-1.11108	110.224	0	0	1	1
	P13645;O77727	0.742974	0.917947	QSVEADINGLR		107.16	601.313	1200.61	2	1.14744	53.2297	1	2	2	2
	P13645	0.543913	0.991454	NVSTGDVNVEMNAAPGVDLTQLLNNMR	[11] Oxidation (M)	104.77	963.471	2887.39	3	3.36812	113.612	2	2	2	2
	P13645	0.343936	0.529957	NVQALEIELQSQLALK		104.35	599.675	1796	3	-0.18241	104.788	2	5	1	2
	P13645	0.900713	1.03958	SLLEGEGSSGGGGR		103.23	631.804	1261.59	2	2.54554	30.3146	1	1	1	1
	P13645	0.190286	0.0739901	TIDDLKNQILNLTTDNANILLQIDNAR		102.35	763.912	3051.62	4	-0.88542	123.147	1	0	1	0
	P13645	0.688413	0.999766	ALEESNYELEGK		100.78	691.328	1380.64	2	0.0454249	43.3407	3	4	3	4
	P13645	1.31783	2.35762	NVSTGDVNVEMNAAPGVDLTQLLNNMR	[11] Oxidation (M)|[26] Oxidation (M)	88.78	968.798	2903.37	3	-0.512267	95.9613	0	2	2	2
	P13645	3.71728	1.40265	SQYEQLAEQNR		88.38	683.32	1364.63	2	-4.53203	34.1752	2	1	1	2
	P13645	0.86532	0.904696	QSLEASLAETEGR	[N-term] Gln->pyro-Glu (N-term Q)	83.98	687.333	1372.65	2	3.90844	68.1379	2	1	1	1
	P13645;H2T1R9;H2T1S0;H2T1S1;H2T1S2;H2T1S3;H2T1S4;H2T1S5;H2T1S6;H2T1S7;H2T1S8;H3D9H2;I3JR11;I3JR12;P02533;P08779;Q4RZM7	85.2682	0.156944	VTMQNLNDR	[3] Oxidation (M)	82.45	553.765	1105.52	2	-2.9184	18.1033	0	1	1	1
	P13645	2.06639	0.654935	GSSGGGCFGGSSGGYGGLGGFGGGSFR	[7] Methylthio (C)	80.59	777.988	2330.94	3	-0.72653	89.6091	1	1	1	1
	P13645	0.316632	1.98526	ELTTEIDNNIEQISSYK		74.26	666.326	1995.96	3	-3.56322	81.3528	0	1	1	1
	P13645	0.290179	0.420733	LENEIQTYR		74.25	583.294	1164.57	2	-3.73073	32.5155	0	1	2	1
	P13645	0.0374527	0.894501	SQYEQLAEQNRK		73.28	747.37	1492.73	2	-0.822323	26.7011	1	1	1	2
	P13645;H2MZJ7;H3D9H2;I3JR11;I3JR12;P02533;P08779;Q4RZM7	2.09121	0.762795	VTMQNLNDR		72.51	545.768	1089.52	2	-3.0313	34.6722	2	6	2	7
	P13645	0.668565	1.74833	NHEEEMKDLR		66.54	434.207	1299.6	3	9.2971	20.1847	1	0	1	1
	P13645	0.278343	1.25174	LKYENEVALR		65.74	412.229	1233.66	3	-6.45315	47.4492	1	3	2	4
	P13645;P02533;P08727;P08779;P19012;Q04695;W5N831	0.0623036	0.669718	LASYLDKVR		64.26	532.806	1063.6	2	-5.1161	45.544	1	0	2	0
	P13645	0.108925	0.567463	VLDELTLTK		62.38	516.301	1030.59	2	-3.31384	63.1968	1	2	1	2
	P13645;K7ERE3;O77727;P13646	1.29187	1.2876	QSVEADINGLRR		56.3	453.244	1356.71	3	-0.891195	50.134	1	2	2	2
	P13645;A0A0K0NJB6;A0A1A7XBZ4;A0A1A8EG94;A0A1A8HH14;A0A1A8KAE2;A0A1A8L3H6;A0A1A8NL43;A0A1A8SL99;A0A1A8V3H7;A1KQZ1;E7F1P8;F6P9T1;G3Q2V6;G3Q2W6;G3Q2W9;G3Q2X1;G3Q2X2;I3KRD4;K7ERE3;O77727;P02533;P02534;P08727;P08779;P13646;P19012;Q6DG66;Q04695;Q14525;Q14532;Q15323;R9UR56;W5KXP1;W5N831	2.61992	1.56332	LAADDFR		56.04	404.203	806.392	2	0.0955178	37.7311	2	2	1	4
	P13645	0.870772	0.0171037	IRLENEIQTYR		53.54	478.927	1433.76	3	-2.11867	56.0361	2	1	3	0
	P13645;P02533;P08727;P08779;P19012;Q04695;W5N831	0.446754	0.673713	LASYLDKVR		50.61	355.541	1063.6	3	-0.537363	45.544	0	2	1	2
	P13645	1.60658	0.747149	DAEAWFNEK		49.75	555.247	1108.48	2	-2.75064	58.4425	2	4	2	2
	P13645	1.15396	1.02574	SQYEQLAEQNRK		49.7	498.583	1492.73	3	-0.626185	29.4957	1	3	1	4
	P13645;G3Q2V6;G3Q2W6;G3Q2W9;G3Q2X1;G3Q2X2	6.36307	1.09907	SEITELRR		39.33	502.277	1002.54	2	-5.82909	32.0595	0	1	1	0
	P13645;K7ERE3;O77727;P13646	0.500492	1.46461	QSVEADINGLRR	[N-term] Gln->pyro-Glu (N-term Q)	36.13	670.847	1339.68	2	-2.86927	61.0808	1	0	1	1
Q7ZVI7	33	0.422679	1.00234	33								152	144	73	136
	Q7ZVI7;A0A0P7UMM5;A0A186KTT7;B3TH90;O42161;P68142;Q5EG00;Q9I921;Q802U0;W5ZMG9	0.501725	1.05497	DLYANTVLSGGTTMYPGIADR		141.04	1108.04	2214.06	2	-2.81041	91.9611	2	1	2	1
	Q7ZVI7;A0A0P7UMM5;A0A146ZJT9;A0A186KTT7;A9X3M4;B3TH90;O42161;Q4U1U6;Q5EG00;Q9I921	0.438463	0.639993	KDLYANTVLSGGTTMYPGIADR		136.99	781.725	2342.15	3	-1.75533	78.9316	1	1	1	2
	Q7ZVI7;A0A0P7UMM5;A0A186KTT7;B3TH90;O42161;P68142;Q5EG00;Q9I921;Q802U0;W5ZMG9	0.167062	0.729875	DLYANTVLSGGTTMYPGIADR	[14] Oxidation (M)	132.47	744.362	2230.06	3	2.38695	83.3681	4	6	3	5
	Q7ZVI7;A0A186KTT7;Q9I921	4.05152	1.04104	DEEIAALVVDNGSGMCK	[N-term] Acetyl (Protein N-term)|[16] Methylthio (C)	123.77	919.901	1837.79	2	-1.01695	115.465	4	3	4	3
	Q7ZVI7;A0A0P7UMM5;A0A186KTT7;B3TH90;O42161;P68142;Q5EG00;Q9I921;Q802U0;W5ZMG9	0.413252	0.514961	DLYANTVLSGGTTMYPGIADR		120.89	739.031	2214.07	3	3.50729	91.9611	7	7	4	7
	Q7ZVI7;A0A0A7DLL3;A0A0N6YRP6;A0A0P7UMM5;A0A0R4IBT5;A0A1D8EJ41;A0A060W0R3;A0A060YV63;A0A146RVF4;A0A146YQE5;A0A147AHN5;A0A186KTT7;A2BG19;A9X3M4;B1B560;B6RUP0;C0LJV0;D2IYE7;E9L832;I3J502;L7NKR3;M4AL71;O42161;P68142;P79818;Q5EG00;Q6S8J3;Q9I8Q4;Q9I921;Q562R1;Q802U0;W5MD99;W5ZLY1;X5CVM6	0.0987652	1.08951	SYELPDGQVITIGNER		112.88	895.95	1789.89	2	0.14898	81.2815	7	8	3	8
	Q7ZVI7;A0A186KTT7;Q9I921	0.678576	0.0570901	DEEIAALVVDNGSGMCK	[N-term] Acetyl (Protein N-term)|[15] Oxidation (M)|[16] Methylthio (C)	109.05	927.896	1853.78	2	-3.66727	101.101	2	2	3	1
	Q7ZVI7;A0A0P7UMM5;A0A146RVF4;A0A146YQE5;B1B560;B3TH90;D2IYE7;I3J502;O42161;P68142;Q9I921;Q802U0;W5ZLY1	0.0177429	1.02745	QEYDESGPSIVHR	[N-term] Gln->pyro-Glu (N-term Q)	102.23	750.342	1498.67	2	-0.0894747	47.5251	6	5	2	5
	Q7ZVI7;A0A0P7UMM5;A0A1D8EJ41;A0A076FWU0;A0A160DAB7;A0A160DAJ2;A0A186KTT7;O42161;P68142;P79818;Q9I921;Q802U0	0.437834	1.18299	TTGIVMDSGDGVTHTVPIYEGYALPHAILR	[6] Oxidation (M)	91.62	800.661	3198.61	4	3.83627	98.0019	18	22	1	23
	Q7ZVI7;A0A0P7UMM5;A0A146RVF4;A0A146YQE5;B1B560;B3TH90;D2IYE7;I3J502;O42161;P68142;Q9I921;Q802U0;W5ZLY1	0.0710119	0.94859	QEYDESGPSIVHR		91.35	506.242	1515.7	3	5.70242	31.4522	7	6	2	6
	Q7ZVI7;O42161;Q2Q1G2;Q9I921	1.24539	1.35489	EITSLAPSTMK	[10] Oxidation (M)	88.13	597.305	1192.59	2	-5.0643	47.1675	17	9	2	11
	Q7ZVI7;A0A0P7UMM5;A0A1D8EJ41;A0A076FWU0;A0A160DAB7;A0A160DAJ2;A0A186KTT7;O42161;P68142;P79818;Q9I921;Q802U0	0.0586537	1.17861	TTGIVMDSGDGVTHTVPIYEGYALPHAILR		85.49	796.663	3182.62	4	4.86408	103.088	14	13	2	16
	Q7ZVI7;A0A0P7UMM5;A0A0R4IBT5;A0A1D8EJ41;A0A060W0R3;A0A146NK73;A0A146PU69;A0A146RVF4;A0A146YQE5;A0A147AHN5;A0A186KTT7;A2BG19;A3F5U6;B3TH90;C0LJV0;I3J502;L7NKR3;O42161;P68142;Q9I921;Q802U0;W5MD99;W5ZLY1;W5ZMG9	0.00980501	1.15507	AGFAGDDAPR		83.19	488.73	975.446	2	4.94424	26.9831	10	10	1	12
	Q7ZVI7;A0A0P7UMM5;A0A0R4IBT5;A0A1D8EJ41;A0A060W0R3;A0A146RVF4;A0A146YQE5;A0A186KTT7;A2BG19;A3F5U6;A3F5V0;B1B560;B3TH90;C0LJV0;I3J502;L7NKR3;O42161;P68142;Q1WML7;Q9I921;Q562R1;Q802U0;W5MD99;W5ZLY1	0.140771	1.21388	HQGVMVGMGQK	[5] Oxidation (M)	81.04	594.286	1186.56	2	-1.34919	23.5069	2	0	1	0
	Q7ZVI7;A0A0P7UMM5;A0A1D8EJ41;A0A076FWU0;A0A160DAB7;A0A160DAJ2;A0A186KTT7;O42161;P68142;P79818;Q9I921;Q802U0	0.422679	1.10562	TTGIVMDSGDGVTHTVPIYEGYALPHAILR	[6] Oxidation (M)	79.08	1067.21	3198.61	3	2.70217	97.9313	2	0	2	1
	Q7ZVI7;A0A0N6W8N9;A0A0N7AE90;A0A0N7AE98;A0A0N7AIL0;A0A0P7UMM5;A0A0R4IBT5;A0A1D8EJ41;A0A060W0R3;A0A060YV63;A0A146PSH9;A0A146RVF4;A0A146UEG1;A0A146YQE5;A0A146ZD88;A0A146ZJT9;A0A147AHN5;A0A160DAA8;A0A160DAB7;A0A160DAJ2;A0A186KTT7;A2BG19;B1B560;B3TH90;C0LJV0;I3J502;L7NKR3;O42161;Q4U1U6;Q6IQK4;Q9I921;W5ZLY1	100.253	0.934501	DSYVGDEAQSK		73.08	599.763	1197.51	2	-3.57201	21.8911	2	2	6	0
	Q7ZVI7;A0A0P7UMM5;A0A146RVF4;A0A146YQE5;B1B560;B3TH90;D2IYE7;I3J502;O42161;P68142;Q9I921;Q802U0;W5ZLY1	0.175256	0.740783	QEYDESGPSIVHRK		72.26	548.94	1643.8	3	4.25125	28.8218	1	1	1	1
	Q7ZVI7;A0A0A7DLL3;A0A0N6YRP6;O42161;Q9I921	0.200951	0.639778	EITSLAPSTMK		70.87	589.309	1176.6	2	-2.01425	53.0178	5	8	3	6
	Q7ZVI7;A0A0P7UMM5;A0A186KTT7;B3TH90;O42161;P68142;Q5EG00;Q9I921;Q802U0;W5ZMG9	0.423871	1.27476	DLYANTVLSGGTTMYPGIADR		68.78	554.526	2214.08	4	5.54447	91.9611	2	0	1	1
	Q7ZVI7;A0A0N6YRP6;A0A0P7UMM5;A0A0R4IBT5;A0A1D8EJ41;A0A060W0R3;A0A060YV63;A0A076FWU0;A0A146PSH9;A0A146QLM7;A0A147AHN5;A0A160DAA8;A0A160DAB7;A0A160DAJ2;A0A186KTT7;A2BG19;B1B560;B6RUP0;C0LJV0;M4AL71;O42161;P68142;Q9I921;Q802U0;W5MD99	0.472261	0.569525	VAPEEHPVLLTEAPLNPK		67.61	652.027	1953.06	3	1.50191	71.0877	4	5	3	4
	Q7ZVI7;A0A0A7DLL3;A0A0N6YRP6;A0A0P7UMM5;A0A1D8EJ41;A0A060YV63;A0A076FWU0;A0A147AHN5;A0A186KTT7;A9X3M4;B1B560;D2IYE7;M4AL71;O42161;P68142;P79818;Q5EG00;Q9I921;Q802U0	0.382026	0.553093	GYSFTTTAER		66.97	566.766	1131.52	2	-2.38704	39.1801	3	3	2	3
	Q7ZVI7;A0A0P7UMM5;A0A0R4IBT5;A0A1D8EJ41;A0A060W0R3;A0A060YV63;A0A146RVF4;A0A146YQE5;A0A147AHN5;A0A186KTT7;A2BG19;A3F5U6;A3F5V0;B1B560;B3TH90;C0LJV0;D2IYE7;H2MSI5;I3J502;L7NKR3;O42161;P68142;Q5EG00;Q9I921;Q562R1;Q802U0;W5MD99;W5ZLY1;W5ZMG9	20.8615	0.531356	SYELPDGQVITIGNER		66.88	597.638	1789.89	3	3.78102	82.6597	0	1	1	0
	Q7ZVI7;A0A0P7UMM5;A0A0R4IBT5;A0A1D8EJ41;A0A060W0R3;A0A146PSH9;A0A146QLM7;A0A146RVF4;A0A146UVU6;A0A146YQE5;A0A146YS88;A0A147AHN5;A0A160DAA8;A0A160DAB7;A0A160DAJ2;A0A186KTT7;A2BG19;B1B560;B8PWI6;C0LJV0;E9L832;I3J502;L7NKR3;M4AL71;O42161;P68142;P79818;Q6S8J3;Q9I8Q4;Q9I921;Q802U0;W5MD99;W5ZLY1	32.2174	0.221421	AVFPSIVGR		65.04	473.279	944.543	2	-1.55077	68.3976	1	1	1	1
	Q7ZVI7;A0A0P7UMM5;A0A1D8EJ41;A0A076FWU0;A0A160DAB7;A0A160DAJ2;A0A186KTT7;O42161;P68142;P79818;Q9I921;Q802U0	0.991096	1.10776	TTGIVMDSGDGVTHTVPIYEGYALPHAILR		64.11	1061.88	3182.62	3	3.86841	103.088	0	1	1	0
	Q7ZVI7;A0A0P7UMM5;A0A0R4IBT5;A0A1D8EJ41;A0A060W0R3;A0A060YV63;A0A146NK73;A0A146RVF4;A0A146YQE5;A0A147AHN5;A0A186KTT7;A2BG19;A3F5U6;A3F5V0;B1B560;B3TH90;C0LJV0;H2MSI5;I3J502;L7NKR3;O42161;P68142;Q1WML7;Q9I921;Q802U0;W5MD99;W5ZLY1;W5ZMG9	0.265969	3.64926	DSYVGDEAQSKR		63.88	452.216	1353.63	3	7.69581	18.4134	7	6	4	5
	Q7ZVI7;A0A0P7UMM5;A0A146RVF4;A0A146YQE5;B1B560;B3TH90;D2IYE7;I3J502;O42161;P68142;Q9I921;Q802U0;W5ZLY1	0.262528	0.633044	QEYDESGPSIVHRK	[N-term] Gln->pyro-Glu (N-term Q)	56.34	543.264	1626.77	3	3.72581	40.3481	1	1	1	1
	Q7ZVI7;A0A0N6W8N9;A0A0N7AE90;A0A0N7AE98;A0A0N7AIL0;A0A0P7UMM5;A0A0R4IBT5;A0A1D8EJ41;A0A060W0R3;A0A060YV63;A0A076FWU0;A0A146PSH9;A0A146RVF4;A0A146UEG1;A0A146YQE5;A0A146YS88;A0A146ZD88;A0A146ZJT9;A0A147AHN5;A0A160DAA8;A0A160DAB7;A0A160DAJ2;A0A186KTT7;A2BG19;B1B560;B3TH90;C0LJV0;I3J502;L7NKR3;O42161;Q4U1U6;Q6IQK4;Q9I921;W5ZLY1	0.0551392	0.0202978	IWHHTFYNELR		55.76	505.921	1514.74	3	-1.52423	58.8655	8	5	1	0
	Q7ZVI7;A0A0P7UMM5;A0A0R4IBT5;A0A1D8EJ41;A0A060W0R3;A0A060YV63;A0A076FWU0;A0A146RVF4;A0A146YQE5;A0A186KTT7;A2BG19;A3F5V0;B3TH90;C0LJV0;D2IYE7;H2MSI5;L7NKR3;O42161;P53483;P68142;Q9I921;Q562R1;Q802U0;W5MD99;W5ZLY1;W5ZMG9	2.73382	1.17225	DLTDYLMK		54.41	499.748	997.481	2	2.03969	73.8898	3	4	4	3
	Q7ZVI7;A0A0P7UMM5;A0A060YV63;A0A146RVF4;A0A146YQE5;A0A146ZJT9;A0A147AHN5;A0A186KTT7;A9X3M4;B1B560;B3TH90;D2IYE7;I3J502;L7NKR3;O42161;Q2Q1G2;Q4U1U6;Q9I921;Q562R1;W5ZLY1	2.24549	1.62989	IIAPPER		51.06	398.238	794.462	2	-3.36257	34.8843	5	5	5	4
	Q7ZVI7;A0A0A7DLL3;A0A0N6YRP6;A0A0P7UMM5;A0A0R4IBT5;A0A1D8EJ41;A0A060W0R3;A0A060YV63;A0A076FWU0;A0A146PSH9;A0A146QLM7;A0A146RVF4;A0A146YQE5;A0A186KTT7;A2BG19;B6RUP0;C0LJV0;D2IYE7;E9L832;L7NKR3;M4AL71;O42161;P68142;P79818;Q9I8Q4;Q9I921;Q562R1;Q802U0;W5MD99;W5ZLY1;X5CVM6	0.594279	0.652314	DLTDYLMK	[7] Oxidation (M)	49.61	507.743	1013.47	2	-2.46003	61.7691	3	5	3	3
	Q7ZVI7;A0A0P7UMM5;A0A0R4IBT5;A0A1D8EJ41;A0A060W0R3;A0A060YV63;A0A076FWU0;A0A146RVF4;A0A146YQE5;A0A186KTT7;A2BG19;A3F5V0;B3TH90;C0LJV0;D2IYE7;H2MSI5;L7NKR3;O42161;P53483;P68142;Q9I921;Q562R1;Q802U0;W5MD99;W5ZLY1;W5ZMG9	0.321502	1.00234	DLTDYLMK		45.78	998.48	997.473	1	-5.94854	73.8898	0	1	1	0
	Q7ZVI7;A0A0P7UMM5;A0A0R4IBT5;A0A1D8EJ41;A0A060W0R3;A0A146PSH9;A0A146RVF4;A0A146YQE5;A0A146YS88;A0A146ZD88;A0A146ZJT9;A0A147AHN5;A0A160DAA8;A0A160DAB7;A0A160DAJ2;A0A186KTT7;A2BG19;B1B560;B3TH90;C0LJV0;I3J502;L7NKR3;O42161;Q4U1U6;Q6IQK4;Q9I921;W5ZLY1	0.32643	0.366017	AVFPSIVGRPR		45.02	400.24	1197.7	3	-0.0744047	63.4376	3	2	1	2
	Q7ZVI7;A0A0P7UMM5;A0A060YV63;A0A146ZJT9;A0A147AHN5;A0A186KTT7;A9X3M4;B1B560;B3TH90;D2IYE7;I3J502;I3J505;O42161;Q2Q1G2;Q4U1U6;Q5EG00;Q9I921;Q562R1	6.03811	1.14052	CDVDIRK	[1] Methylthio (C)	39.43	447.712	893.409	2	-1.6228	36.2386	1	0	1	1
A0A060XF42	31	0.933086	0.97571	31								54	63	57	55
	A0A060XF42;B5DG32	0.835959	0.97571	AMGTEFDFAEMER		136.3	767.322	1532.63	2	1.26841	80.2884	5	5	3	5
	A0A060XF42;A0A1A8N4L6;A0A060VYY9;A0A060XGL3;A0A060XXW6;B5DG32;B5X1S6;C1BJZ6	0.683633	1.11079	QLICDPSYIMDR	[N-term] Gln->pyro-Glu (N-term Q)|[4] Methylthio (C)	112.48	741.825	1481.64	2	0.92848	119.399	3	3	3	3
	A0A060XF42	1.31293	0.00468026	FVSVSDQYAPTDMGK		110.75	822.879	1643.74	2	-3.72051	61.9424	1	1	2	0
	A0A060XF42;A0A060VYY9	0.586907	1.14717	YIAIASSVVETNDPEK		110.61	868.439	1734.86	2	-3.14216	66.4734	1	1	1	1
	A0A060XF42;A0A060VYY9;A0A060XGL3;A0A060XXW6;B5DG32;B5X1S6;C1BJZ6;H2M998	1.01219	0.023965	NSYYGAESASITPLEDLYKR		110.56	759.704	2276.09	3	-1.92815	81.9238	3	3	3	0
	A0A060XF42;A0A060VYY9;A0A060XGL3;A0A060XXW6;B5DG32;B5X1S6;C1BJZ6;H2M998	1.50709	1.00886	NSYYGAESASITPLEDLYK		108.03	1061	2119.99	2	-3.95686	90.3141	2	0	3	2
	A0A060XF42;A0A060VYY9;B5DG32	1.52745	0.712138	NTGDVNSCQIIIPQIQVNR	[8] Methylthio (C)	101.8	720.03	2157.07	3	-0.00426211	100.677	0	0	1	1
	A0A060XF42;B5DG32	0.504555	0.91405	AMGTEFDFAEMER	[2] Oxidation (M)	95.43	775.319	1548.62	2	0.783005	70.8747	1	1	1	1
	A0A060XF42;A0A060VYY9;B5DG32	0.156491	0.0220909	FSLGQDVMDFTGHALALYR		95.32	714.356	2140.05	3	2.10198	122.283	4	2	2	1
	A0A060XF42;B5DG32	0.922733	1.48507	TDDYLDQPCINTINR	[9] Methylthio (C)	94.46	913.901	1825.79	2	-4.80175	79.0744	1	1	1	2
	A0A060XF42;A0A060VYY9;A0A060XGL3;A0A060XXW6;B5DG32;B5X1S6;C1BJZ6	7.00504	0.401916	QLICDPSYIMDR	[4] Methylthio (C)	91.75	750.34	1498.67	2	2.08834	101.018	2	3	5	1
	A0A060XF42;A0A0S7LTS2;A0A1A7YG71;A0A1A8H4W7;A0A1A8N4L6;A0A1A8TXW8;A0A060VYY9;A0A060XGL3;A0A060XXW6;A0A087XI82;A0A096LYK3;B5DG32;B5X1S6;C1BJZ6;G3Q6S8;H2M998;P31150	3.19346	0.308781	SPYLYPLYGLGELPQGFAR		91.6	714.374	2140.1	3	0.506578	118.342	5	6	4	4
	A0A060XF42;A0A060VYY9;A0A060XGL3;A0A060XXW6;B5DG32;B5X1S6;C1BJZ6	2.04923	0.895735	QLICDPSYIMDR	[4] Methylthio (C)|[10] Oxidation (M)	90.78	758.337	1514.66	2	1.54274	82.0956	2	2	2	2
	A0A060XF42;A0A060VYY9;B5DG32	0.0916423	0.0125083	GAIYKVPVTETEALASSLMGIFEK		86.98	852.119	2553.34	3	-1.38201	127.556	0	1	1	0
	A0A060XF42	0.543803	1.1493	FVSVSDQYAPTDMGKDSQIFISR		79.64	864.421	2590.24	3	1.6533	85.3973	2	2	1	1
	A0A060XF42;A0A1A8N4L6;A0A060VYY9;A0A060XGL3;A0A060XXW6;B5DG32;B5X1S6;C1BJZ6	0.752122	1.04578	QLICDPSYIMDR	[N-term] Gln->pyro-Glu (N-term Q)|[4] Methylthio (C)|[10] Oxidation (M)	78.75	749.823	1497.63	2	0.961782	104.852	2	3	2	3
	A0A060XF42;A0A0S7LTS2;A0A1A7YG71;A0A1A8H4W7;A0A1A8N4L6;A0A1A8TXW8;A0A060VYY9;A0A060XGL3;A0A060XXW6;A0A087XI82;A0A096LYK3;B5DG32;B5X1S6;C1BJZ6;H2M998	0.933086	1.01558	FLMANGQLVR		78.36	574.814	1147.61	2	-3.05792	66.1474	1	2	1	2
	A0A060XF42;A0A060VYY9;B5DG32	0.00505439	0.84101	TKNDIFGDAGDQ		74.57	640.792	1279.57	2	0.968716	43.6969	4	5	1	4
	A0A060XF42;A0A0S7LTS2;A0A1A8N4L6;A0A060VYY9;B5DG32;C1BJZ6;I3K1Q8	1.89483	1.15436	LSAIYGGTYMLNKPIEEIVMENGK		72.81	890.793	2669.36	3	4.39678	109.014	0	2	1	2
	A0A060XF42;A0A0P7UU27;A0A0S7LTS2;A0A1A8N4L6;A0A060VYY9;A0A060XGL3;A0A060XXW6;A0A087XI82;A0A096LYK3;B5DG32;B5X1S6;C1BJZ6;G3Q6S8;H2M998;I3K1Q8;P31150;W5NF56	0.264787	1.0894	IKLYSESLAR		70.05	393.896	1178.67	3	-0.419972	50.3076	1	1	1	1
	A0A060XF42;A0A0S7LTS2;A0A1A8N4L6;A0A060VYY9;A0A060XGL3;A0A060XXW6;A0A087XI82;A0A096LYK3;B5DG32;B5X1S6;C1BJZ6;H2M998;I3K1Q8;W5KSN1;W5NF56	12.1838	0.00186183	MLLITQVTR		66.57	537.819	1073.62	2	-3.96727	72.4393	1	1	2	0
	A0A060XF42;A0A0S7LTS2;A0A1A7YG71;A0A1A8H4W7;A0A1A8N4L6;A0A1A8TXW8;A0A060VYY9;A0A060XGL3;A0A060XXW6;A0A087XI82;A0A096LYK3;B5DG32;B5X1S6;C1BJZ6;G3Q6S8;H2M998;P31150	12.8309	1.21565	LYSESLAR		66.56	469.749	937.483	2	-4.24681	37.517	0	1	2	1
	A0A060XF42;A0A060VYY9;B5DG32	4.25743	1.20885	VPVTETEALASSLMGIFEK	[14] Oxidation (M)	64.88	680.02	2037.04	3	1.63399	118.273	0	0	1	1
	A0A060XF42;A0A0S7LTS2;A0A1A8N4L6;A0A060VYY9;A0A060XGL3;A0A060XXW6;A0A087XI82;A0A096LYK3;B5DG32;B5X1S6;C1BJZ6;H2M998;I3K1Q8;W5KSN1;W5NF56	0.470225	1.20275	MLLITQVTR	[1] Oxidation (M)	64.55	545.816	1089.62	2	-3.96541	62.9819	2	2	1	2
	A0A060XF42;A0A060XGL3;A0A060XXW6;B5DG32;B5X1S6;C1BJZ6	0.510177	0.648276	VIEGSFVYKK		62.89	390.557	1168.65	3	-0.505172	44.6919	1	1	1	1
	A0A060XF42;A0A0S7LTS2;A0A1A7YG71;A0A1A8H4W7;A0A1A8N4L6;A0A1A8TXW8;A0A060VYY9;A0A060XGL3;A0A060XXW6;A0A087XI82;A0A096LYK3;B5DG32;B5X1S6;C1BJZ6;H2M998	1.21105	0.848686	FLMANGQLVR	[3] Oxidation (M)	62.45	582.81	1163.61	2	-5.24462	60.7927	2	4	3	5
	A0A060XF42;A0A060VYY9;A0A060XGL3;A0A060XXW6;B5DG32;B5X1S6	65.4146	1.57819	TMEGVDPNK		60.94	495.732	989.45	2	0.810471	23.5962	1	1	2	1
	A0A060XF42;A0A060VYY9;B5DG32	0.0554567	0.802481	DSQIFISR		58.4	483.254	964.493	2	-5.02996	47.3105	3	3	1	2
	A0A060XF42;A0A060XGL3;A0A060XXW6;B5DG32;B5X1S6;C1BJZ6;G3Q6S8;W5KSN1;W5NF56	3.8523	1.0698	VIEGSFVYK		57.5	521.281	1040.55	2	-6.93258	53.3745	1	1	2	1
	A0A060XF42;A0A1A8N4L6;A0A060VYY9;B5DG32;H2M998;I3K1Q8;W5KSN1;W5NF56	1.2246	0.439531	ELKPALDLLEPIEQK		55.75	579.332	1734.97	3	-1.49324	95.9179	0	2	1	1
	A0A060XF42;A0A060VYY9;B5DG32	0.667671	1.02802	FSLPGKPPESMGR		51.12	468.243	1401.71	3	0.443059	58.9787	3	3	2	4
C1BG64	31	0.575157	0.725726	31								352	334	281	297
	C1BG64;A0A060XSW0;A9YVA2;B5XBX3;B9EMG4;C1BEM6;C1BEX3;C1BG67;P02141	1.89182	0.000656045	SAIVGLWGKISVDEIGPQALAR		132.57	760.76	2279.26	3	-1.90267	111.429	3	2	2	0
	C1BG64;A0A060XSW0;A9YVA2;B5XBX3;B9EMG4;C1BEM6;C1BEX3;C1BG67;P02141	0.569205	0.440055	HFSTFGNLSTPAAIMGNPAVAK		120.88	1116.06	2230.11	2	-3.21819	88.1979	13	14	12	5
	C1BG64;A0A060XSW0;A9YVA2;B5XBX3;B9EMG4;C1BEM6;C1BEX3;C1BG67;P02141	0.000523561	0.61923	HFSTFGNLSTPAAIMGNPAVAK		119.77	744.38	2230.12	3	-0.403514	88.2684	50	53	4	55
	C1BG64;A0A060XSW0;A9YVA2;B5XBX3;B9EMG4;C1BEM6;C1BEX3;C1BF45;C1BG67;P02141	0.0769134	0.41039	LLADCITVCVAAK	[5] Methylthio (C)|[9] Methylthio (C)	106.76	706.343	1410.67	2	-2.11866	116.075	49	42	28	33
	C1BG64;C1BEX3;C1BF45;P02141	0.466744	0.614893	LGPAVFSADTQEAFQK		104.54	854.928	1707.84	2	-3.17259	75.8231	5	7	7	6
	C1BG64;A0A060XSW0;A9YVA2;B5XBX3;B9EMG4;C1BEM6;C1BEX3;C1BG67;P02141	1.83666	0.725726	HFSTFGNLSTPAAIMGNPAVAK	[15] Oxidation (M)	104.43	749.712	2246.11	3	-0.688808	76.2464	6	6	29	6
	C1BG64;A0A060XSW0;A9YVA2;B5XBX3;B9EMG4;C1BEM6;C1BEX3;C1BG67;P02141;Q8JH89	0.689428	1.09145	ISVDEIGPQALAR		102.82	684.875	1367.73	2	-4.76103	69.7567	37	36	31	38
	C1BG64;A0A060XSW0;A9YVA2;B5X8L0;C1BEM6;C1BEX3;C1BG67;P02141	18.8233	0.289344	ISVDEIGPQALAR		99.45	456.921	1367.74	3	-0.0643053	72.2974	0	1	6	0
	C1BG64;C1BEX3;C1BF45;P02141	0.259029	0.920554	LGPAVFSADTQEAFQK		90.56	570.29	1707.85	3	0.997265	75.7667	0	1	1	0
	C1BG64;A0A1A7Y6Y0;A0A1A8GK70;A0A1A8II21;A0A1A8N0S6;A0A060XSW0;A9YVA2;B2BP38;B5X810;C1BEM6;C1BEX3;C1BF45;C1BG67;I3IYZ1;I3IZ27;P02141;P56251;Q5I122	0.424014	0.353024	FLAVVVSALGR		87.13	566.348	1130.68	2	-0.0457887	96.6552	27	13	12	7
	C1BG64;A0A060XSW0;A9YVA2;B5XBX3;B9EMG4;C1BEM6;C1BEX3;C1BG67;P02141	0.575157	0.539638	HFSTFGNLSTPAAIMGNPAVAK		82.05	558.538	2230.12	4	0.543812	88.2684	5	5	1	4
	C1BG64;A0A060XSW0;A9YVA2;B5XBX3;B9EMG4;C1BEM6;C1BEX3;C1BG67;P02141;Q7LZL9	0.0426304	1.0245	SAIVGLWGK		81.36	465.773	929.531	2	-2.02406	67.9183	12	8	4	9
	C1BG64;A0A060XSW0;A9YVA2;B5XBX3;B9EMG4;C1BEM6;C1BEX3;C1BG67;P02141;Q7LZC1	2.70776	0.920618	LLIVSPWTQR		78.23	606.857	1211.7	2	-3.65673	119.264	13	15	31	14
	C1BG64;A0A060XSW0;A9YVA2;B5X810;C1BEM6;C1BEX3;C1BF45;C1BG67;C1BY71;Q5I122	1.06609	0.649938	MVDWTDAER		72.45	561.75	1121.49	2	4.40574	49.9488	2	2	2	2
	C1BG64;A0A060XSW0;A9YVA2;B5XBX3;B9EMG4;C1BEM6;C1BEX3;C1BF45;C1BG67;P02141;Q6Y239	0.535464	1.46289	AVQNLDDIK		69.17	508.273	1014.53	2	-3.28939	40.6274	7	9	7	10
	C1BG64;A0A060XSW0;A9YVA2;B5XBX3;B9EMG4;C1BEM6;C1BEX3;C1BG67;P02141	0.288243	0.339268	HFSTFGNLSTPAAIMGNPAVAK	[15] Oxidation (M)	68.86	562.536	2246.12	4	0.0945255	79.1464	1	2	2	1
	C1BG64;A0A060XSW0;A9YVA2;B5XBX3;B9EMG4;C1BEM6;C1BEX3;C1BG67;P02141	0.177134	0.332716	HFSTFGNLSTPAAIMGNPAVAK	[15] Oxidation (M)	67.55	1124.06	2246.11	2	-4.03589	79.8633	4	2	1	1
	C1BG64	0.0147533	0.00324188	AVQNLDDIKNTYTTLSVTHSEKLHVDPDNFR		67.2	595.968	3569.76	6	-3.76002	91.3043	8	6	1	0
	C1BG64	1.45086	0.388469	AVQNLDDIKNTYTTLSVTHSEK		64.29	826.416	2476.23	3	-7.93471	77.3081	1	0	1	0
	C1BG64;A0A060XSW0;A9YVA2;B5XBX3;B9EMG4;C1BEM6;C1BEX3;C1BF45;C1BG67;C1BX81;P02141	4.00016	0.985537	TVMHGLDR		60.96	464.736	927.457	2	-3.29793	26.7392	13	12	20	14
	C1BG64;A0A060XSW0;A9YVA2;B5X8L0;C1BEM6;C1BEX3;C1BF45;C1BG67;Q5I122	0.487495	0.00123544	MVDWTDAER	[N-term] Acetyl (Protein N-term)	60.53	582.753	1163.49	2	-1.21002	75.2716	2	2	1	1
	C1BG64;A0A060XSW0;A9YVA2;B5XBX3;B9EMG4;C1BEM6;C1BEX3;C1BF45;C1BG67;C1BY71;Q5I122;Q7LZL9	0.442659	1.05856	VDWTDAER		60.23	496.226	990.438	2	-2.89362	39.6407	9	10	10	11
	C1BG64;A0A060XSW0;A9YVA2;B5X810;C1BEM6;C1BEX3;C1BF45;C1BG67;C1BY71;Q5I122	1.17552	0.657276	MVDWTDAER	[1] Oxidation (M)	60.15	569.746	1137.48	2	1.76387	42.1247	2	1	2	2
	C1BG64;A0A060XSW0;A9YVA2;B5XBX3;B9EMG4;C1BEM6;C1BEX3;C1BF45;C1BG67;C1BX81;P02141	2.57586	0.863218	TVMHGLDR	[3] Oxidation (M)	59.97	472.733	943.451	2	-4.60849	19.3461	30	28	27	22
	C1BG64;A0A0S7IJG6;A0A1A7XQ02;A0A1A7Y6Y0;A0A1A8GK70;A0A1A8II21;A0A1A8N0S6;A0A1A8VB81;A0A060XSW0;A0A087XVT9;A9YVA2;B0BL35;B2BP38;B3F9D4;B3F9D7;B3F9E0;B3F9E3;B3F9F2;B3F9F8;B3F9H3;B3F9I2;B3F9I8;B3F9J4;B3F9L5;B3F9N0;B3F9P2;B3F9Q7;B3F9R0;B3F9T7;B3F9U0;B5XBX3;B8XJS7;B8XJS8;B9EMG4;C1BEM6;C1BEX3;C1BF45;C1BG67;C1BX81;C1BY22;C1BY71;C8YNQ3;C8YNQ4;C8YNR1;C8YNR3;D0VWS2;G8DP14;G8DP15;I3IYZ1;I3IZ27;M4A8Z9;O13140…	0.00450495	0.8568	LHVDPDNFR		56.13	556.776	1111.54	2	-3.61094	46.1102	3	2	1	2
	C1BG64	2.19176	1.41421	AVQNLDDIKNTYTTLSVTHSEKLHVDPDNFR		52.62	714.963	3569.78	5	0.893794	94.4801	0	3	1	2
	C1BG64;A0A060XSW0;A9YVA2;B5X810;C1BEM6;C1BEX3;C1BF45;C1BG67;C1BY71;P56251;Q5I122;Q7LZL9	1.10817	1.13718	VDWTDAER	[N-term] Acetyl (Protein N-term)	52.57	517.239	1032.46	2	11.7637	46.3229	2	3	1	1
	C1BG64	0.606055	1.07685	AVQNLDDIKNTYTTLSVTHSEK		50.63	620.066	2476.23	4	-4.06753	76.8311	22	24	15	22
	C1BG64;A0A060XSW0;A9YVA2;C1BEM6;C1BEX3;C1BG67;Q7LZL9	3.15795	0.930717	VDWTDAERSAIVGLWGK		48.18	634.996	1901.97	3	1.51045	102.806	3	4	3	4
	C1BG64;A0A0S7IJG6;A0A1A7XQ02;A0A1A7Y6Y0;A0A1A8GK70;A0A1A8II21;A0A1A8N0S6;A0A1A8VB81;A0A060XSW0;A0A087XVT9;A9YVA2;B0BL35;B2BP38;B3F9D4;B3F9D7;B3F9E0;B3F9E3;B3F9F2;B3F9F8;B3F9H3;B3F9I2;B3F9I8;B3F9J4;B3F9L5;B3F9N0;B3F9P2;B3F9Q7;B3F9R0;B3F9T7;B3F9U0;B5XBX3;B8XJS7;B8XJS8;B9EMG4;C1BEM6;C1BEX3;C1BF45;C1BG67;C1BX81;C1BY22;C1BY71;C8YNQ3;C8YNQ4;C8YNR1;C8YNR3;D0VWS2;G8DP14;G8DP15;I3IYZ1;I3IZ27;M4A8Z9;O13140…	0.48715	0.854966	LHVDPDNFR		47.66	371.521	1111.54	3	0.156033	46.1102	23	20	17	25
	C1BG64;A0A060XSW0;A9YVA2;B5X8L0;C1BEM6;C1BEX3;C1BF45;C1BG67;Q5I122	1.16429	1.20561	MVDWTDAER	[N-term] Acetyl (Protein N-term)|[1] Oxidation (M)	38.31	590.755	1179.5	2	7.27297	58.2683	0	1	1	0
P08108	31	1.62372	0.70812	31								51	53	62	49
	P08108;A0A0C5BIF3;A0A0E4G1U1;A0A0F8B474;A0A0M3M1F3;A0A0N9HR78;A0A0P7TS99;A0A0P7Y8R9;A0A0S1RWB6;A0A0U2IKZ9;A0A1A7ZX41;A0A1A8JDR4;A0A1B2G2Q0;A0A1I9LXI3;A0A060VU47;A0A060WES3;A0A060X0G4;A0A060YDC0;A0A060YDJ4;A0A060Z858;A0A087XR58;A0A087XUX0;A0A125RLA5;A0A142DA87;A0A146NKP1;A0A146NVI8;A0A146PA43;A0A146PRT5;A0A146QBT0;A0A146QEK0;A0A146RDK2;A0A146RZ72;A0A146SV22;A0A146TC09;A0A146UXG4;A0A146ZCZ4;A0A147A…	0.127665	1.06922	IINEPTAAAIAYGLDK		122.32	830.449	1658.88	2	-2.40255	83.0158	4	3	1	3
	P08108;A0A1B2G2Q0;A5H1H8;G8DZS1;G9FLS8;O73788;Q76N60;S4T781	2.32669	0.856535	TVNNAVVTVPAYFNDSQR		104.04	997.997	1993.98	2	-2.84693	76.9937	7	5	6	7
	P08108;A0A0C5BIF3;A0A0E4G1U1;A0A0M3M1F3;A0A0P7TS99;A0A1A7ZX41;A0A1A8JDR4;A0A1B2G2Q0;A0A060VU47;A0A060WES3;A0A060X0G4;A0A060YDJ4;A0A060Z858;A0A087XR58;A0A087XUX0;A0A146NKP1;A0A146NVI8;A0A146PRT5;A0A146RDK2;A0A146RZ72;A0A146UXG4;A0A172LPZ7;A5H1H8;A5HL63;B5DG30;B5X3U6;B6F134;C0HAK5;C9WE63;D2YZT1;G1EHI2;G3P8K6;G8DZS1;G9FLS8;G9G0W7;H2LKZ3;H2UP56;H3DM99;I3JYT8;K9MR68;M3ZHB7;M3ZHN8;M4A807;O73788;P54652;…	0.589808	0.501994	IINEPTAAAIAYGLDKK		99.1	596.67	1786.99	3	2.26068	72.2647	3	6	2	2
	P08108;A0A0E4G1U1;A0A0M3M1F3;A0A1A7XFH0;A0A1B2G2Q0;A0A060YDJ4;A0A087XUX0;A0A146XSN2;A0A146XSN5;A0A146XTQ5;A0A146XV66;A0A147AMI2;A5H1H8;B5X3U6;C9WE63;E9PKE3;G9G0W7;H2SJP2;H2SJP3;I3JAU8;M3ZHB7;O73788;P11142;P47773;Q0QWE4;Q5QK87;Q76N60;W5KA74	0.686261	0.0367706	GPAVGIDLGTTYSCVGVFQHGK	[14] Methylthio (C)	92.05	751.368	2251.08	3	2.01247	103.583	2	1	3	1
	P08108;A0A0E4G1U1;A0A0M3M1F3;A0A0U2IKZ9;A0A1A7XFH0;A0A1B2G2Q0;A0A060VU47;A0A060WES3;A0A060X0G4;A0A060YDJ4;A0A087XUX0;A0A087YPM4;A0A096VJY6;A0A125RLA5;A0A142DA87;A0A146XSN2;A0A146XSN5;A0A146XTQ5;A0A146XUE5;A0A146XV66;A0A146ZVP9;A0A147AMI2;A0A147APF5;A0A172LPZ7;A5H1H8;A8CEI1;B5DG30;B5X3U6;B5X4Z3;B5X397;B6E4Y9;B6E947;B6F135;B6VAH2;C0HAK5;C9WE63;D2YZT1;D3TZA6;E9PKE3;G3NXI7;G3NXJ7;G4W8Y8;G9G0W7;H2RIT8…	0.381809	1.22042	VEIIANDQGNR		90.94	614.816	1227.62	2	-2.8152	36.9486	2	3	1	2
	P08108;A0A0E4G1U1;A0A0M3M1F3;A0A0P7TS99;A0A1A7XFH0;A0A1B2G2Q0;A0A060DFM8;A0A060VU47;A0A060YDJ4;A0A087XUX0;A0A096VJY6;A0A146XSN2;A0A146XSN5;A0A146XTQ5;A0A146XV66;A0A147AMI2;A5H1H8;B5X3U6;C0HAK5;C9WE63;E9PKE3;G9G0W7;H2SJP2;H2SJP3;H3DM99;I3JAU8;M3ZHB7;O73788;P11142;P47773;Q0QWE4;Q4RHR7;Q5QK87;Q76N60;R9WNY5;W5KA74	0.85295	0.618434	MKEIAEAYLGK		87.81	626.828	1251.64	2	-9.87005	53.401	1	1	1	1
	P08108;A0A0E4G1U1;A0A0U2IKZ9;A0A096VJY6;B5X4Z3;B6E4Y9;B6E947;B6F135;B6VAH2;C9WE63;E9PKE3;G4W8Y7;H2RIT8;H2S0M6;H2S0M7;H2SJP2;H2SJP3;O73922;P11142;Q5KT34;Q5KT35;Q7T275;Q8UWM6;Q91233;Q98900;W5KA74	2.29045	0.804075	NSLESYAFNMK	[10] Oxidation (M)	86.09	660.299	1318.58	2	-2.15005	56.3924	1	1	2	1
	P08108;A0A0A7DLL1;A0A0M3M1F3;A0A0P7TS99;A0A1A7XFH0;A0A1B2G2Q0;A0A060VU47;A0A060YDJ4;A0A087XUX0;A0A096VJY6;A0A146XSN2;A0A146XSN5;A0A146XTQ5;A0A146XV66;A0A147AMI2;A0A147APF5;A0A172LPZ7;A5H1H8;B5X3U6;B6E4Y9;B6E947;B6VAH2;C0HAK5;C9WE63;D2YZT1;D3TZA6;E9PKE3;G3NXI7;G3NXJ7;G9G0W7;H2SJP2;H2SJP3;I3JAU8;M3ZHB7;O73788;O73922;P11142;P47773;Q0QWE4;Q1HP65;Q5QK87;Q6PGX4;Q7SZM8;Q7T276;Q76N60;R9WNY5;V5L1N3;W5KA74	0.98252	0.468467	QTQTFTTYSDNQPGVLIQVYEGER		85.94	925.446	2773.32	3	-1.56643	90.3141	3	3	3	4
	P08108;A0A0E4G1U1;A0A0M3M1F3;A0A0P7TS99;A0A1A7XFH0;A0A1B2G2Q0;A0A060VU47;A0A060X0G4;A0A060YDJ4;A0A087XUX0;A0A096VJY6;A0A146XSN2;A0A146XSN5;A0A146XTQ5;A0A146XUE5;A0A146XV66;A0A147AMI2;A0A147APF5;A5H1H8;B5DG30;B5X3U6;C0HAK5;C9WE63;D2YZT1;E9PKE3;G9G0W7;H2SJP2;H2SJP3;H2UP56;H3DM99;I3JAU8;M3ZHB7;O73788;P11142;P47773;Q0QWE4;Q4RHR7;Q5QK87;Q6PGX4;Q7SZM8;Q7T276;Q76N60;R9WNY5;W5KA74	1.72719	0.810836	FEELNADLFR		85.7	627.31	1252.6	2	-3.46243	81.0664	3	3	3	2
	P08108;A0A1B2G2Q0;A5H1H8;G9FLS8;H2SJP2;H2SJP3;I7FW61;K9MR68;M4GI15;M4VMY6;M9WM43;P47773;Q4SL93;Q6QIS4;Q76N60;W8GMR6;W8GV68;W8H072	0.0233048	0.700797	TTPSYVAFTDSER		84.95	737.346	1472.68	2	-1.03154	57.4869	3	3	1	3
	P08108;A0A0E4G1U1;A0A0M3M1F3;A0A0P7TS99;A0A1B2G2Q0;A0A060YDJ4;A0A087XUX0;A0A096VJY6;A0A146NKP1;A0A146UXG4;A3RGT9;A5H1H8;B5X3U6;C9WE63;D2YZT1;D3TJN8;G9FLS8;G9G0W7;H2SJP2;H2SJP3;I3JAU8;I3JYT8;I7FW61;K9MR68;M3ZHB7;M4GI15;M4VMY6;P47773;Q4SL93;Q6QIS4;Q76N60;R9WNY5;R9WRQ7;S4T781;W5KA74;W8GMR6	13.2817	0.505492	DAGTISGLNVLR		84.9	608.335	1214.66	2	-5.17802	72.1548	0	1	2	1
	P08108;A0A0E4G1U1;A0A0F8B474;A0A0K1U318;A0A0P7Y8R9;A0A096VJY6;B5B0I3;B5X4Z3;B6E4Y9;B6E947;B6VAH2;C9WE63;D3TJN8;E0XJL3;E9PKE3;F4YAX3;G4W8Y7;G9FLS8;H2SJP2;H2SJP3;H3CF85;O73922;P11142;Q5KT34;Q5KT35;Q7T275;Q8UWM6;Q801X9;Q91233;V9PT94;W5KA74	1.91856	0.436015	NSLESYAFNMK		84.89	652.312	1302.61	2	14.7655	67.3319	1	1	1	0
	P08108	1.62372	0.70812	NQVAMNPCNTVFDAK	[8] Methylthio (C)	84.53	849.381	1696.75	2	6.56152	89.4637	2	2	3	1
	P08108;A0A0M3M1F3;A0A087XUX0;A0A146NKP1;A0A146UXG4;G9FLS8;G9G0W7;K9MR68;Q4SL93;Q804B6;W5KA74	2.41443	0.588706	RFDDGVVQSDMK		84.03	698.83	1395.64	2	-0.27085	42.6274	0	1	1	0
	P08108;A0A0E4G1U1;A0A060VU47;A0A060YDJ4;B5X3U6;C0HAK5;P47773	1.68875	0.240439	AQVHDIVLVGGSTR		78.65	726.399	1450.78	2	-4.44096	54.8893	1	1	1	1
	P08108;A0A0E4G1U1;A0A0M3M1F3;A0A0P7TS99;A0A1A8JDR4;A0A1B2G2Q0;A0A060X0G4;A0A060YDJ4;A0A087XUX0;A0A096VJY6;A0A146NKP1;A0A146UXG4;A3RGT9;A5H1H8;B5DG30;B5X3U6;C9WE63;D2YZT1;E9PKE3;G9FLS8;G9G0W7;H2SJP2;H2SJP3;H3DM99;I3JAU8;I3JYT8;I7FW61;K9MR68;M3ZHB7;M4GI15;M4VMY6;P11142;P47773;P79984;Q4RHR7;Q4SL93;Q6PGX4;Q6QIS4;Q6TDU0;Q76N60;R9WNY5;R9WRQ7;S4T781;W5KA74;W8GMR6	7.04119	4.21215	ARFEELNADLFR		78.08	494.264	1479.77	3	16.0672	76.1222	0	1	1	1
	P08108;A0A1B2G2Q0;A5H1H8;O73788;Q76N60	12.5153	0.561511	TVNNAVVTVPAYFNDSQR		78.03	665.667	1993.98	3	-4.03392	76.4582	0	1	2	1
	P08108;A0A0S1RWB6;G9FLS8;H3CF85;K9MR68;W5KA74	0.758174	1.12979	SFYPEEISSMVLVK		68.65	543.613	1627.82	3	0.399266	102.445	1	0	1	0
	P08108;A0A0C5BIF3;A0A0E4G1U1;A0A0M3M1F3;A0A0P7TS99;A0A1B2G2Q0;A0A060VU47;A0A060YDJ4;A0A060Z858;A0A087XR58;A0A087XUX0;A0A146NKP1;A0A146UXG4;A5H1H8;B5X3U6;B6F134;C0HAK5;C9WE63;G1EHI2;G3P8K6;G8DZS1;G9FLS8;G9G0W7;H2LKZ3;H3DM99;I3JYT8;K9MR68;M3ZHB7;M3ZHN8;O73788;P79984;Q2LC60;Q4RHR7;Q4SL93;Q6QIS4;Q8UWM8;Q76N60;Q804B6;R9WNY5;S4T781;W5K679;W5KA74	2.4313	1	MKEIAEAYLGK		67.26	418.227	1251.66	3	5.89285	51.6602	1	1	3	1
	P08108;A0A0S1RWB6;A0A060VU47;C0HAK5;E3VXC7;G3PI26;G3PI27;G9FLS8;H2S0M6;H2S0M7;H3CF85;K9MR68;Q98900;W5KA74	2.4024	0.262532	SFYPEEISSMVLVK		66.15	814.917	1627.82	2	1.03919	103.463	2	2	1	2
	P08108;A0A0E4G1U1;A0A1A7XFH0;A0A1B2G2Q0;A0A060VU47;A0A060YDJ4;A0A087XUX0;A0A096VJY6;A0A146XSN2;A0A146XSN5;A0A146XTQ5;A0A146XUE5;A0A146XV66;A0A147AMI2;A5H1H8;B5X3U6;C0HAK5;C9WE63;D3TZA6;E9PKE3;G4W8Y8;G9G0W7;I3JAU8;M3ZHB7;O73788;P11142;P17066;P47773;Q0QWE4;Q5QK87;Q76N60;W5KA74	2.53179	1.34329	LLQDFFNGK		65.39	541.287	1080.56	2	-1.31905	71.9433	3	3	4	3
	P08108;A0A0C5BIF3;A0A0E4G1U1;A0A0M3M1F3;A0A0P7TS99;A0A1A8JDR4;A0A1B2G2Q0;A0A060VU47;A0A060X0G4;A0A060YDJ4;A0A060Z858;A0A087XR58;A0A087XUX0;A0A146NKP1;A0A146UXG4;A5H1H8;A5HL63;B5DG30;B5X3U6;B6F134;C0HAK5;C9WE63;D2YZT1;G1EHI2;G3P8K6;G9FLS8;G9G0W7;H2LKZ3;H2UP56;H3DM99;I3JYT8;K9MR68;M3ZHB7;M3ZHN8;M4A807;O73788;P54652;P79984;Q2LC60;Q4RHR7;Q4SL93;Q6PGX4;Q6QIS4;Q6TDU0;Q7SZM8;Q7T276;Q8UWM8;Q76N60;Q804B6;…	0.331546	0.433154	ARFEELNADLFR		61.09	740.88	1479.75	2	-1.31178	77.9103	2	0	1	1
	P08108;A0A0C5BIF3;A0A0E4G1U1;A0A0M3M1F3;A0A0N9HR78;A0A0U2IKZ9;A0A1B2G2Q0;A0A060VU47;A0A060X0G4;A0A060YDJ4;A0A060Z858;A0A087XUX0;A0A125RLA5;A0A142DA87;A0A146NKP1;A0A146NVI8;A0A146PRT5;A0A146RDK2;A0A146RZ72;A0A146UXG4;A5H1H8;B5DG30;B5X3U6;B6E4Y9;B6E947;B6F134;B6F135;B6VAH2;C0HAK5;D2YZT1;F1DSD3;G1EHI2;G3P8K6;G8DZS1;G9FLS8;G9G0W7;H2LKZ3;H2UP56;H3CF85;H3DM99;H6SFW8;I3JYT8;K9MR68;M3ZHB7;M4B0J3;O73788;O…	0.0224892	0.845728	STAGDTHLGGEDFDNR		55.17	564.582	1690.72	3	3.05357	31.4522	1	0	1	1
	P08108;A0A0C5BIF3;A0A0P7Y8R9;A0A060VU47;A0A060YDC0;A0A060YDJ4;A0A060Z858;A0A087XUX0;A0A125RLA5;A5H1H8;B5X3U6;B6F135;C0HAK5;C9WE63;G1EHI2;G9FLS8;G9G0W7;H2LKZ3;H2S0M6;H2S0M7;H2UP56;H3DM99;H6SFW8;K9MR68;M3ZHB7;O73788;P79984;Q4RHR7;Q4SL93;Q6QIS4;Q6TDU0;Q76N60;Q804B6;Q98900;W5K679;W5KA74;W5KAX2	1.22359	1.09417	GTLDPVEK		54.77	429.735	857.455	2	6.92572	29.8892	1	1	2	2
	P08108;A0A0C5BIF3;A0A0E4G1U1;A0A0F8B474;A0A0M3M1F3;A0A0N9HR78;A0A0P7TS99;A0A0P7Y8R9;A0A0S1RWB6;A0A0U2IKZ9;A0A1A7ZX41;A0A1I9LXI3;A0A060VU47;A0A060X0G4;A0A060YDC0;A0A060YDJ4;A0A060Z858;A0A087XR58;A0A087XUX0;A0A125RLA5;A0A142DA87;A0A146NKP1;A0A146NVI8;A0A146SV22;A0A146UXG4;A0A147A010;A0A172LPZ7;A5H1H7;A5H1H8;A5HL62;A5HL63;B5B0I3;B5DG30;B5X3U6;B6E4Y9;B6E947;B6F134;B6F135;B6VAH2;C0HAK5;C9WE63;D2YZT1;E…	2.62985	1.00411	DNNLLGK		54.12	387.213	772.411	2	4.40318	27.759	2	2	3	2
	P08108;A0A0E4G1U1;A0A060VU47;A0A060YDJ4;A0A060Z858;A0A146NKP1;A0A146UXG4;B5X3U6;C0HAK5	0.437854	1.03719	AQVHDIVLVGGSTR		52.51	484.606	1450.8	3	4.8533	52.7275	1	1	2	1
	P08108;A0A0E4G1U1;A0A0M3M1F3;A0A0P7TS99;A0A1A7XFH0;A0A1B2G2Q0;A0A060DFM8;A0A060VU47;A0A060YDJ4;A0A087XUX0;A0A096VJY6;A0A146XSN2;A0A146XSN5;A0A146XTQ5;A0A146XV66;A0A147AMI2;A5H1H8;B5X3U6;C0HAK5;C9WE63;E9PKE3;G9G0W7;H2SJP2;H2SJP3;H3DM99;I3JAU8;M3ZHB7;O73788;P11142;P47773;Q0QWE4;Q4RHR7;Q5QK87;Q76N60;R9WNY5;W5KA74	1.21102	0.612795	MKEIAEAYLGK	[1] Oxidation (M)	49.67	423.556	1267.65	3	-1.25557	44.3362	1	1	2	2
	P08108;A0A0E4G1U1;A0A0F8B474;A0A0K1U318;A0A0M3M1F3;A0A0P7TS99;A0A060X0G4;A0A060YDC0;A0A087XUX0;A0A096VJY6;A0A125RLA5;A0A142DA87;A0A146NKP1;A0A146SV22;A0A146UXG4;A0A147A010;A0A172LPZ7;A3RGT9;A5H1H8;A5HL62;B5B0I3;B5DG30;B6E4Y9;B6E947;B6VAH2;C9WE63;D2YZT1;D3TJN8;E0XJL3;E9PKE3;F4YAX3;G9FLS8;G9G0W7;H2SJP2;H2SJP3;H3CF85;H3DM99;H6SFW8;I3JAU8;I3JYT8;I7FW61;K9MR68;M3ZHB7;M4GI15;M4VMY6;O73922;P11142;P47773…	2.90426	0.45725	DNNLLGKFELTGIPPAPR		48.56	651.35	1951.03	3	-12.555	100.862	0	2	3	0
	P08108	1.96071	0.436143	LQVEYKGETK		48.21	398.883	1193.63	3	-2.14116	29.693	1	1	1	1
	P08108;A0A0E4G1U1;A0A0M3M1F3;A0A0P7TS99;A0A1B2G2Q0;A0A060YDJ4;A0A087XUX0;A0A096VJY6;A0A146NKP1;A0A146UXG4;A3RGT9;A5H1H8;B5X3U6;C9WE63;D3TJN8;E9PKE3;G9FLS8;G9G0W7;H2SJP2;H2SJP3;H3DM99;I3JAU8;I3JYT8;I7FW61;K9MR68;M3ZHB7;M4GI15;M4VMY6;P11142;P47773;P79984;Q4RHR7;Q4SL93;Q6QIS4;Q76N60;R9WNY5;R9WRQ7;S4T781;W5KA74;W8GMR6	1.56292	1.07602	EIAEAYLGK		47.43	497.263	992.512	2	-5.61227	46.1778	2	1	2	1
	P08108;A0A0K1U318;A0A0M3M1F3;A0A0P7TS99;A0A0S1RWB6;A0A060YDJ4;A0A087XUX0;A0A096VJY6;A0A172LPZ7;A3RGT9;A5H1H8;B5B0I3;B5X3U6;D3TZA6;E9PKE3;F4YAX3;G9FLS8;G9G0W7;H2SJP2;H2SJP3;H3DM99;I3JAU8;I7FW61;K9MR68;M3ZHB7;M4GI15;M4VMY6;P11142;P47773;P79984;Q4RHR7;Q4SL93;Q6PGX4;Q6QIS4;Q6TDU0;Q7T275;Q76N60;Q801X9;V9PT94;W5KA74;W5M4B0;W8GMR6	0.755669	0.779246	VCNPIITK	[2] Methylthio (C)	44.11	467.248	932.482	2	0.422581	54.2322	0	1	2	1
W5KTF3	31	1.94636	1.49974	31								34	30	53	37
	W5KTF3;A0A0R4IJ08;A0A1A8GCR2;A0A1A8RDX0;A0A1A8SFC1;A0A060XII9;A0A060XJX9;A0A087XQU7;A3FG33;F1R443;F1R446;G3Q393;G3Q398;M4A8R0;W5KTG2;W5MFM2	4.02704	1.60919	NQALNTDNYGHDLASVQALQR		117.06	776.714	2327.12	3	-2.02362	65.4359	1	1	2	1
	W5KTF3;A0A060XII9;A0A060XJX9;W5KTG2	2.5867	1.68061	DLAALEDKVNTLGGEAER		104.47	634.319	1899.94	3	-9.98262	76.6717	1	1	1	1
	W5KTF3;A0A0P7VEP4;A0A0R4IJ08;A0A1A8GCR2;A0A1A8RDX0;A0A1A8SFC1;A0A060XII9;A0A060XJX9;A0A087XQU7;A3FG33;F1R443;F1R446;G3Q393;G3Q398;M4A8R0;W5KTG2;W5MFM2	0.187239	0.702796	ALINADELANDVAGAEALLDR		99.53	718.705	2153.09	3	-0.718428	122.283	1	0	1	1
	W5KTF3;A0A0P7VEP4;A0A1A8GCR2;A0A1A8RDX0;A0A1A8SFC1;A0A060XII9;A0A060XJX9;A0A087XQU7;M4A8R0;W5KTG2	1.96121	0.00358381	AGTFQAFEQFGQQLLAR		93.25	956.485	1910.96	2	-4.5727	116.786	1	0	1	0
	W5KTF3;A0A060XII9;A0A060XJX9;G3Q393;G3Q398;H2UIB1;I3JZ89;W5KTG2	1.34767	1.71935	DSDELKSWINEK		90.86	732.353	1462.69	2	-2.10516	61.3407	2	2	3	2
	W5KTF3;A0A060XII9;A0A060XJX9;I3JZ89;W5KTG2;W5MFM2	2.19677	1.89732	DELITNWEQIR		86.92	708.859	1415.7	2	-0.569484	81.4934	1	1	1	1
	W5KTF3;A0A0R4IJ08;A0A1A8GCR2;A0A1A8RDX0;A0A1A8SFC1;A0A060XII9;A0A060XJX9;A0A087XQU7;A3FG33;F1R443;F1R446;G3Q393;G3Q398;M4A8R0;W5KTG2;W5MFM2	0.442563	0.00193835	RQDLEDSLQAQQYFADANEAESWMR		86.54	1001.11	3000.32	3	-2.95908	97.5316	2	2	1	0
	W5KTF3;A0A060XII9;A0A060XJX9;G3Q393;G3Q398;H2UIB1;I3JZ89;W5KTG2;W5MFM2	2.16011	1.89259	EAFLASDDKGDSLDSVEALIK		86	741.706	2222.1	3	0.159189	97.3563	0	1	2	1
	W5KTF3;A0A060XII9;A0A060XJX9;G3Q393;G3Q398;H2UIB1;I3JZ89;W5KTG2;W5MFM2	2.01649	1.16891	HQAFEAELSANQSR		85.66	529.921	1586.74	3	-0.862282	39.4626	1	1	2	1
	W5KTF3;A0A0R4IJ08;A0A1A8GCR2;A0A1A8RDX0;A0A1A8SFC1;A0A060XII9;A0A060XJX9;A3FG33;F1R443;F1R446;G3Q393;G3Q398;W5KTG2	15.7068	2.19591	EANELQQWINEK		83.68	751.365	1500.72	2	-3.82757	69.1904	1	1	2	1
	W5KTF3;A0A0P7VEP4;A0A0R4IJ08;A0A1A8GCR2;A0A1A8RDX0;A0A1A8SFC1;A0A060XII9;A0A060XJX9;A3FG33;F1R443;F1R446;G3Q393;G3Q398;M4A8R0;W5KTG2;W5MFM2	1.94636	0.38995	QQVAPTDDETGKELVLALYDYQEK		82.15	918.453	2752.34	3	-2.32869	94.8996	1	2	1	1
	W5KTF3;A0A060XII9;A0A060XJX9;G3Q393;G3Q398;I3JZ89;W5KTG2;W5MFM2	1.73271	1.49974	DADELEKWIQEK		81.65	752.369	1502.72	2	-1.60661	75.3423	2	1	2	1
	W5KTF3;A0A060XII9;A0A060XJX9;H2UIB1;W5KTG2	1.53243	1363.72	EKEPIVGSPDYGKDEDSAEALLK		79.27	623.311	2489.22	4	-0.485816	66.3315	1	0	1	2
	W5KTF3;A0A060XII9;A0A060XJX9;G3Q393;G3Q398;H2UIB1;I3JZ89;W5KTG2;W5MFM2	0.691266	2.42071	DLASVQALLR		76.71	543.318	1084.62	2	-3.07445	87.8258	2	4	2	3
	W5KTF3;A0A0P7VEP4;A0A1A8GCR2;A0A1A8RDX0;A0A1A8SFC1;A0A060XII9;A0A060XJX9;A0A087XQU7;M4A8R0;W5KTG2	0.948616	0.0405468	AGTFQAFEQFGQQLLAR		74.9	637.995	1910.96	3	-0.552783	116.786	0	1	1	0
	W5KTF3;A0A0P7VEP4;A0A0R4IJ08;A0A060XII9;A0A060XJX9;A3FG33;F1R443;F1R446;G3Q393;G3Q398;W5KTG2;W5MFM2	0.620795	1.12852	LFGAAEVQR		71.85	495.77	989.525	2	-3.70292	48.3672	2	1	2	3
	W5KTF3;A0A0P7VEP4;A0A0R4IJ08;A0A1A8GCR2;A0A1A8RDX0;A0A1A8SFC1;A0A060XII9;A0A060XJX9;A0A087XQU7;A3FG33;F1R443;F1R446;G3Q393;G3Q398;M4A8R0;W5KTG2;W5MFM2	1.83059	1.81147	ITALDEFATK		64.23	554.792	1107.57	2	-10.9616	63.9357	1	1	2	1
	W5KTF3;A0A0P7VEP4;A0A0R4IJ08;A0A1A8GCR2;A0A1A8RDX0;A0A1A8SFC1;A0A060XII9;A0A060XJX9;A0A087XQU7;A3FG33;F1R443;F1R446;G3Q393;G3Q398;M4A8R0;W5KTG2;W5MFM2	0.171908	0.348187	DLTSWVTEMK		63.19	605.292	1208.57	2	-4.96633	86.5766	1	1	1	1
	W5KTF3;A0A0P7VEP4;A0A0R4IJ08;A0A1A8GCR2;A0A1A8RDX0;A0A1A8SFC1;A0A060XJX9;A0A087XQU7;A3FG33;F1R443;F1R446;G3Q393;G3Q398;M4A8R0;W5KTG2;W5MFM2	6.55786	1.47226	DVEDEETWIR		62.41	646.296	1290.58	2	2.87757	60.4331	1	2	4	2
	W5KTF3;A0A060XII9;A0A060XJX9;G3Q393;G3Q398;I3JZ89;W5KTG2	42.1914	15.1084	SNMLGSAHEVQR		61.92	443.549	1327.62	3	-4.46574	32.377	0	0	1	1
	W5KTF3;A0A060XII9;A0A060XJX9;G3Q393;G3Q398;H2UIB1;I3JZ89;W5KTG2;W5MFM2	1.57043	0.298829	LREANQQQQFNR		61.73	511.26	1530.76	3	-4.08585	22.3533	2	1	2	1
	W5KTF3;A0A060XII9;A0A060XJX9;G3Q393;G3Q398;H2UIB1;I3JZ89;W5KTG2;W5MFM2	4.32013	0.991114	DVDETISWIK		61.16	603.306	1204.6	2	0.3369	76.051	1	0	2	2
	W5KTF3;A0A060XII9;A0A060XJX9;W5KTG2	5.65942	19.2528	MDEVSSQWK		59.28	555.249	1108.48	2	-1.51468	37.7652	2	1	2	1
	W5KTF3;A0A060XII9;A0A060XJX9;G3Q393;G3Q398;H2UIB1;I3JZ89;W5KTG2;W5MFM2	2.54038	1.47012	IDGITIQAR		57.89	493.778	985.542	2	-14.3967	52.024	1	1	2	0
	W5KTF3;G3Q393;G3Q398;H2UIB1;I3JZ89;W5KTG2;W5MFM2	1.28152	1.68298	QFQEAGHFDADNIRK	[N-term] Gln->pyro-Glu (N-term Q)	57.66	586.946	1757.82	3	1.82389	59.4767	1	2	2	2
	W5KTF3;A0A060XII9;A0A060XJX9;G3Q393;G3Q398;H2UIB1;I3JZ89;W5KTG2;W5MFM2	3.7	2.02496	DVDEIEAWISEK		56.22	717.343	1432.67	2	0.159374	93.0446	2	1	2	0
	W5KTF3;A0A0P7VEP4;A0A0R4IJ08;A0A1A8GCR2;A0A1A8RDX0;A0A1A8SFC1;A0A060XII9;A0A060XJX9;A3FG33;F1R443;F1R446;G3Q393;G3Q398;M4A8R0;W5KTG2;W5MFM2	35.2075	0.516892	QQVAPTDDETGKELVLALYDYQEK	[N-term] Gln->pyro-Glu (N-term Q)	53.74	912.782	2735.32	3	2.40964	102.662	0	0	1	1
	W5KTF3;A0A0R4IJ08;A0A1A8GCR2;A0A1A8RDX0;A0A1A8SFC1;A0A060XII9;A0A087XQU7;A3FG33;F1R443;F1R446;M4A8R0;W5KTG2;W5MFM2	6.9804	3.93272	LWDLLLQK		52.66	514.809	1027.6	2	-3.21692	92.5737	1	1	3	2
	W5KTF3;A0A0P7VEP4;A0A0R4IJ08;A0A1A8GCR2;A0A1A8RDX0;A0A1A8SFC1;A0A060XII9;A0A060XJX9;A0A087XQU7;A3FG33;F1R443;F1R446;G3Q393;G3Q398;M4A8R0;W5KTG2;W5MFM2	1.43324	1.62833	LLEATELK		51.8	458.77	915.526	2	-2.60429	51.4141	1	0	1	2
	W5KTF3;A0A060XII9;A0A060XJX9;W5KTG2	0.955888	0.989623	KQEEVNAAWQR		46.59	453.564	1357.67	3	-2.42153	32.8697	1	0	2	1
	W5KTF3;A0A060XII9;A0A060XJX9;G3Q393;G3Q398;H2UIB1;W5KTG2;W5MFM2	1.92065	0.39753	TRLEELHR		42.52	351.863	1052.57	3	-6.43526	22.711	0	0	1	1
P02141	30	0.511307	0.855883	30								428	402	320	356
	P02141;A0A060XSW0;A9YVA2;B5XBX3;B9EMG4;C1BEM6;C1BEX3;C1BG64;C1BG67	1.89182	0.000656045	SAIVGLWGKISVDEIGPQALAR		132.57	760.76	2279.26	3	-1.90267	111.429	3	2	2	0
	P02141;A0A060XSW0;C1BEM6;C1BG67	1.45086	0.388469	AVQNLDDIKNTYTALSVMHSEK		127.95	826.416	2476.23	3	-0.665649	77.3081	3	0	1	1
	P02141;A0A060XSW0;A9YVA2;B5XBX3;B9EMG4;C1BEM6;C1BEX3;C1BG64;C1BG67	0.569205	0.440055	HFSTFGNLSTPAAIMGNPAVAK		120.88	1116.06	2230.11	2	-3.21819	88.1979	13	14	12	5
	P02141;A0A060XSW0;C1BEM6;C1BG67	0.0147806	1.31938	AVQNLDDIKNTYTALSVMHSEK	[18] Oxidation (M)	120.4	831.749	2492.22	3	0.905759	67.4746	4	4	1	6
	P02141;A0A060XSW0;A9YVA2;B5XBX3;B9EMG4;C1BEM6;C1BEX3;C1BG64;C1BG67	0.000523561	0.61923	HFSTFGNLSTPAAIMGNPAVAK		119.77	744.38	2230.12	3	-0.403514	88.2684	50	53	4	55
	P02141;A0A060XSW0;C1BEM6;C1BG67	0.606055	1.07685	AVQNLDDIKNTYTALSVMHSEK		115.97	620.066	2476.23	4	3.20157	76.8311	35	35	26	33
	P02141;A0A060XSW0;A9YVA2;B5XBX3;B9EMG4;C1BEM6;C1BEX3;C1BF45;C1BG64;C1BG67	0.0769134	0.41039	LLADCITVCVAAK	[5] Methylthio (C)|[9] Methylthio (C)	106.76	706.343	1410.67	2	-2.11866	116.075	49	42	28	33
	P02141;C1BEX3;C1BF45;C1BG64	0.466744	0.614893	LGPAVFSADTQEAFQK		104.54	854.928	1707.84	2	-3.17259	75.8231	5	7	7	6
	P02141;A0A060XSW0;A9YVA2;B5XBX3;B9EMG4;C1BEM6;C1BEX3;C1BG64;C1BG67	1.83666	0.725726	HFSTFGNLSTPAAIMGNPAVAK	[15] Oxidation (M)	104.43	749.712	2246.11	3	-0.688808	76.2464	6	6	29	6
	P02141;A0A060XSW0;A9YVA2;B5XBX3;B9EMG4;C1BEM6;C1BEX3;C1BG64;C1BG67;Q8JH89	0.689428	1.09145	ISVDEIGPQALAR		102.82	684.875	1367.73	2	-4.76103	69.7567	37	36	31	38
	P02141;A0A060XSW0;C1BEM6;C1BG67	0.36353	1.28213	AVQNLDDIKNTYTALSVMHSEK	[18] Oxidation (M)	101.06	624.064	2492.23	4	2.24732	67.2609	36	43	24	36
	P02141;A0A060XSW0;A9YVA2;B5X8L0;C1BEM6;C1BEX3;C1BG64;C1BG67	18.8233	0.289344	ISVDEIGPQALAR		99.45	456.921	1367.74	3	-0.0643053	72.2974	0	1	6	0
	P02141;A0A060XSW0;C1BEM6;C1BG67	1.18681	1.01673	NTYTALSVMHSEK		91.42	740.859	1479.7	2	0.858535	51.0901	1	0	1	2
	P02141;C1BEX3;C1BF45;C1BG64	0.259029	0.920554	LGPAVFSADTQEAFQK		90.56	570.29	1707.85	3	0.997265	75.7667	0	1	1	0
	P02141;A0A1A7Y6Y0;A0A1A8GK70;A0A1A8II21;A0A1A8N0S6;A0A060XSW0;A9YVA2;B2BP38;B5X810;C1BEM6;C1BEX3;C1BF45;C1BG64;C1BG67;I3IYZ1;I3IZ27;P56251;Q5I122	0.424014	0.353024	FLAVVVSALGR		87.13	566.348	1130.68	2	-0.0457887	96.6552	27	13	12	7
	P02141;A0A060XSW0;A9YVA2;B5XBX3;B9EMG4;C1BEM6;C1BEX3;C1BG64;C1BG67	0.575157	0.539638	HFSTFGNLSTPAAIMGNPAVAK		82.05	558.538	2230.12	4	0.543812	88.2684	5	5	1	4
	P02141;A0A060XSW0;C1BEM6;C1BG67	0.0147533	0.00324188	AVQNLDDIKNTYTALSVMHSEKLHVDPDNFR		81.57	595.968	3569.76	6	1.28232	91.3043	10	8	1	0
	P02141;A0A060XSW0;A9YVA2;B5XBX3;B9EMG4;C1BEM6;C1BEX3;C1BG64;C1BG67;Q7LZL9	0.0426304	1.0245	SAIVGLWGK		81.36	465.773	929.531	2	-2.02406	67.9183	12	8	4	9
	P02141;A0A060XSW0;C1BEM6;C1BG67	1.02335	0.892247	NTYTALSVMHSEK	[9] Oxidation (M)	80.36	748.853	1495.69	2	-3.92648	45.544	5	5	2	7
	P02141;A0A060XSW0;A9YVA2;B5XBX3;B9EMG4;C1BEM6;C1BEX3;C1BG64;C1BG67;Q7LZC1	2.70776	0.920618	LLIVSPWTQR		78.23	606.857	1211.7	2	-3.65673	119.264	13	15	31	14
	P02141;A0A060XSW0;A9YVA2;B5XBX3;B9EMG4;C1BEM6;C1BEX3;C1BF45;C1BG64;C1BG67;Q6Y239	0.535464	1.46289	AVQNLDDIK		69.17	508.273	1014.53	2	-3.28939	40.6274	7	9	7	10
	P02141;A0A060XSW0;A9YVA2;B5XBX3;B9EMG4;C1BEM6;C1BEX3;C1BG64;C1BG67	0.288243	0.339268	HFSTFGNLSTPAAIMGNPAVAK	[15] Oxidation (M)	68.86	562.536	2246.12	4	0.0945255	79.1464	1	2	2	1
	P02141;A0A060XSW0;A9YVA2;B5XBX3;B9EMG4;C1BEM6;C1BEX3;C1BG64;C1BG67	0.177134	0.332716	HFSTFGNLSTPAAIMGNPAVAK	[15] Oxidation (M)	67.55	1124.06	2246.11	2	-4.03589	79.8633	4	2	1	1
	P02141;A0A060XSW0;C1BEM6;C1BG67	0.021228	0.00710063	AVQNLDDIKNTYTALSVMHSEKLHVDPDNFR		66.59	714.959	3569.76	5	0.391481	91.3043	12	12	1	0
	P02141;A0A060XSW0;C1BEM6;C1BG67	1.06293	0.971564	NTYTALSVMHSEK		66.48	494.241	1479.7	3	-0.604726	52.5516	18	13	13	13
	P02141;A0A060XSW0;A9YVA2;B5XBX3;B9EMG4;C1BEM6;C1BEX3;C1BF45;C1BG64;C1BG67;C1BX81	4.00016	0.985537	TVMHGLDR		60.96	464.736	927.457	2	-3.29793	26.7392	13	12	20	14
	P02141;A0A060XSW0;A9YVA2;B5XBX3;B9EMG4;C1BEM6;C1BEX3;C1BF45;C1BG64;C1BG67;C1BX81	2.57586	0.863218	TVMHGLDR	[3] Oxidation (M)	59.97	472.733	943.451	2	-4.60849	19.3461	30	28	27	22
	P02141;A0A0S7IJG6;A0A1A7XQ02;A0A1A7Y6Y0;A0A1A8GK70;A0A1A8II21;A0A1A8N0S6;A0A1A8VB81;A0A060XSW0;A0A087XVT9;A9YVA2;B0BL35;B2BP38;B3F9D4;B3F9D7;B3F9E0;B3F9E3;B3F9F2;B3F9F8;B3F9H3;B3F9I2;B3F9I8;B3F9J4;B3F9L5;B3F9N0;B3F9P2;B3F9Q7;B3F9R0;B3F9T7;B3F9U0;B5XBX3;B8XJS7;B8XJS8;B9EMG4;C1BEM6;C1BEX3;C1BF45;C1BG64;C1BG67;C1BX81;C1BY22;C1BY71;C8YNQ3;C8YNQ4;C8YNR1;C8YNR3;D0VWS2;G8DP14;G8DP15;I3IYZ1;I3IZ27;M4A8Z9…	0.00450495	0.8568	LHVDPDNFR		56.13	556.776	1111.54	2	-3.61094	46.1102	3	2	1	2
	P02141;A0A060XSW0;C1BEM6;C1BG67	0.203229	0.99778	NTYTALSVMHSEK	[9] Oxidation (M)	50.38	499.573	1495.7	3	-0.129552	37.5885	3	4	7	6
	P02141;A0A0S7IJG6;A0A1A7XQ02;A0A1A7Y6Y0;A0A1A8GK70;A0A1A8II21;A0A1A8N0S6;A0A1A8VB81;A0A060XSW0;A0A087XVT9;A9YVA2;B0BL35;B2BP38;B3F9D4;B3F9D7;B3F9E0;B3F9E3;B3F9F2;B3F9F8;B3F9H3;B3F9I2;B3F9I8;B3F9J4;B3F9L5;B3F9N0;B3F9P2;B3F9Q7;B3F9R0;B3F9T7;B3F9U0;B5XBX3;B8XJS7;B8XJS8;B9EMG4;C1BEM6;C1BEX3;C1BF45;C1BG64;C1BG67;C1BX81;C1BY22;C1BY71;C8YNQ3;C8YNQ4;C8YNR1;C8YNR3;D0VWS2;G8DP14;G8DP15;I3IYZ1;I3IZ27;M4A8Z9…	0.48715	0.854966	LHVDPDNFR		47.66	371.521	1111.54	3	0.156033	46.1102	23	20	17	25
B5X1W2	29	1.62624	0.818834	29								33	45	45	59
	B5X1W2;C0H9N2;C0HAQ6	0.549946	0.408403	IWCFGPDGTGPNLLMDVTK	[3] Methylthio (C)	123.51	1055.49	2108.97	2	-2.19392	124.448	1	1	1	0
	B5X1W2;A0A1A8HL97;A0A087Y4C9;C0H9N2;C0HAQ6;G3PRF7;G3PRF8;I3JVG0;M4AY09;W5MGG5	1.87566	0.51618	VLYACQLTAQPR	[5] Methylthio (C)	106.97	704.856	1407.7	2	-1.85969	76.1051	2	3	3	4
	B5X1W2;A0A1A8HL97;A0A087Y4C9;C0H9N2;C0HAQ6;G3PRF7;G3PRF8;I3JVG0;M4AY09;Q7ZVM3;W5MGG5	1.62624	0.524071	AYLPVNESFGFTADLR		101.53	900.449	1798.88	2	-3.53057	99.5326	1	1	1	2
	B5X1W2;H2MJG4	13.7977	1.51513	ARPFPDGLAEDIEKGDVSAR		99.39	715.032	2142.07	3	1.44607	73.0768	0	2	2	4
	B5X1W2;C0H9N2;C0HAQ6	0.839539	0.329476	FLADKYEWDVSEAR		95.88	864.912	1727.81	2	-3.34448	66.0044	1	0	1	0
	B5X1W2;C0H9N2;C0HAQ6	3.33385	1.46871	GHVFEESQVMGTPMFIVK		89.42	679.339	2034.99	3	1.72278	94.8371	1	2	3	2
	B5X1W2;A0A1A8HL97;A0A087Y4C9;C0H9N2;C0HAQ6;G3PRF7;G3PRF8;I3JVG0;M4AY09	1.66908	0.839383	EGIPALDNYLDKL		88.25	730.883	1459.75	2	-3.25362	107.008	3	3	3	7
	B5X1W2;A0A0N8K078;A0A1A7X1X6;A0A1A8HL97;A0A087Y4C9;A0A146P4J1;C0HBD9;G3PRF7;G3PRF8;H2MJG4;I3JVG0;M4AY09	0.981566	0.818834	EGALCEENMR	[5] Methylthio (C)	85.41	599.239	1196.46	2	1.04781	49.4484	3	2	1	3
	B5X1W2;C0H9N2;C0HAQ6	0.834395	0.44127	FLADKYEWDVSEAR		83.93	576.945	1727.81	3	-0.971567	66.0044	0	1	2	1
	B5X1W2;C0H9N2;C0HAQ6;G3PRF7;G3PRF8	0.16178	0.743191	TFSQLVLDPIFK		83.24	704.396	1406.78	2	-3.13795	109.434	5	5	3	6
	B5X1W2	1.01164	0.579311	ISQIVADTR		79.95	501.781	1001.55	2	-4.35048	35.4939	2	2	2	2
	B5X1W2;H2MJG4	80.4165	65.2958	ARPFPDGLAEDIEKGDVSAR		79.25	536.526	2142.08	4	1.94119	71.9406	0	0	1	2
	B5X1W2	0.387637	0.388414	YIEPIEDVPCGNIVGLVGVDQYLVK	[10] Methylthio (C)	78.94	926.807	2777.4	3	-1.55495	126.903	1	1	1	1
	B5X1W2;A0A1A8HL97;A0A087Y4C9;C0H9N2;C0HAQ6;G3PRF7;G3PRF8;I3JVG0;M4AY09;W5MGG5	0.222003	0.646725	APLMMYISK		78.35	527.275	1052.54	2	-3.74672	67.5649	2	2	1	2
	B5X1W2	4.59303	0.845709	VFSGCVSSGQK	[5] Methylthio (C)	76.56	572.769	1143.52	2	15.7588	45.8986	0	2	1	1
	B5X1W2;A0A1A8HL97;A0A087Y4C9;C0H9N2;I3JVG0;M4AY09;Q7ZVM3;W5MGG5	1.24124	0.861936	VFDAIMNFK		70.24	542.777	1083.54	2	-2.72204	81.5679	2	2	2	3
	B5X1W2;A0A1A8HL97;A0A087Y4C9;C0H9N2;C0HAQ6;G3PRF7;G3PRF8;I3JVG0;M4AY09;W5MGG5	0.0747182	0.605877	TGTITTFEQAHNMR		66.46	536.26	1605.76	3	1.3451	50.4193	1	3	1	2
	B5X1W2;A0A1A8HL97;A0A087Y4C9;C0H9N2;C0HAQ6;G3PRF7;G3PRF8;I3JVG0;M4AY09;Q7ZVM3;W5MGG5	6.57131	1.08314	STLTDSLVSK		66.06	525.784	1049.55	2	-5.31749	49.3566	2	2	2	2
	B5X1W2;A0A0N8K078;A0A1A7X1X6;A0A1A8HL97;A0A087Y4C9;A0A146P4J1;C0H9N2;C0HAQ6;C0HBD9;H2MJG4;I3JVG0;M4AY09;W5LFG6	0.326454	1.42784	VNFTVDQIR		63.87	546.297	1090.58	2	2.94055	60.9722	1	1	1	2
	B5X1W2;A0A1A8HL97;A0A087Y4C9;C0H9N2;C0HAQ6;G3PRF7;G3PRF8;I3JVG0;M4AY09;W5MGG5	0.997343	0.765355	TGTITTFEQAHNMR	[13] Oxidation (M)	63.47	541.59	1621.75	3	-1.75509	40.9791	0	1	2	1
	B5X1W2;H2MJG4	2.02977	0.760467	ARPFPDGLAEDIEK		62.85	519.935	1556.78	3	-0.0165447	67.3319	0	1	1	0
	B5X1W2;A0A0N8K078;A2CE51;C0H9N2;C0HAQ6;G3PRF7;G3PRF8;H2MJG4	2.62474	1.1762	IMGPNFTPGK		59.2	531.276	1060.54	2	-0.105656	52.8051	1	0	1	1
	B5X1W2;A0A060XSZ2;C0H9N2;C0HAQ6;C0HBD9	2.66701	0.997392	FFDPATGK		58.92	441.723	881.431	2	3.73529	42.6274	0	3	2	3
	B5X1W2;A0A1A8HL97;A0A087Y4C9;C0H9N2;C0HAQ6;G3PRF7;G3PRF8;I3JVG0;M4AY09;Q7ZVM3;W5MGG5	7.53134	0.933211	FSVSPVVR		58.14	445.756	889.498	2	-4.43046	56.5346	1	1	2	2
	B5X1W2;A0A0N8K078;A0A1A7X1X6;A0A1A8HL97;A0A060XSZ2;A0A087Y4C9;A0A146P4J1;C0H9N2;C0HAQ6;C0HBD9;H2MJG4;I3JVG0;M4AY09;W5LFG6	0.0560108	0.784606	SDPVVSYR		55.05	461.735	921.456	2	0.233671	30.3853	1	0	1	1
	B5X1W2;C0HBD9;W5LFG6	0.974745	1.04435	GDAQLGPAER		50.93	507.256	1012.5	2	3.03147	23.5069	1	2	1	2
	B5X1W2;A0A1A8HL97;A0A087Y4C9;C0H9N2;C0HAQ6;G3NCP0_REVERSED;G3PRF7;G3PRF8;I3JVG0;M4AY09;Q7ZVM3;W5MGG5	15.0693	1.32625	NPADLPK		49.17	377.705	753.395	2	-9.40795	26.1666	0	1	1	1
	B5X1W2;A0A1A8HL97;A0A087Y4C9;C0H9N2;C0HAQ6;G3PRF7;G3PRF8;I3JVG0;M4AY09;Q7ZVM3;W5MGG5	3.96688	0.918654	GVQYLNEIK		40.98	532.288	1062.56	2	-8.30923	56.4635	1	1	1	1
	B5X1W2;A0A0N8K078;A0A0P7V3K2;A0A1A8GI20;A0A1A8Q9P6;A2CE51;C0H9N2;C0HAQ6;H2MJG4;W5K4G7;W5LFG6;W5MGG5;W5MGH7	1.64403	0.69705	EDLYLKPIQR		31.1	425.574	1273.7	3	-1.3359	53.7336	0	0	1	1
G3Q393	29	2.54038	1.58225	29								28	28	48	39
	G3Q393;A0A060XII9;A0A060XJX9;G3Q398;I3JZ89;W5KTF3;W5KTG2;W5MFM2	1.52883	1.38965	ALINADELANDVAGAEALLDR		99.28	718.71	2153.11	3	4.98293	122.431	1	1	1	1
	G3Q393;A0A060XII9;A0A060XJX9;G3Q398;H2UIB1;I3JZ89;W5KTF3;W5KTG2	1.34767	1.71935	DSDELKSWINEK		90.86	732.353	1462.69	2	-2.10516	61.3407	2	2	3	2
	G3Q393;A0A060XJX9;G3Q398;H2UIB1;I3JZ89;W5MFM2	1.98465	1.96593	GLVSSEELAKDVTGAEALLER		89.51	729.723	2186.15	3	1.83552	110.381	1	2	2	2
	G3Q393;G3Q398	10.314	1.68723	GEAMVEEGHFAAEDVK		87.35	859.889	1717.76	2	0.493176	48.5198	1	0	1	1
	G3Q393;A0A060XII9;A0A060XJX9;G3Q398;H2UIB1;I3JZ89;W5KTF3;W5KTG2;W5MFM2	2.16011	1.89259	EAFLASDDKGDSLDSVEALIK		86	741.706	2222.1	3	0.159189	97.3563	0	1	2	1
	G3Q393;A0A060XII9;A0A060XJX9;G3Q398;H2UIB1;I3JZ89;W5KTF3;W5KTG2;W5MFM2	2.01649	1.16891	HQAFEAELSANQSR		85.66	529.921	1586.74	3	-0.862282	39.4626	1	1	2	1
	G3Q393;A0A060XII9;A0A060XJX9;G3Q398;I3JZ89;W5KTF3;W5KTG2;W5MFM2	1.73271	1.49974	DADELEKWIQEK		81.65	752.369	1502.72	2	-1.60661	75.3423	2	1	2	1
	G3Q393;A0A060XII9;A0A060XJX9;G3Q398;W5KTF3;W5KTG2	3.4775	1.67597	EANELQQWINEK		77.87	751.367	1500.72	2	-1.02209	71.7982	1	1	2	1
	G3Q393;A0A060XII9;A0A060XJX9;G3Q398;H2UIB1;I3JZ89;W5KTF3;W5KTG2;W5MFM2	0.691266	2.42071	DLASVQALLR		76.71	543.318	1084.62	2	-3.07445	87.8258	2	4	2	3
	G3Q393;A0A060XII9;A0A060XJX9;G3Q398;H2UIA9;H2UIB0;H2UIB1;W5KTF3;W5KTG2	12.0703	4.97199	LFGAAEVQR		73.87	495.774	989.534	2	4.9475	47.5251	1	0	2	1
	G3Q393;A0A060XII9;A0A060XJX9;G3Q398;H2UIA9;H2UIB0;H2UIB1;W5KTF3;W5KTG2	0.436918	1.27824	TATDEAYKDPSNLQGK		73.79	579.95	1736.83	3	2.87329	29.8892	1	1	1	1
	G3Q393;A0A060XII9;A0A060XJX9;G3Q398;W5KTF3;W5KTG2	2.83129	1.78006	LIQSHPEAVDDIQEK		71.61	574.63	1720.87	3	2.23013	43.199	2	2	1	2
	G3Q393;A0A060XJX9;G3Q398;W5KTF3;W5KTG2	15.9355	1.74513	VNSLGETAER		70.16	538.273	1074.53	2	-0.497327	23.3653	1	1	1	1
	G3Q393;A0A060XII9;A0A060XJX9;G3Q398;H2UIA9;H2UIB0;H2UIB1;W5KTF3;W5KTG2	3.99947	1.2446	DVDEIEAWISEK		69.65	717.345	1432.68	2	3.0571	93.1012	1	1	2	1
	G3Q393;A0A060XII9;A0A060XJX9;G3Q398;H2UIB1;I3JZ89;W5KTF3;W5KTG2;W5MFM2	8.32837	1.58225	QQVAPTDDETGKELVLALYDYQEK		69.62	918.454	2752.34	3	-1.81679	95.9179	0	1	1	1
	G3Q393;A0A060XII9;A0A060XJX9;G3Q398;H2UIB1;I3JZ89	3.39495	1.82338	LGALDEQWQFLVNK		68.54	830.938	1659.86	2	0.117854	100.574	0	0	1	2
	G3Q393;A0A060XJX9;G3Q398;H2UIA9;H2UIB0;H2UIB1;W5KTF3;W5KTG2	2.97165	1.41564	DVEDEETWIR		63.4	646.296	1290.58	2	3.95739	60.3267	3	2	4	3
	G3Q393;A0A060XII9;A0A060XJX9;G3Q398;I3JZ89;W5KTF3;W5KTG2	42.1914	15.1084	SNMLGSAHEVQR		61.92	443.549	1327.62	3	-4.46574	32.377	0	0	1	1
	G3Q393;A0A060XII9;A0A060XJX9;G3Q398;H2UIB1;I3JZ89;W5KTF3;W5KTG2;W5MFM2	1.57043	0.298829	LREANQQQQFNR		61.73	511.26	1530.76	3	-4.08585	22.3533	2	1	2	1
	G3Q393;A0A060XII9;A0A060XJX9;G3Q398;H2UIB1;I3JZ89;W5KTF3;W5KTG2;W5MFM2	4.32013	0.991114	DVDETISWIK		61.16	603.306	1204.6	2	0.3369	76.051	1	0	2	2
	G3Q393;A0A060XII9;A0A060XJX9;G3Q398;H2UIB1;I3JZ89;W5KTF3;W5KTG2;W5MFM2	0.463402	1.52829	ITALDEFATK		59.49	554.795	1107.58	2	-4.61974	63.4118	1	1	2	2
	G3Q393;A0A060XII9;A0A060XJX9;G3Q398;H2UIB1;I3JZ89;W5KTF3;W5KTG2;W5MFM2	2.54038	1.47012	IDGITIQAR		57.89	493.778	985.542	2	-14.3967	52.024	1	1	2	0
	G3Q393;G3Q398;H2UIB1;I3JZ89;W5KTF3;W5KTG2;W5MFM2	1.28152	1.68298	QFQEAGHFDADNIRK	[N-term] Gln->pyro-Glu (N-term Q)	57.66	586.946	1757.82	3	1.82389	59.4767	1	2	2	2
	G3Q393;A0A060XII9;A0A060XJX9;G3Q398;H2UIA9;H2UIB0;H2UIB1;W5KTF3;W5KTG2	5.13685	1.33899	DLIGVQNLLK		56.17	556.839	1111.66	2	3.33421	93.7452	1	1	1	1
	G3Q393;G3Q398	1.77448	1.07054	AVTQKGEAMVEEGHFAAEDVK		52.52	562.279	2245.09	4	9.216	51.6602	0	0	1	1
	G3Q393;A0A060XII9;A0A060XJX9;G3Q398;H2UIB1;I3JZ89;W5KTF3;W5KTG2;W5MFM2	0.182056	1.50826	LLEATELK		49.18	458.768	915.522	2	-7.06754	49.6697	0	0	1	1
	G3Q393;A0A060XII9;A0A060XJX9;G3Q398;H2UIA9;H2UIB0;H2UIB1;W5KTF3;W5KTG2	3.15448	2.27692	EQLMASDDFGR		46.25	634.786	1267.56	2	5.5584	52.3716	1	1	1	1
	G3Q393;A0A060XII9;A0A060XJX9;G3Q398;W5KTF3;W5KTG2	4.6315	2.54174	LQQTHPQNASQIHLK		45.98	436.493	1741.94	4	12.1913	30.1025	0	0	2	1
	G3Q393;A0A060XII9;A0A060XJX9;G3Q398;H2UIB1;W5KTF3;W5KTG2;W5MFM2	1.92065	0.39753	TRLEELHR		42.52	351.863	1052.57	3	-6.43526	22.711	0	0	1	1
P68142	29	0.413252	1.00234	29								120	124	66	122
	P68142;A0A0P7UMM5;A0A186KTT7;B3TH90;O42161;Q5EG00;Q7ZVI7;Q9I921;Q802U0;W5ZMG9	0.501725	1.05497	DLYANTVLSGGTTMYPGIADR		141.04	1108.04	2214.06	2	-2.81041	91.9611	2	1	2	1
	P68142;A0A146YQE5;L7NKR3;O42161;Q802U0	0.233922	0.655497	EDEIAALVVDNGSGMCK	[N-term] Acetyl (Protein N-term)|[16] Methylthio (C)	135.47	919.906	1837.8	2	3.64745	115.178	5	5	4	6
	P68142;A0A0P7UMM5;A0A186KTT7;B3TH90;O42161;Q5EG00;Q7ZVI7;Q9I921;Q802U0;W5ZMG9	0.167062	0.729875	DLYANTVLSGGTTMYPGIADR	[14] Oxidation (M)	132.47	744.362	2230.06	3	2.38695	83.3681	4	6	3	5
	P68142;A0A0A7DLL3;A0A0N6YRP6;A0A0P7UMM5;A0A186KTT7;A9X3M4;B6RUP0;M4AL71;O42161;P79818;Q5EG00;Q7ZVI7;Q9I921;Q802U0	0.35854	1.51661	KDLYANTVLSGGTTMYPGIADR		124.72	781.727	2342.16	3	0.793488	80.7843	3	4	1	2
	P68142;A0A0P7UMM5;A0A186KTT7;B3TH90;O42161;Q5EG00;Q7ZVI7;Q9I921;Q802U0;W5ZMG9	0.413252	0.514961	DLYANTVLSGGTTMYPGIADR		120.89	739.031	2214.07	3	3.50729	91.9611	7	7	4	7
	P68142;A0A0A7DLL3;A0A0N6YRP6;A0A0P7UMM5;A0A0R4IBT5;A0A1D8EJ41;A0A060W0R3;A0A060YV63;A0A146RVF4;A0A146YQE5;A0A147AHN5;A0A186KTT7;A2BG19;A9X3M4;B1B560;B6RUP0;C0LJV0;D2IYE7;E9L832;I3J502;L7NKR3;M4AL71;O42161;P79818;Q5EG00;Q6S8J3;Q7ZVI7;Q9I8Q4;Q9I921;Q562R1;Q802U0;W5MD99;W5ZLY1;X5CVM6	0.0987652	1.08951	SYELPDGQVITIGNER		112.88	895.95	1789.89	2	0.14898	81.2815	7	8	3	8
	P68142;A0A146YQE5;B3TH90;L7NKR3;O42161;Q802U0;W5ZMG9	5.0541	1.15613	EDEIAALVVDNGSGMCK	[N-term] Acetyl (Protein N-term)|[15] Oxidation (M)|[16] Methylthio (C)	107.16	927.899	1853.78	2	-1.27901	101.88	1	2	3	2
	P68142;A0A0P7UMM5;A0A146RVF4;A0A146YQE5;B1B560;B3TH90;D2IYE7;I3J502;O42161;Q7ZVI7;Q9I921;Q802U0;W5ZLY1	0.0177429	1.02745	QEYDESGPSIVHR	[N-term] Gln->pyro-Glu (N-term Q)	102.23	750.342	1498.67	2	-0.0894747	47.5251	6	5	2	5
	P68142;A0A0P7UMM5;A0A1D8EJ41;A0A076FWU0;A0A160DAB7;A0A160DAJ2;A0A186KTT7;O42161;P79818;Q7ZVI7;Q9I921;Q802U0	0.437834	1.18299	TTGIVMDSGDGVTHTVPIYEGYALPHAILR	[6] Oxidation (M)	91.62	800.661	3198.61	4	3.83627	98.0019	18	22	1	23
	P68142;A0A0P7UMM5;A0A146RVF4;A0A146YQE5;B1B560;B3TH90;D2IYE7;I3J502;O42161;Q7ZVI7;Q9I921;Q802U0;W5ZLY1	0.0710119	0.94859	QEYDESGPSIVHR		91.35	506.242	1515.7	3	5.70242	31.4522	7	6	2	6
	P68142;A0A0P7UMM5;A0A1D8EJ41;A0A076FWU0;A0A160DAB7;A0A160DAJ2;A0A186KTT7;O42161;P79818;Q7ZVI7;Q9I921;Q802U0	0.0586537	1.17861	TTGIVMDSGDGVTHTVPIYEGYALPHAILR		85.49	796.663	3182.62	4	4.86408	103.088	14	13	2	16
	P68142;A0A0P7UMM5;A0A0R4IBT5;A0A1D8EJ41;A0A060W0R3;A0A146NK73;A0A146PU69;A0A146RVF4;A0A146YQE5;A0A147AHN5;A0A186KTT7;A2BG19;A3F5U6;B3TH90;C0LJV0;I3J502;L7NKR3;O42161;Q7ZVI7;Q9I921;Q802U0;W5MD99;W5ZLY1;W5ZMG9	0.00980501	1.15507	AGFAGDDAPR		83.19	488.73	975.446	2	4.94424	26.9831	10	10	1	12
	P68142;A0A0P7UMM5;A0A0R4IBT5;A0A1D8EJ41;A0A060W0R3;A0A146RVF4;A0A146YQE5;A0A186KTT7;A2BG19;A3F5U6;A3F5V0;B1B560;B3TH90;C0LJV0;I3J502;L7NKR3;O42161;Q1WML7;Q7ZVI7;Q9I921;Q562R1;Q802U0;W5MD99;W5ZLY1	0.140771	1.21388	HQGVMVGMGQK	[5] Oxidation (M)	81.04	594.286	1186.56	2	-1.34919	23.5069	2	0	1	0
	P68142;A0A0P7UMM5;A0A1D8EJ41;A0A076FWU0;A0A160DAB7;A0A160DAJ2;A0A186KTT7;O42161;P79818;Q7ZVI7;Q9I921;Q802U0	0.422679	1.10562	TTGIVMDSGDGVTHTVPIYEGYALPHAILR	[6] Oxidation (M)	79.08	1067.21	3198.61	3	2.70217	97.9313	2	0	2	1
	P68142;A0A0P7UMM5;A0A146RVF4;A0A146YQE5;B1B560;B3TH90;D2IYE7;I3J502;O42161;Q7ZVI7;Q9I921;Q802U0;W5ZLY1	0.175256	0.740783	QEYDESGPSIVHRK		72.26	548.94	1643.8	3	4.25125	28.8218	1	1	1	1
	P68142;A0A0N6YRP6;A0A0P7UMM5;A0A0R4IBT5;A0A1D8EJ41;A0A060W0R3;A0A060YV63;A0A146PSH9;A0A146QLM7;A0A146RVF4;A0A146YQE5;A0A147AHN5;A0A160DAA8;A0A160DAB7;A0A160DAJ2;A0A186KTT7;A2BG19;B1B560;B8PWI6;C0LJV0;E9L832;I3J502;L7NKR3;M4AL71;O42161;P79818;Q7ZVI7;Q9I921;Q802U0;W5MD99;W5ZLY1	91.4521	0.276335	DSYVGDEAQSK		72.05	599.763	1197.51	2	-2.9488	21.499	2	2	6	1
	P68142;A0A0P7UMM5;A0A186KTT7;B3TH90;O42161;Q5EG00;Q7ZVI7;Q9I921;Q802U0;W5ZMG9	0.423871	1.27476	DLYANTVLSGGTTMYPGIADR		68.78	554.526	2214.08	4	5.54447	91.9611	2	0	1	1
	P68142;A0A0N6YRP6;A0A0P7UMM5;A0A0R4IBT5;A0A1D8EJ41;A0A060W0R3;A0A060YV63;A0A076FWU0;A0A146PSH9;A0A146QLM7;A0A147AHN5;A0A160DAA8;A0A160DAB7;A0A160DAJ2;A0A186KTT7;A2BG19;B1B560;B6RUP0;C0LJV0;M4AL71;O42161;Q7ZVI7;Q9I921;Q802U0;W5MD99	0.472261	0.569525	VAPEEHPVLLTEAPLNPK		67.61	652.027	1953.06	3	1.50191	71.0877	4	5	3	4
	P68142;A0A0A7DLL3;A0A0N6YRP6;A0A0P7UMM5;A0A1D8EJ41;A0A060YV63;A0A076FWU0;A0A147AHN5;A0A186KTT7;A9X3M4;B1B560;D2IYE7;M4AL71;O42161;P79818;Q5EG00;Q7ZVI7;Q9I921;Q802U0	0.382026	0.553093	GYSFTTTAER		66.97	566.766	1131.52	2	-2.38704	39.1801	3	3	2	3
	P68142;A0A0P7UMM5;A0A0R4IBT5;A0A1D8EJ41;A0A060W0R3;A0A060YV63;A0A146RVF4;A0A146YQE5;A0A147AHN5;A0A186KTT7;A2BG19;A3F5U6;A3F5V0;B1B560;B3TH90;C0LJV0;D2IYE7;H2MSI5;I3J502;L7NKR3;O42161;Q5EG00;Q7ZVI7;Q9I921;Q562R1;Q802U0;W5MD99;W5ZLY1;W5ZMG9	20.8615	0.531356	SYELPDGQVITIGNER		66.88	597.638	1789.89	3	3.78102	82.6597	0	1	1	0
	P68142;A0A0P7UMM5;A0A0R4IBT5;A0A1D8EJ41;A0A060W0R3;A0A146PSH9;A0A146QLM7;A0A146RVF4;A0A146UVU6;A0A146YQE5;A0A146YS88;A0A147AHN5;A0A160DAA8;A0A160DAB7;A0A160DAJ2;A0A186KTT7;A2BG19;B1B560;B8PWI6;C0LJV0;E9L832;I3J502;L7NKR3;M4AL71;O42161;P79818;Q6S8J3;Q7ZVI7;Q9I8Q4;Q9I921;Q802U0;W5MD99;W5ZLY1	32.2174	0.221421	AVFPSIVGR		65.04	473.279	944.543	2	-1.55077	68.3976	1	1	1	1
	P68142;A0A0P7UMM5;A0A1D8EJ41;A0A076FWU0;A0A160DAB7;A0A160DAJ2;A0A186KTT7;O42161;P79818;Q7ZVI7;Q9I921;Q802U0	0.991096	1.10776	TTGIVMDSGDGVTHTVPIYEGYALPHAILR		64.11	1061.88	3182.62	3	3.86841	103.088	0	1	1	0
	P68142;A0A0P7UMM5;A0A0R4IBT5;A0A1D8EJ41;A0A060W0R3;A0A060YV63;A0A146NK73;A0A146RVF4;A0A146YQE5;A0A147AHN5;A0A186KTT7;A2BG19;A3F5U6;A3F5V0;B1B560;B3TH90;C0LJV0;H2MSI5;I3J502;L7NKR3;O42161;Q1WML7;Q7ZVI7;Q9I921;Q802U0;W5MD99;W5ZLY1;W5ZMG9	0.265969	3.64926	DSYVGDEAQSKR		63.88	452.216	1353.63	3	7.69581	18.4134	7	6	4	5
	P68142;A0A0P7UMM5;A0A146RVF4;A0A146YQE5;B1B560;B3TH90;D2IYE7;I3J502;O42161;Q7ZVI7;Q9I921;Q802U0;W5ZLY1	0.262528	0.633044	QEYDESGPSIVHRK	[N-term] Gln->pyro-Glu (N-term Q)	56.34	543.264	1626.77	3	3.72581	40.3481	1	1	1	1
	P68142;A0A0P7UMM5;A0A0R4IBT5;A0A1D8EJ41;A0A060W0R3;A0A060YV63;A0A076FWU0;A0A146RVF4;A0A146YQE5;A0A186KTT7;A2BG19;A3F5V0;B3TH90;C0LJV0;D2IYE7;H2MSI5;L7NKR3;O42161;P53483;Q7ZVI7;Q9I921;Q562R1;Q802U0;W5MD99;W5ZLY1;W5ZMG9	2.73382	1.17225	DLTDYLMK		54.41	499.748	997.481	2	2.03969	73.8898	3	4	4	3
	P68142;A0A0A7DLL3;A0A0N6YRP6;A0A0P7UMM5;A0A060YV63;A0A146RVF4;A0A146TXG8;A0A146UVU6;A0A146YQE5;A0A147AHN5;A0A186KTT7;A7X9Y4;A9X3M4;B1B560;B6RUP0;D2IYE7;E9L832;I3J502;L7NKR3;O42161;P79818;Q7ZVI7;Q9I921;Q562R1;Q802U0;W5ZLY1	0.488617	0.559038	IIAPPER		50.89	398.238	794.461	2	-4.42335	34.0759	4	3	5	4
	P68142;A0A0A7DLL3;A0A0N6YRP6;A0A0P7UMM5;A0A0R4IBT5;A0A1D8EJ41;A0A060W0R3;A0A060YV63;A0A076FWU0;A0A146PSH9;A0A146QLM7;A0A146RVF4;A0A146YQE5;A0A186KTT7;A2BG19;B6RUP0;C0LJV0;D2IYE7;E9L832;L7NKR3;M4AL71;O42161;P79818;Q7ZVI7;Q9I8Q4;Q9I921;Q562R1;Q802U0;W5MD99;W5ZLY1;X5CVM6	0.594279	0.652314	DLTDYLMK	[7] Oxidation (M)	49.61	507.743	1013.47	2	-2.46003	61.7691	3	5	3	3
	P68142;A0A0P7UMM5;A0A0R4IBT5;A0A1D8EJ41;A0A060W0R3;A0A060YV63;A0A076FWU0;A0A146RVF4;A0A146YQE5;A0A186KTT7;A2BG19;A3F5V0;B3TH90;C0LJV0;D2IYE7;H2MSI5;L7NKR3;O42161;P53483;Q7ZVI7;Q9I921;Q562R1;Q802U0;W5MD99;W5ZLY1;W5ZMG9	0.321502	1.00234	DLTDYLMK		45.78	998.48	997.473	1	-5.94854	73.8898	0	1	1	0
	P68142;A0A0A7DLL3;A0A0N6YRP6;A0A0P7UMM5;A0A060YV63;A0A147AHN5;A0A186KTT7;A9X3M4;B1B560;B6RUP0;D2IYE7;I3J502;I3J505;M4AL71;O42161;P79818;Q5EG00;Q7ZVI7;Q9I921;Q562R1;Q802U0	0.733967	0.679875	CDVDIRK	[1] Methylthio (C)	34.16	447.71	893.406	2	-4.5525	34.5707	1	1	1	1
A0A060VZ82	28	1.00075	0.80235	28								42	42	50	33
	A0A060VZ82;A0A060W0N5;C0HB84;H2U238;W5KVP6	0.997266	1.0211	IAQDLEMYGVNYFSIK		108.8	945.968	1889.92	2	-0.438588	100.646	2	1	4	0
	A0A060VZ82	1.4284	0.967999	VQQHLQALSSELAIAR		107.7	588.663	1762.97	3	-0.217731	70.5193	0	1	1	0
	A0A060VZ82;A0A1A8GLS4;A0A1A8KRX5;A0A1A8Q4I8;A0A060VVF1;C0HB84;W5KVP6	2.10054	0.588329	FFPEDVSEELIQEATQR		106.57	679.997	2036.97	3	-0.397658	110.153	4	3	5	3
	A0A060VZ82;A0A060VVF1;C0HB84;W5KVP6;W5NBL6	0.867913	0.344088	EGILNDDIYCPPETAVLLASYAVQAK	[10] Methylthio (C)	101.57	947.135	2838.38	3	0.102093	127.048	1	1	2	1
	A0A060VZ82;C0HB84	2.67969	1.10801	TALLQQSENQMK		90.86	695.851	1389.69	2	-3.55263	45.4019	1	1	5	1
	A0A060VZ82;A0A0F8AFR2;A0A1A7WGT4;A0A1A8FRQ9;A0A1A8HW98;A0A1A8QBJ2;A0A1A8UE82;A0A060W0N5;A0A060WY28;A0A060XD97;A0A060Y3X9;A0A087XP18;A0A146XR37;A0A146ZLN5;A0A147ALW8;G3PPX6;H2LZD9;I3K2W2;I3KFC6;I3KFC7;M4AJW8;W5NBL6	0.0280817	0.658778	APDFVFYAPR		77.35	591.802	1181.59	2	1.8044	79.8958	6	3	1	6
	A0A060VZ82;A0A060W0N5;C0HB84;W5NBL6	1.4873	2.93718	AQQELEEQTR		73.97	616.3	1230.58	2	0.661213	19.0473	3	2	3	2
	A0A060VZ82;W5KVP6	0.283211	0.000844612	GKFFPEDVSEELIQEATQR		73.73	741.701	2222.08	3	-2.83791	103.725	3	2	1	0
	A0A060VZ82;A0A060W0N5;C0HB84	0.856272	0.299341	TALLQQSENQMK	[11] Oxidation (M)	72.95	703.849	1405.68	2	-3.06212	33.5756	1	2	2	1
	A0A060VZ82;A0A060VVF1;C0HB84;W5KVP6	3.20467	0.455642	EVWFFGLQYQDTK		72.5	830.905	1659.79	2	0.998971	106.5	0	2	1	0
	A0A060VZ82;A0A0P7WVX6;A0A1A7XR63;A0A1A8GLS4;A0A1A8KRX5;A0A1A8Q4I8;A0A060XD97;C0HB84;E7F638;G3NNC4;G3NND3;G3Q3N9;H2MV92;H3DG58;M4ASN9;Q4RQX7;W5KVP6;W5NBL6;W5NHV6;W5NHV7	0.0560918	0.520717	IGFPWSEIR		68.78	552.797	1103.58	2	3.03391	90.0321	4	5	1	3
	A0A060VZ82;C0HB84;W5NBL6	3.03187	0.786867	ESPLLFK		68.39	417.243	832.472	2	3.33299	60.3982	1	3	2	2
	A0A060VZ82;A0A1A8GLS4;A0A1A8KRX5;A0A1A8Q4I8;C0HB84;W5KVP6;W5NBL6	12.6907	0.98221	ISLLEDAK		67.66	444.754	887.494	2	-2.64922	55.7491	2	1	2	1
	A0A060VZ82;A0A060W0N5;C0HB84;H2U238;W5KVP6	0.633595	0.817834	IAQDLEMYGVNYFSIK	[7] Oxidation (M)	64.39	636.315	1905.92	3	2.12104	93.3322	2	1	1	1
	A0A060VZ82;A0A060XD97;C0HB84;W5KCX5;W5KVP6	1.36831	0.837267	EDSMMEYLK		63.84	573.247	1144.48	2	0.928529	65.1217	1	1	3	1
	A0A060VZ82;A0A0F8ASK3;C0HB84;H2U238;W5KVP6	0.639181	0.818206	QRIDEFECM	[8] Methylthio (C)|[9] Oxidation (M)	61.87	616.739	1231.46	2	-2.55241	60.4797	2	2	2	1
	A0A060VZ82;A0A0P7WVX6;A0A1A7XR63;A0A1A8GLS4;A0A1A8KRX5;A0A1A8Q4I8;A0A060VVF1;A0A060XD97;C0HB84;E7F638;W5KVP6;W5NBL6;W5NHV6;W5NHV7	0.764631	0.930095	QLFDQVVK		61.4	488.774	975.533	2	-6.48806	61.0808	0	1	2	2
	A0A060VZ82;A0A060W0N5;C0HB84	1.51199	0.133101	KEDEATQWQQK		60.44	464.23	1389.67	3	11.668	20.2561	1	1	1	0
	A0A060VZ82;A0A0P7WVX6;A0A1A7XR63;A0A1A8GLS4;A0A1A8KRX5;A0A1A8Q4I8;A0A060VVF1;A0A060XD97;C0HB84;E7F638;W5KVP6;W5NBL6;W5NHV6;W5NHV7	2.22217	1.12372	QLFDQVVK	[N-term] Gln->pyro-Glu (N-term Q)	56.43	480.262	958.51	2	-1.63089	79.7918	1	1	1	2
	A0A060VZ82;A0A0F8ASK3;A0A0P7WVX6;A0A060W0N5;A0A060XD97;A0A146MZA0;A0A146N0D6;A0A146R859;A0A146WBW4;A0A146WEP9;A0A146WF22;A0A146WF31;A0A147A322;C0HB84;E7F638;H2U238;W5KCX5;W5KVP6	1.00423	0.015492	RKPDTIEVQQMK		55.29	491.601	1471.78	3	-1.47423	33.5046	1	1	1	0
	A0A060VZ82;A0A060W0N5;C0HB84;H2U238;W5KVP6	0.899506	0.834989	IAQDLEMYGVNYFSIK	[7] Oxidation (M)	54.72	953.966	1905.92	2	-0.389088	93.4043	0	1	1	0
	A0A060VZ82	1.17222	0.720204	ALELEHER		49.43	498.759	995.504	2	0.17025	26.4185	0	1	1	1
	A0A060VZ82;C0HB84	0.0216126	0.774932	TANDIIHADNVK		47.33	437.564	1309.67	3	4.98534	31.3812	1	0	1	0
	A0A060VZ82;A0A0F8ASK3;C0HB84;H2U238;W5KVP6	0.838197	0.844721	QRIDEFECM	[8] Methylthio (C)	45.17	608.742	1215.47	2	-2.22984	76.3354	0	1	1	1
	A0A060VZ82;A0A060VVF1;C0HB84;W5KVP6	2.02405	0.246481	EVWFFGLQYQDTK		38.11	554.274	1659.8	3	4.06661	106.5	0	0	1	1
	A0A060VZ82	0.923553	1.00086	QRKEDEATQWQQK	[N-term] Gln->pyro-Glu (N-term Q)	38.03	553.273	1656.8	3	7.0426	25.3524	1	0	1	0
	A0A060VZ82;A0A0F8ASK3;C0HB84;H2U238;W5KVP6	0.774996	0.897421	QRIDEFECM	[N-term] Gln->pyro-Glu (N-term Q)|[8] Methylthio (C)	36.74	600.23	1198.45	2	-0.27405	95.1244	2	2	2	2
	A0A060VZ82;A0A0P7WVX6;A0A1A7XR63;A0A1A8GLS4;A0A1A8KRX5;A0A1A8Q4I8;A0A060VVF1;A0A060XD97;C0HB84;E7F638;G3NNC4;G3NND3;G3Q3N9;H2MV92;H3DG58;M4ASN9;Q4RQX7;W5KVP6;W5NBL6;W5NHV6;W5NHV7	1.06524	0.621766	LFFLQVK		34.68	447.775	893.534	2	-2.82082	83.7575	2	2	1	1
A0A060W7L7	28	1.01245	1.28795	28								56	55	70	61
	A0A060W7L7;A0A060X7X5;A0A060X782;B5X3J6;C0HAV1	3.53118	3.13325	NPANYFAEIEQLAFDPSNMPPGIEPSPDK		125.88	1063.51	3187.49	3	4.02242	124.362	1	1	2	2
	A0A060W7L7;A0A060X782;B5X3J6;C0HAV1	1.26725	1.57751	TFFTEVLNEEER		109.49	757.363	1512.71	2	0.31088	88.5364	16	13	15	14
	A0A060W7L7	0.0217053	1.32072	YNSADDDDVTQVR		106.4	749.327	1496.64	2	0.72932	30.1732	1	1	1	1
	A0A060W7L7;A0A0P7TY51;A0A060X7X5;A0A060X782;A0A087Y7K3;A0A146Z193;A0A146Z370;A0A147B2E6;B5X3J6;B5XG21;B9VJF7;C0HAV1;D2D551;E6Y355;G3NGX5;G3NGX9;I3K4Z4;L7US09;M9P0A8;W5UBC0	6.66419	2.19712	FSTVAGESGSADTVR		103.38	742.353	1482.69	2	-1.84448	38.1887	1	1	3	1
	A0A060W7L7;A0A060X782;A0A146Z193;A0A146Z370;A0A147B2E6;B5X3J6;B5XG21;B9VJF7;C0HAV1;D9J005;G0WM50;L7US09;M1H5A1;W5UBC0;W8E756	0.13746	0.209431	FYTDEGNWDLTGNNTPIFFIR		102.8	840.735	2519.18	3	2.9096	119.479	4	2	2	1
	A0A060W7L7;A0A060X7X5;A0A060X782;B5X3J6;C0HAV1	0.11873	0.105641	NPANYFAEIEQLAFDPSNMPPGIEPSPDK		101.93	797.877	3187.48	4	-0.156296	124.159	0	1	1	0
	A0A060W7L7	4.476	2.20955	DGPMCMFDNQAGAPNYFPNSFSAPETQQQHVETR	[5] Methylthio (C)	100.33	965.917	3859.64	4	7.02444	103.371	1	1	2	2
	A0A060W7L7	0.80941	1.18236	LVNADSQPVYCK	[11] Methylthio (C)	94.09	691.823	1381.63	2	-3.83194	55.1758	3	2	2	3
	A0A060W7L7;A0A060X782;C0HAV1	1.10175	0.32694	LGTNYLQLPVNCPFR	[12] Methylthio (C)	92.86	890.945	1779.88	2	-2.33648	115.721	1	0	5	2
	A0A060W7L7;C0HAV1;W5L1I7;W5UBC0	6.16866	1.81902	LASTDPDYAIR		80.91	611.307	1220.6	2	-4.53257	45.544	2	2	4	2
	A0A060W7L7	0.0970797	0.00713633	RPDNLTTGAGHPIGDKLNIITAGPR		80.18	646.852	2583.38	4	-3.68055	65.4359	1	1	1	0
	A0A060W7L7;A0A1B1LTY2;A0A1K0ISV8;A0A060X7X5;A0A060X782;B5X3J6;C0HAV1;E6Y355;G3NGX5;G3NGX9;M1H5A1;M9P0A8	0.857544	1.3126	LCQNMAGALK	[2] Methylthio (C)	76.82	547.76	1093.51	2	-2.12485	63.01	2	3	2	3
	A0A060W7L7;C0HAV1	9.81489	2.29139	GPLLVQDTPFIDEMAHFDR		70	734.365	2200.07	3	4.48895	114.749	0	1	2	2
	A0A060W7L7;A0A1K0ISV8;A0A060X7X5;A0A060X782;B5X3J6;B5XG21;C0HAV1	0.353638	0.0241651	GGGAFGYFEVTHDISR		69.39	571.607	1711.8	3	2.66441	76.6717	1	1	2	0
	A0A060W7L7;A0A060X7X5;A0A060X782;B5XG21;C0HAV1	0.923148	0.949436	FQWNPFDLTK		68.24	648.323	1294.63	2	-3.06349	102.378	6	7	5	8
	A0A060W7L7;A0A0P7TY51;A0A060X7X5;A0A060X782;B5X3J6;C0HAV1;G3NGX5;G3NGX9	0.349509	0.946677	FKVSPDVGR		66.43	502.778	1003.54	2	-4.10519	40.8384	3	2	2	3
	A0A060W7L7;B9VJF7;C0HAV1	1.36663	1.41535	LNIITAGPR		62.79	477.788	953.562	2	-4.42248	54.516	1	1	2	1
	A0A060W7L7;A0A0P7TY51;A0A1B1LTY2;A0A1K0ISV8;A0A060CTL3;A0A060X7X5;A0A060X782;A0A087Y7K3;A0A141J8S8;A0A146Z193;A0A146Z370;A0A147B2E6;B5X3J6;B9VJF7;C0HAV1;D2D551;D3K4F5;D9J005;E6Y355;G0WM50;G3NGX5;G3NGX9;I3K4Z4;L7US09;M1H5A1;M4AXK7;M9P0A8;W5L1I7;W5UBC0;W8E756	0.0809008	0.623497	LFSYPDTHR		61.29	568.278	1134.54	2	-3.79274	44.4075	2	1	1	1
	A0A060W7L7;A0A060X782;C0HAV1	0.895142	1.2633	DLYTSIANGK		59.23	541.271	1080.53	2	-15.6531	55.0324	1	1	1	2
	A0A060W7L7;A0A060X7X5;A0A060X782;B5X3J6;C0HAV1	0.353564	1.35768	GAQVFIQK		58.85	445.757	889.5	2	-2.74744	39.5704	1	2	2	1
	A0A060W7L7	6.79497	1.21394	TTPVAIR		58.44	379.23	756.445	2	-4.77299	32.4116	2	2	2	2
	A0A060W7L7;A0A060CTL3;A0A060X7X5;A0A146Z193;A0A146Z370;A0A147B2E6;B5X3J6;B5XG21;M4AXK7;W5L1I7	1296.56	930.408	DAMLFPSFIHSQK		56.82	507.591	1519.75	3	1.64925	87.7749	0	0	2	2
	A0A060W7L7;A0A060X782;B5X3J6;C0HAV1	5.3015	3.18038	TFFTEVLNEEERQR		55.16	599.963	1796.87	3	-0.26875	80.9954	2	2	2	3
	A0A060W7L7;C0HAV1	3.04104	4.3989	GPLLVQDTPFIDEMAHFDRER		53.88	622.313	2485.22	4	7.44655	110.236	0	1	2	2
	A0A060W7L7;A0A0P7TY51;A0A1B1LTY2;A0A1K0ISV8;A0A060CTL3;A0A060X7X5;A0A060X782;A0A087Y7K3;A0A141J8S8;A0A146Z193;A0A146Z370;A0A147B2E6;B5X3J6;B9VJF7;C0HAV1;D2D551;D3K4F5;D9J005;E6Y355;G0WM50;G3NGX5;G3NGX9;I3K4Z4;L7US09;M1H5A1;M4AXK7;M9P0A8;W5L1I7;W5UBC0;W8E756	0.0367423	0.714508	LFSYPDTHR		50	379.189	1134.55	3	0.504383	44.4787	2	4	1	2
	A0A060W7L7;A0A1K0ISV8;A0A060CTL3;A0A060X7X5;A0A060X782;A0A141J8S8;B5X3J6;B5XG21;C0HAV1;E6Y355;G3NGX5;G3NGX9;L7US09;M9P0A8;W5L1I7	0.543586	1.45523	GLPDGFR		46.61	381.199	760.384	2	-4.1856	46.2512	2	1	1	0
	A0A060W7L7;A0A060X782;B5X3J6;B5XG21;C0HAV1;D2D551	17.1409	0.86945	EYPLIPVGR		44.31	522.294	1042.57	2	-6.31094	68.3268	0	1	2	0
	A0A060W7L7;A0A0P7TY51;A0A1B1LTY2;A0A1K0ISV8;A0A060CTL3;A0A060X7X5;A0A060X782;A0A087Y7K3;A0A146Z193;A0A146Z370;A0A147B2E6;B5X3J6;B5XG21;B9VJF7;C0HAV1;D2D551;D9J005;E6Y355;G0WM50;G3NGX5;G3NGX9;I3K4Z4;L7US09;M1H5A1;M9P0A8;W5UBC0;W8E756	20.2818	1.25397	FSTVAGESGSADTVRDPR		36.47	617.965	1850.87	3	-1.48164	41.1201	0	0	1	1
A0A060WMG2	28	0.728538	1.05896	28								66	70	60	72
	A0A060WMG2;B5DGB9	0.842567	1.07192	TTVDNSQQAYQDAFDISK		143.61	1015.97	2029.92	2	-1.21298	64.7624	2	1	2	2
	A0A060WMG2;B5DGB9;H2TT57	0.730491	1.2793	SVTEQGGELSNEER		125.47	767.853	1533.69	2	0.0436973	28.3261	5	4	6	4
	A0A060WMG2;B5DGB9	1.07842	1.29553	YLIANATAAESK		114.17	626.33	1250.65	2	-4.77508	47.3084	4	5	4	6
	A0A060WMG2;B5DGB9	0.268007	0.977215	TTVDNSQQAYQDAFDISKK		94.18	720.347	2158.02	3	0.902945	59.6917	3	4	2	3
	A0A060WMG2;B5DGB9	1.63161	3.72698	KTTVDNSQQAYQDAFDISKK		92.96	572.536	2286.12	4	1.17673	54.3032	3	1	2	0
	A0A060WMG2;A0A0E9X9D8;A0A0P7Y571;A0A0S7KL63;A0A087Y610;B5DGB9;C1BLK9;E9QJ96;F1RBF6;H2M383;H2TT57;I3KL45;M4ARV6;Q5PRD0;W5KQS7;W5ML49;W5MTV7	0.957145	1.163	TAFDEAIAELDTLNEDSYK		89.81	715.669	2143.98	3	1.82254	109.514	2	1	1	1
	A0A060WMG2;B5DGB9	0.0385381	0.977215	KTTVDNSQQAYQDAFDISK		88.94	720.347	2158.02	3	0.902945	59.6917	2	2	2	2
	A0A060WMG2;A0A0E9X9D8;A0A0P7Y571;A0A0S7KL63;A0A087Y610;B5DGB9;C1BLK9;E9QJ96;F1RBF6;H2M383;H2TT57;I3KL45;M4ARV6;Q5PRD0;W5KQS7;W5ML49;W5MTV7	1.26599	0.899093	TAFDEAIAELDTLNEDSYK		88.21	1073	2143.98	2	0.48621	109.514	0	1	1	0
	A0A060WMG2;B5DGB9	329.277	1.08452	KTTVDNSQQAYQDAFDISKK		85.33	763.045	2286.11	3	-0.0439625	55.1506	0	1	1	1
	A0A060WMG2;B5DGB9;B5XCY4;C1BLK9;E9QJ96;F1RBF6;H3CER2;Q4T5H5;Q5PRD0;Q6UFZ9;Q7T356;W5KQS7;W5ML49	0.227791	1.19626	VISSIEQKTEGNEK		81.56	521.276	1560.81	3	4.49159	27.6176	4	3	1	4
	A0A060WMG2;B5DGB9	0.119135	1.046	YLSEVAAGDAK		78.96	562.286	1122.56	2	1.48839	31.3102	1	2	2	1
	A0A060WMG2;A0A0E9X9D8;A0A0F8BQG8;A0A0P7UP22;A0A0P7VQ20;A0A0P7Y571;A0A0S7KL63;A0A1A8MN33;A0A1A8MYL3;A0A1A8NF28;A0A060VW20;A0A060X1L5;A0A087Y610;A0A147A7G3;B5DFX5;B5DGB9;B5X4L8;B5XCY4;B5XDE4;B5XDU3;C1BL88;C1BLK9;E9QJ96;F1RBF6;G3NE92;H2M383;H2TT57;H2TUP1;M4ARV6;P31947;Q5CZQ1;Q5PRD0;Q6P102;Q6PC82;Q6PUV9;Q6RWD6;Q6UFZ0;Q6UFZ1;Q6UFZ5;Q6UFZ9;Q7T356;W5KBE4;W5KQS7;W5ML49;W5MTV7;W5UTN0	1.35903	0.935924	DSTLIMQLLR		76.81	595.333	1188.65	2	-2.90554	106.149	3	4	6	4
	A0A060WMG2;B5DGB9	0.136024	0.991224	TTVDNSQQAYQDAFDISK		76.09	677.648	2029.92	3	0.299097	64.7624	0	2	1	0
	A0A060WMG2;B5DGB9	2.66142	0.881801	YLSEVAAGDAKK		73.84	626.333	1250.65	2	0.0289533	28.3261	1	1	1	1
	A0A060WMG2;B5DGB9	4.20503	1.6395	YLSEVAAGDAKK		72.74	417.89	1250.65	3	-1.90841	31.9889	2	2	2	2
	A0A060WMG2;A0A0F8BQG8;A0A0S7KL63;A0A087Y610;A0A147A7G3;B5DGB9;B5XCY4;C1BLK9;E9QJ96;F1RBF6;G3NE92;G3PBA3;H2M383;H2TT57;I3KL45;M4ARV6;P31947;Q5PRD0;Q6UFZ9;Q7T3G2;Q803M8;Q04917;W5KBE4;W5KQS7;W5ML49	1.8406	0.717406	VISSIEQK		68.8	452.259	902.503	2	-4.63176	27.494	10	9	5	9
	A0A060WMG2;A0A0F8BQG8;A0A0S7KL63;A0A1A8MYL3;A0A087Y610;B5DGB9;B5XCY4;C1BLK9;G3NE92;Q4T5H5;Q6UFZ9	0.60965	1.27127	MDKNDLVQK	[N-term] Acetyl (Protein N-term)|[1] Oxidation (M)	67.26	574.785	1147.56	2	1.31927	23.6489	1	1	1	1
	A0A060WMG2;B5DGB9;B5XCY4;C1BLK9;E9QJ96;F1RBF6;H3CER2;Q4T5H5;Q5PRD0;Q6UFZ9;Q7T356;W5KQS7;W5ML49	0.0811067	0.778635	VISSIEQKTEGNEKK		65.65	563.974	1688.9	3	3.02728	23.7911	1	1	1	1
	A0A060WMG2;A0A0F8BQG8;A0A0S7KL63;A0A1A8MYL3;A0A087Y610;B5DGB9;B5XCY4;C1BLK9;G3NE92;H2M383;Q6UFZ9	0.132616	1.50322	MDKNDLVQK	[N-term] Acetyl (Protein N-term)	62.59	566.785	1131.56	2	-2.71624	39.4291	1	1	1	2
	A0A060WMG2;B5DGB9	0.0617981	0.982339	YDDMAGAMK		62.15	501.209	1000.4	2	5.13702	30.5275	1	1	1	0
	A0A060WMG2;A0A0F8BQG8;A0A0P7UP22;A0A0P7Y571;A0A0S7KL63;A0A1A8MYL3;A0A060VW20;A0A060WER1;A0A060X1L5;A0A087Y610;A0A147A7G3;B5DFX5;B5DGB9;B5X4L8;B5XCY4;B5XDE4;B5XDU3;C1BL88;C1BLK9;E9QJ96;F1RBF6;G3NE92;G3NPB4;G3PBA3;H2M383;H2TT57;I3J728;I3KL45;M4ARV6;P31947;Q5PRD0;Q6P102;Q6PC82;Q6PUV9;Q6UFZ0;Q6UFZ1;Q6UFZ6;Q6UFZ9;Q7T3G2;Q803M8;Q04917;W5KBE4;W5KQS7;W5ML49;W5MTV7;W5UTN0	0.792523	1.17737	NLLSVAYK		53.87	454.265	906.515	2	-2.74565	61.3407	5	5	3	8
	A0A060WMG2;B5DGB9	0.33872	1.18712	LAEQAERYDDMAGAMK		51.1	600.275	1797.8	3	0.390721	50.0945	4	4	2	4
	A0A060WMG2;B5DGB9	0.246736	0.782898	LAEQAERYDDMAGAMK	[15] Oxidation (M)	44.82	605.607	1813.8	3	0.573026	38.1887	1	2	1	1
	A0A060WMG2;A0A0E9X9D8;A0A0F8BQG8;A0A0P7Y571;A0A1A8MYL3;A0A060X1L5;B5DGB9;B5XDU3;E9QJ96;Q5PRD0;W5KQS7;W5ML49	0.73212	0.244333	EMQPTHPIR	[2] Oxidation (M)	41.98	375.521	1123.54	3	-3.54386	19.585	8	8	4	10
	A0A060WMG2;B5DGB9	0.281472	0.704871	LAEQAERYDDMAGAMK	[11] Oxidation (M)	41.86	605.606	1813.8	3	-0.469603	36.5576	0	1	1	2
	A0A060WMG2;B5DGB9;C1BLK9	0.821146	1.26178	DNLTLWTSENQGDEGETGEGEN		40.6	798.997	2393.97	3	-1.44019	73.1838	2	0	1	1
	A0A060WMG2;A0A0E9X9D8;A0A0F8BQG8;A0A0P7Y571;A0A1A8MYL3;A0A060X1L5;B5DGB9;B5XDU3;E9QJ96;Q5PRD0;W5KQS7;W5ML49	0.726586	0.255078	EMQPTHPIR		37.49	370.189	1107.55	3	-4.23252	25.0317	0	1	4	1
	A0A060WMG2;B5DGB9;H2TT57	0.690596	1.12187	SVTEQGGELSNEER		37.34	512.24	1533.7	3	4.89037	28.3261	0	2	1	1
A0A060YKH3	28	1.37591	1.19206	28								56	62	88	63
	A0A060YKH3;B5X889;B5XEM0	0.0502578	1.12367	GSGADTDNTPAVLAVK		144.29	758.385	1514.76	2	-1.5353	53.59	3	3	2	3
	A0A060YKH3;A0A060Y493	3.75223	0.0154142	EDGTLDNGASCQR	[11] Methylthio (C)	109.63	706.281	1410.55	2	-2.19828	33.4338	1	1	3	0
	A0A060YKH3;A0A0R4IPV1;A0A060Y493;B5XEM0;C1BK30;Q568L9	23.1007	4.93977	EGADMLMVKPGLPYLDIVR		104.83	706.38	2116.12	3	5.74015	111.645	0	0	4	2
	A0A060YKH3;A0A0P7XUT1;A0A060Y493;B5X889;B5XEM0	1.43429	1.0524	EGADMLMVKPGLPYLDIVR	[5] Oxidation (M)	102.21	711.71	2132.11	3	2.67534	104.357	4	4	2	4
	A0A060YKH3;A0A0P7XUT1;A0A060Y493;B5X889;B5XEM0	2.48432	1.11241	EGADMLMVKPGLPYLDIVR	[7] Oxidation (M)	100.48	711.709	2132.11	3	2.61785	106.572	3	2	11	3
	A0A060YKH3;A0A060Y493;B5XEM0	11.0959	1.13467	TAVLESMTAFR	[7] Oxidation (M)	95.75	621.31	1240.61	2	-4.80679	53.684	1	2	6	2
	A0A060YKH3;A0A060Y493;B5X889;B5XEM0	0.295319	0.0857336	TAVLESMTAFR		91.57	613.314	1224.61	2	-2.12846	72.5103	5	5	3	4
	A0A060YKH3;A0A0P7XUT1;A0A060Y493;B5X889;B5XEM0;I3K4Z7	16.5199	1.31287	LAEVALAYAR		87.6	538.808	1075.6	2	-1.3761	62.0555	1	1	9	3
	A0A060YKH3;A0A0P7XUT1;A0A060Y493;B5X889;B5XEM0	1.31752	1.61961	EGADMLMVKPGLPYLDIVR	[5] Oxidation (M)|[7] Oxidation (M)	86.16	717.04	2148.1	3	1.48811	97.6446	1	3	2	1
	A0A060YKH3;A0A0P7XUT1;A0A060Y493;B5X889;B5XEM0	1.08332	0.550551	EGADMLMVKPGLPYLDIVR		77.85	1059.06	2116.11	2	2.32866	113.043	0	2	1	0
	A0A060YKH3;A0A1A7XMW2;B5XEM0;E3TCD5;I3K4Z7;W5UF06	0.774679	2.12401	DAAQSKPAFGDR		74.77	631.81	1261.61	2	0.228315	22.9427	1	1	2	0
	A0A060YKH3;A0A0P7XUT1;A0A060Y493;B5X889;B5XEM0	3.48574	1.73477	DVKEGADMLMVKPGLPYLDIVR		72.51	615.583	2458.3	4	2.6495	111.538	1	2	2	2
	A0A060YKH3;A0A060Y493;B5XEM0;E3TCD5;I3K4Z7;W5UF06	0.896824	0.964243	AGCHIIAPSDMMDGR	[3] Methylthio (C)	71.08	540.567	1618.68	3	5.11672	72.1227	6	4	2	5
	A0A060YKH3;A0A060Y493;B5XEM0;E3TCD5;I3K4Z7;W5UF06	0.597571	1.08184	AGCHIIAPSDMMDGR	[3] Methylthio (C)|[11] Oxidation (M)	68.89	545.899	1634.67	3	4.1928	66.5756	3	5	1	6
	A0A060YKH3;A0A060Y493;B5X889;B5XEM0;I3K4Z7;Q5TJH2	5.73778	1.69794	AGCHIIAPSDMMDGR	[3] Methylthio (C)|[12] Oxidation (M)	67.89	545.897	1634.67	3	1.83313	62.2715	1	1	10	1
	A0A060YKH3;A0A0R4IPV1;A0A060Y493;B5XEM0;C1BK30;I3K4Z7;Q568L9	0.645259	1.34015	VSVLSYSAK		67.68	477.267	952.519	2	-4.18814	47.4492	9	12	9	10
	A0A060YKH3;A0A0R4IPV1;A0A060Y493;B5XEM0;C1BK30;I3K4Z7;Q568L9;W5LX75	0.790097	0.84975	FASCYYGPFR	[4] Methylthio (C)	64.21	628.763	1255.51	2	-3.26478	79.5768	6	5	3	6
	A0A060YKH3;A0A0R4IPV1;B5XEM0;C1BK30;I3K4Z7;Q568L9;W5LX75	0.564109	2.24411	DAAQSKPAFGDR		58.6	421.542	1261.6	3	-0.919063	25.0191	2	1	1	2
	A0A060YKH3;A0A060Y493;B5XEM0;E3TCD5;I3K4Z7;W5UF06	0.0717312	1.21099	AGCHIIAPSDMMDGR	[3] Methylthio (C)|[11] Oxidation (M)|[12] Oxidation (M)	55.29	551.232	1650.67	3	6.75756	50.5906	1	1	1	1
	A0A060YKH3;A0A0P7XUT1;A0A060Y493;B5X889;B5XEM0;Q5TJH2	5.48445	1.24321	PGLPYLDIVR		52.32	571.831	1141.65	2	-2.26043	92.9008	1	1	2	2
	A0A060YKH3;A0A0P7XUT1;A0A060Y493;B5X889;B5XEM0	1.17875	1.73814	DVKEGADMLMVKPGLPYLDIVR	[10] Oxidation (M)	50.56	619.594	2474.35	4	22.1127	104.216	0	1	1	1
	A0A060YKH3;B5XEM0	3.88112	1.45895	HSLMSNDMGNK		48.5	411.849	1232.53	3	-1.47537	29.0004	2	2	2	1
	A0A060YKH3;B5XEM0	2.76018	0.976916	CYQLPSGAR	[1] Methylthio (C)	47.48	520.737	1039.46	2	1.46411	46.3935	1	2	2	2
	A0A060YKH3;B5X889;B5XEM0	0.0626888	1.17314	GSGADTDNTPAVLAVK		43.38	505.927	1514.76	3	-0.111148	53.6619	0	1	1	0
	A0A060YKH3;A0A0R4IPV1;A0A060Y493;B5XEM0;C1BK30;I3K4Z7;Q568L9;W5LX75	38.9684	0.647294	AGCHIIAPSDMMDGR	[3] Methylthio (C)|[12] Oxidation (M)	42.88	818.339	1634.66	2	-2.75627	61.0808	1	0	1	0
	A0A060YKH3;A0A0P7XUT1;A0A060Y493;B5X889;B5XEM0	9.32666	2.16481	EGADMLMVKPGLPYLDIVR		37.1	530.036	2116.12	4	4.65811	113.043	1	0	2	1
	A0A060YKH3;A0A0R4IPV1;A0A060Y493;B5XEM0;C1BK30;I3K4Z7;Q568L9;W5LX75	135.329	2.81649	FASCYYGPFR	[4] Methylthio (C)	32.73	419.513	1255.52	3	0.652085	79.8633	0	0	1	1
	A0A060YKH3;B5X889;B5XEM0	0.906547	0.160118	HSLMSNDMGNK		31.21	617.271	1232.53	2	0.0898136	28.2003	1	0	2	0
A0A087XUX0	28	1.21731	0.82085	28								41	42	54	40
	A0A087XUX0;A0A0C5BIF3;A0A0E4G1U1;A0A0F8B474;A0A0M3M1F3;A0A0N9HR78;A0A0P7TS99;A0A0P7Y8R9;A0A0S1RWB6;A0A0U2IKZ9;A0A1A7ZX41;A0A1A8JDR4;A0A1B2G2Q0;A0A1I9LXI3;A0A060VU47;A0A060WES3;A0A060X0G4;A0A060YDC0;A0A060YDJ4;A0A060Z858;A0A087XR58;A0A125RLA5;A0A142DA87;A0A146NKP1;A0A146NVI8;A0A146PA43;A0A146PRT5;A0A146QBT0;A0A146QEK0;A0A146RDK2;A0A146RZ72;A0A146SV22;A0A146TC09;A0A146UXG4;A0A146ZCZ4;A0A147A010;A0A…	0.127665	1.06922	IINEPTAAAIAYGLDK		122.32	830.449	1658.88	2	-2.40255	83.0158	4	3	1	3
	A0A087XUX0;A0A0M3M1F3;A0A1A7XFH0;A0A1B2G2Q0;A0A060X0G4;A0A060YDJ4;A0A096VJY6;A0A146XSN2;A0A146XSN5;A0A146XTQ5;A0A146XV66;A0A147AMI2;A5H1H8;B5DG30;B5X3U6;E9PKE3;G3NXI7;G3NXJ7;G9G0W7;H2SJP2;H2SJP3;I3JAU8;M3ZHB7;O73788;P11142;Q0QWE4;Q5QK87;Q76N60	1.30529	0.909943	NQVAMNPTNTVFDAK	[5] Oxidation (M)	110.56	833.395	1664.78	2	-4.47104	52.9051	3	2	2	2
	A0A087XUX0;A0A0C5BIF3;A0A0E4G1U1;A0A0M3M1F3;A0A0P7TS99;A0A1A7ZX41;A0A1A8JDR4;A0A1B2G2Q0;A0A060VU47;A0A060WES3;A0A060X0G4;A0A060YDJ4;A0A060Z858;A0A087XR58;A0A146NKP1;A0A146NVI8;A0A146PRT5;A0A146RDK2;A0A146RZ72;A0A146UXG4;A0A172LPZ7;A5H1H8;A5HL63;B5DG30;B5X3U6;B6F134;C0HAK5;C9WE63;D2YZT1;G1EHI2;G3P8K6;G8DZS1;G9FLS8;G9G0W7;H2LKZ3;H2UP56;H3DM99;I3JYT8;K9MR68;M3ZHB7;M3ZHN8;M4A807;O73788;P08108;P54652;…	0.589808	0.501994	IINEPTAAAIAYGLDKK		99.1	596.67	1786.99	3	2.26068	72.2647	3	6	2	2
	A0A087XUX0;A0A0M3M1F3;A0A1B2G2Q0;A0A060X0G4;A0A060YDC0;A0A060YDJ4;A0A096VJY6;A3RGT9;A5H1H8;B5DG30;B5X3U6;D3TJN8;E9PKE3;G9G0W7;H2SJP2;H2SJP3;I3JAU8;K9MR68;M3ZHB7;P11142;Q4SL93;Q6QIS4;Q76N60;W8GMR6	1.08876	0.788334	NQVAMNPTNTVFDAK		92.76	825.399	1648.78	2	-2.75892	63.2683	1	1	1	1
	A0A087XUX0;A0A0E4G1U1;A0A0M3M1F3;A0A1A7XFH0;A0A1B2G2Q0;A0A060YDJ4;A0A146XSN2;A0A146XSN5;A0A146XTQ5;A0A146XV66;A0A147AMI2;A5H1H8;B5X3U6;C9WE63;E9PKE3;G9G0W7;H2SJP2;H2SJP3;I3JAU8;M3ZHB7;O73788;P08108;P11142;P47773;Q0QWE4;Q5QK87;Q76N60;W5KA74	0.686261	0.0367706	GPAVGIDLGTTYSCVGVFQHGK	[14] Methylthio (C)	92.05	751.368	2251.08	3	2.01247	103.583	2	1	3	1
	A0A087XUX0;A0A0E4G1U1;A0A0M3M1F3;A0A0U2IKZ9;A0A1A7XFH0;A0A1B2G2Q0;A0A060VU47;A0A060WES3;A0A060X0G4;A0A060YDJ4;A0A087YPM4;A0A096VJY6;A0A125RLA5;A0A142DA87;A0A146XSN2;A0A146XSN5;A0A146XTQ5;A0A146XUE5;A0A146XV66;A0A146ZVP9;A0A147AMI2;A0A147APF5;A0A172LPZ7;A5H1H8;A8CEI1;B5DG30;B5X3U6;B5X4Z3;B5X397;B6E4Y9;B6E947;B6F135;B6VAH2;C0HAK5;C9WE63;D2YZT1;D3TZA6;E9PKE3;G3NXI7;G3NXJ7;G4W8Y8;G9G0W7;H2RIT8;H2S0M6…	0.381809	1.22042	VEIIANDQGNR		90.94	614.816	1227.62	2	-2.8152	36.9486	2	3	1	2
	A0A087XUX0;A0A0E4G1U1;A0A0M3M1F3;A0A0P7TS99;A0A1A7XFH0;A0A1B2G2Q0;A0A060DFM8;A0A060VU47;A0A060YDJ4;A0A096VJY6;A0A146XSN2;A0A146XSN5;A0A146XTQ5;A0A146XV66;A0A147AMI2;A5H1H8;B5X3U6;C0HAK5;C9WE63;E9PKE3;G9G0W7;H2SJP2;H2SJP3;H3DM99;I3JAU8;M3ZHB7;O73788;P08108;P11142;P47773;Q0QWE4;Q4RHR7;Q5QK87;Q76N60;R9WNY5;W5KA74	0.85295	0.618434	MKEIAEAYLGK		87.81	626.828	1251.64	2	-9.87005	53.401	1	1	1	1
	A0A087XUX0;A0A0A7DLL1;A0A0M3M1F3;A0A0P7TS99;A0A1A7XFH0;A0A1B2G2Q0;A0A060VU47;A0A060YDJ4;A0A096VJY6;A0A146XSN2;A0A146XSN5;A0A146XTQ5;A0A146XV66;A0A147AMI2;A0A147APF5;A0A172LPZ7;A5H1H8;B5X3U6;B6E4Y9;B6E947;B6VAH2;C0HAK5;C9WE63;D2YZT1;D3TZA6;E9PKE3;G3NXI7;G3NXJ7;G9G0W7;H2SJP2;H2SJP3;I3JAU8;M3ZHB7;O73788;O73922;P08108;P11142;P47773;Q0QWE4;Q1HP65;Q5QK87;Q6PGX4;Q7SZM8;Q7T276;Q76N60;R9WNY5;V5L1N3;W5KA74	0.98252	0.468467	QTQTFTTYSDNQPGVLIQVYEGER		85.94	925.446	2773.32	3	-1.56643	90.3141	3	3	3	4
	A0A087XUX0;A0A0E4G1U1;A0A0M3M1F3;A0A0P7TS99;A0A1A7XFH0;A0A1B2G2Q0;A0A060VU47;A0A060X0G4;A0A060YDJ4;A0A096VJY6;A0A146XSN2;A0A146XSN5;A0A146XTQ5;A0A146XUE5;A0A146XV66;A0A147AMI2;A0A147APF5;A5H1H8;B5DG30;B5X3U6;C0HAK5;C9WE63;D2YZT1;E9PKE3;G9G0W7;H2SJP2;H2SJP3;H2UP56;H3DM99;I3JAU8;M3ZHB7;O73788;P08108;P11142;P47773;Q0QWE4;Q4RHR7;Q5QK87;Q6PGX4;Q7SZM8;Q7T276;Q76N60;R9WNY5;W5KA74	1.72719	0.810836	FEELNADLFR		85.7	627.31	1252.6	2	-3.46243	81.0664	3	3	3	2
	A0A087XUX0;A0A0E4G1U1;A0A0M3M1F3;A0A0P7TS99;A0A1B2G2Q0;A0A060YDJ4;A0A096VJY6;A0A146NKP1;A0A146UXG4;A3RGT9;A5H1H8;B5X3U6;C9WE63;D2YZT1;D3TJN8;G9FLS8;G9G0W7;H2SJP2;H2SJP3;I3JAU8;I3JYT8;I7FW61;K9MR68;M3ZHB7;M4GI15;M4VMY6;P08108;P47773;Q4SL93;Q6QIS4;Q76N60;R9WNY5;R9WRQ7;S4T781;W5KA74;W8GMR6	13.2817	0.505492	DAGTISGLNVLR		84.9	608.335	1214.66	2	-5.17802	72.1548	0	1	2	1
	A0A087XUX0;A0A0M3M1F3;A0A146NKP1;A0A146UXG4;G9FLS8;G9G0W7;K9MR68;P08108;Q4SL93;Q804B6;W5KA74	2.41443	0.588706	RFDDGVVQSDMK		84.03	698.83	1395.64	2	-0.27085	42.6274	0	1	1	0
	A0A087XUX0;A0A0E4G1U1;A0A0M3M1F3;A0A0U2IKZ9;A0A1A7XFH0;A0A060X0G4;A0A060YDJ4;A0A096VJY6;A0A125RLA5;A0A142DA87;A0A146XSN2;A0A146XSN5;A0A146XTQ5;A0A146XV66;A0A147AMI2;A0A147APF5;A8CEI1;B5DG30;B5X3U6;B5X4Z3;B6E4Y9;B6E947;B6F135;B6VAH2;C9WE63;D2YZT1;D3TZA6;E9PKE3;G3NXI7;G3NXJ7;G4W8Y7;G4W8Y8;G9G0W7;H2RIT8;H2S0M6;H2S0M7;H2UP56;H3DM99;H6SFW8;I3JAU8;M3ZHB7;O73922;P11142;P17066;Q0QWE4;Q4RHR7;Q4RVT6;Q5KT34…	15.702	0.830864	TTPSYVAFTDTER		82.35	744.355	1486.7	2	1.21889	60.1457	1	1	4	1
	A0A087XUX0;A0A0E4G1U1;A0A0M3M1F3;A0A0P7TS99;A0A1A8JDR4;A0A1B2G2Q0;A0A060X0G4;A0A060YDJ4;A0A096VJY6;A0A146NKP1;A0A146UXG4;A3RGT9;A5H1H8;B5DG30;B5X3U6;C9WE63;D2YZT1;E9PKE3;G9FLS8;G9G0W7;H2SJP2;H2SJP3;H3DM99;I3JAU8;I3JYT8;I7FW61;K9MR68;M3ZHB7;M4GI15;M4VMY6;P08108;P11142;P47773;P79984;Q4RHR7;Q4SL93;Q6PGX4;Q6QIS4;Q6TDU0;Q76N60;R9WNY5;R9WRQ7;S4T781;W5KA74;W8GMR6	7.04119	4.21215	ARFEELNADLFR		78.08	494.264	1479.77	3	16.0672	76.1222	0	1	1	1
	A0A087XUX0;A0A0C5BIF3;A0A0M3M1F3;A0A1B2G2Q0;A0A060X0G4;A0A060YDC0;A0A060YDJ4;A0A060Z858;A5H1H8;B5DG30;B5X3U6;G1EHI2;G8DZS1;G9G0W7;K9MR68;M3ZHB7;O73788;Q4SL93;Q6QIS4;Q76N60;Q804B6;R9WP64	0.451833	1.09444	NQVAMNPTNTVFDAKR		76.58	602.637	1804.89	3	0.521501	58.33	1	0	1	1
	A0A087XUX0;A0A0C5BIF3;A0A0E4G1U1;A0A0M3M1F3;A0A0P7TS99;A0A1B2G2Q0;A0A060VU47;A0A060YDJ4;A0A060Z858;A0A087XR58;A0A146NKP1;A0A146UXG4;A5H1H8;B5X3U6;B6F134;C0HAK5;C9WE63;G1EHI2;G3P8K6;G8DZS1;G9FLS8;G9G0W7;H2LKZ3;H3DM99;I3JYT8;K9MR68;M3ZHB7;M3ZHN8;O73788;P08108;P79984;Q2LC60;Q4RHR7;Q4SL93;Q6QIS4;Q8UWM8;Q76N60;Q804B6;R9WNY5;S4T781;W5K679;W5KA74	2.4313	1	MKEIAEAYLGK		67.26	418.227	1251.66	3	5.89285	51.6602	1	1	3	1
	A0A087XUX0;A0A1A7XFH0;A0A1B2G2Q0;A0A060YDJ4;A0A146XSN2;A0A146XSN5;A0A146XTQ5;A0A146XV66;A0A147AMI2;A0A172LPZ7;B5X3U6;D3TZA6;G9G0W7;I3JAU8;M3ZHB7;P47773;Q0QWE4;Q5QK87	1.286	0.762721	NGLESYAFNMK	[10] Oxidation (M)	65.73	645.297	1288.58	2	2.83402	56.5346	1	1	2	1
	A0A087XUX0;A0A0E4G1U1;A0A1A7XFH0;A0A1B2G2Q0;A0A060VU47;A0A060YDJ4;A0A096VJY6;A0A146XSN2;A0A146XSN5;A0A146XTQ5;A0A146XUE5;A0A146XV66;A0A147AMI2;A5H1H8;B5X3U6;C0HAK5;C9WE63;D3TZA6;E9PKE3;G4W8Y8;G9G0W7;I3JAU8;M3ZHB7;O73788;P08108;P11142;P17066;P47773;Q0QWE4;Q5QK87;Q76N60;W5KA74	2.53179	1.34329	LLQDFFNGK		65.39	541.287	1080.56	2	-1.31905	71.9433	3	3	4	3
	A0A087XUX0;A0A0C5BIF3;A0A0E4G1U1;A0A0M3M1F3;A0A0P7TS99;A0A1A8JDR4;A0A1B2G2Q0;A0A060VU47;A0A060X0G4;A0A060YDJ4;A0A060Z858;A0A087XR58;A0A146NKP1;A0A146UXG4;A5H1H8;A5HL63;B5DG30;B5X3U6;B6F134;C0HAK5;C9WE63;D2YZT1;G1EHI2;G3P8K6;G9FLS8;G9G0W7;H2LKZ3;H2UP56;H3DM99;I3JYT8;K9MR68;M3ZHB7;M3ZHN8;M4A807;O73788;P08108;P54652;P79984;Q2LC60;Q4RHR7;Q4SL93;Q6PGX4;Q6QIS4;Q6TDU0;Q7SZM8;Q7T276;Q8UWM8;Q76N60;Q804B6;…	0.331546	0.433154	ARFEELNADLFR		61.09	740.88	1479.75	2	-1.31178	77.9103	2	0	1	1
	A0A087XUX0;A0A1A7XFH0;A0A1B2G2Q0;A0A142DA87;A0A146XSN2;A0A146XSN5;A0A146XTQ5;A0A146XV66;A0A147AMI2;A5H1H8;G9G0W7;H2SJP2;H2SJP3;I3JAU8;M3ZHB7;O73788;Q0QWE4;Q5QK87;Q76N60	1.68875	0.240439	GQIHDIVLVGGSTR		56.26	726.399	1450.78	2	-4.44096	54.8893	1	1	1	1
	A0A087XUX0;A0A0C5BIF3;A0A0E4G1U1;A0A0M3M1F3;A0A0N9HR78;A0A0U2IKZ9;A0A1B2G2Q0;A0A060VU47;A0A060X0G4;A0A060YDJ4;A0A060Z858;A0A125RLA5;A0A142DA87;A0A146NKP1;A0A146NVI8;A0A146PRT5;A0A146RDK2;A0A146RZ72;A0A146UXG4;A5H1H8;B5DG30;B5X3U6;B6E4Y9;B6E947;B6F134;B6F135;B6VAH2;C0HAK5;D2YZT1;F1DSD3;G1EHI2;G3P8K6;G8DZS1;G9FLS8;G9G0W7;H2LKZ3;H2UP56;H3CF85;H3DM99;H6SFW8;I3JYT8;K9MR68;M3ZHB7;M4B0J3;O73788;O73922;P…	0.0224892	0.845728	STAGDTHLGGEDFDNR		55.17	564.582	1690.72	3	3.05357	31.4522	1	0	1	1
	A0A087XUX0;A0A0C5BIF3;A0A0P7Y8R9;A0A060VU47;A0A060YDC0;A0A060YDJ4;A0A060Z858;A0A125RLA5;A5H1H8;B5X3U6;B6F135;C0HAK5;C9WE63;G1EHI2;G9FLS8;G9G0W7;H2LKZ3;H2S0M6;H2S0M7;H2UP56;H3DM99;H6SFW8;K9MR68;M3ZHB7;O73788;P08108;P79984;Q4RHR7;Q4SL93;Q6QIS4;Q6TDU0;Q76N60;Q804B6;Q98900;W5K679;W5KA74;W5KAX2	1.22359	1.09417	GTLDPVEK		54.77	429.735	857.455	2	6.92572	29.8892	1	1	2	2
	A0A087XUX0;A0A0C5BIF3;A0A0E4G1U1;A0A0F8B474;A0A0M3M1F3;A0A0N9HR78;A0A0P7TS99;A0A0P7Y8R9;A0A0S1RWB6;A0A0U2IKZ9;A0A1A7ZX41;A0A1I9LXI3;A0A060VU47;A0A060X0G4;A0A060YDC0;A0A060YDJ4;A0A060Z858;A0A087XR58;A0A125RLA5;A0A142DA87;A0A146NKP1;A0A146NVI8;A0A146SV22;A0A146UXG4;A0A147A010;A0A172LPZ7;A5H1H7;A5H1H8;A5HL62;A5HL63;B5B0I3;B5DG30;B5X3U6;B6E4Y9;B6E947;B6F134;B6F135;B6VAH2;C0HAK5;C9WE63;D2YZT1;E0XJL3;E…	2.62985	1.00411	DNNLLGK		54.12	387.213	772.411	2	4.40318	27.759	2	2	3	2
	A0A087XUX0;A0A1B2G2Q0;A0A142DA87;A5H1H8;G9G0W7;M3ZHB7;M4QML9;O73788;Q4SL93;Q6TDU0;Q76N60	0.872696	1.03719	GQIHDIVLVGGSTR		52.51	484.606	1450.8	3	4.8533	52.7275	1	1	1	1
	A0A087XUX0;A0A0E4G1U1;A0A0M3M1F3;A0A0P7TS99;A0A1A7XFH0;A0A1B2G2Q0;A0A060DFM8;A0A060VU47;A0A060YDJ4;A0A096VJY6;A0A146XSN2;A0A146XSN5;A0A146XTQ5;A0A146XV66;A0A147AMI2;A5H1H8;B5X3U6;C0HAK5;C9WE63;E9PKE3;G9G0W7;H2SJP2;H2SJP3;H3DM99;I3JAU8;M3ZHB7;O73788;P08108;P11142;P47773;Q0QWE4;Q4RHR7;Q5QK87;Q76N60;R9WNY5;W5KA74	1.21102	0.612795	MKEIAEAYLGK	[1] Oxidation (M)	49.67	423.556	1267.65	3	-1.25557	44.3362	1	1	2	2
	A0A087XUX0;A0A0E4G1U1;A0A0F8B474;A0A0K1U318;A0A0M3M1F3;A0A0P7TS99;A0A060X0G4;A0A060YDC0;A0A096VJY6;A0A125RLA5;A0A142DA87;A0A146NKP1;A0A146SV22;A0A146UXG4;A0A147A010;A0A172LPZ7;A3RGT9;A5H1H8;A5HL62;B5B0I3;B5DG30;B6E4Y9;B6E947;B6VAH2;C9WE63;D2YZT1;D3TJN8;E0XJL3;E9PKE3;F4YAX3;G9FLS8;G9G0W7;H2SJP2;H2SJP3;H3CF85;H3DM99;H6SFW8;I3JAU8;I3JYT8;I7FW61;K9MR68;M3ZHB7;M4GI15;M4VMY6;O73922;P08108;P11142;P47773…	2.90426	0.45725	DNNLLGKFELTGIPPAPR		48.56	651.35	1951.03	3	-12.555	100.862	0	2	3	0
	A0A087XUX0;A0A0E4G1U1;A0A0M3M1F3;A0A0P7TS99;A0A1B2G2Q0;A0A060YDJ4;A0A096VJY6;A0A146NKP1;A0A146UXG4;A3RGT9;A5H1H8;B5X3U6;C9WE63;D3TJN8;E9PKE3;G9FLS8;G9G0W7;H2SJP2;H2SJP3;H3DM99;I3JAU8;I3JYT8;I7FW61;K9MR68;M3ZHB7;M4GI15;M4VMY6;P08108;P11142;P47773;P79984;Q4RHR7;Q4SL93;Q6QIS4;Q76N60;R9WNY5;R9WRQ7;S4T781;W5KA74;W8GMR6	1.56292	1.07602	EIAEAYLGK		47.43	497.263	992.512	2	-5.61227	46.1778	2	1	2	1
	A0A087XUX0;A0A0K1U318;A0A0M3M1F3;A0A0P7TS99;A0A0S1RWB6;A0A060YDJ4;A0A096VJY6;A0A172LPZ7;A3RGT9;A5H1H8;B5B0I3;B5X3U6;D3TZA6;E9PKE3;F4YAX3;G9FLS8;G9G0W7;H2SJP2;H2SJP3;H3DM99;I3JAU8;I7FW61;K9MR68;M3ZHB7;M4GI15;M4VMY6;P08108;P11142;P47773;P79984;Q4RHR7;Q4SL93;Q6PGX4;Q6QIS4;Q6TDU0;Q7T275;Q76N60;Q801X9;V9PT94;W5KA74;W5M4B0;W8GMR6	0.755669	0.779246	VCNPIITK	[2] Methylthio (C)	44.11	467.248	932.482	2	0.422581	54.2322	0	1	2	1
	A0A087XUX0;A0A0P7Y8R9;A0A1B2G2Q0;A0A060YDC0;A0A060YDJ4;A0A060Z858;A0A125RLA5;A5H1H7;B5X3U6;C9WE63;G3P8K6;G8DZS1;G9FLS8;G9G0W7;H6SFW8;K9MR68;M3ZHB7;O93240;P54652;Q4SL93;Q804B6;S4T781;W5K679	0.795085	1.03722	VQVEYKGETK		40.51	394.215	1179.62	3	6.63461	22.0255	1	0	1	1
C0HB84	28	0.948386	0.81802	28								37	43	52	28
	C0HB84;A0A060VZ82;A0A060W0N5;H2U238;W5KVP6	0.997266	1.0211	IAQDLEMYGVNYFSIK		108.8	945.968	1889.92	2	-0.438588	100.646	2	1	4	0
	C0HB84	0.850432	0.00183411	VQQHLLALSSELAIAR		107.46	583.671	1747.99	3	-1.82936	84.1098	0	1	1	0
	C0HB84;A0A1A8GLS4;A0A1A8KRX5;A0A1A8Q4I8;A0A060VVF1;A0A060VZ82;W5KVP6	2.10054	0.588329	FFPEDVSEELIQEATQR		106.57	679.997	2036.97	3	-0.397658	110.153	4	3	5	3
	C0HB84;A0A060VVF1;A0A060VZ82;W5KVP6;W5NBL6	0.867913	0.344088	EGILNDDIYCPPETAVLLASYAVQAK	[10] Methylthio (C)	101.57	947.135	2838.38	3	0.102093	127.048	1	1	2	1
	C0HB84;A0A0F8ASK3;A0A060W0N5;H2U238;W5KVP6	1.04562	0.915059	NQEHLATELAELTSK		96.16	561.957	1682.85	3	2.02803	70.8747	2	2	2	1
	C0HB84;A0A060VZ82	2.67969	1.10801	TALLQQSENQMK		90.86	695.851	1389.69	2	-3.55263	45.4019	1	1	5	1
	C0HB84;A0A1A8GLS4;A0A1A8KRX5;A0A1A8Q4I8;A0A060VVF1	0.304161	0.0745696	AKFFPEDVSEELIQEATQR		82.91	746.373	2236.1	3	-2.13201	104.223	2	3	2	0
	C0HB84;A0A060VZ82;A0A060W0N5;W5NBL6	1.4873	2.93718	AQQELEEQTR		73.97	616.3	1230.58	2	0.661213	19.0473	3	2	3	2
	C0HB84;A0A060VZ82;A0A060W0N5	0.856272	0.299341	TALLQQSENQMK	[11] Oxidation (M)	72.95	703.849	1405.68	2	-3.06212	33.5756	1	2	2	1
	C0HB84;A0A060VVF1;A0A060VZ82;W5KVP6	3.20467	0.455642	EVWFFGLQYQDTK		72.5	830.905	1659.79	2	0.998971	106.5	0	2	1	0
	C0HB84;A0A0P7WVX6;A0A1A7XR63;A0A1A8GLS4;A0A1A8KRX5;A0A1A8Q4I8;A0A060VZ82;A0A060XD97;E7F638;G3NNC4;G3NND3;G3Q3N9;H2MV92;H3DG58;M4ASN9;Q4RQX7;W5KVP6;W5NBL6;W5NHV6;W5NHV7	0.0560918	0.520717	IGFPWSEIR		68.78	552.797	1103.58	2	3.03391	90.0321	4	5	1	3
	C0HB84;A0A060VZ82;W5NBL6	3.03187	0.786867	ESPLLFK		68.39	417.243	832.472	2	3.33299	60.3982	1	3	2	2
	C0HB84;A0A1A8GLS4;A0A1A8KRX5;A0A1A8Q4I8;A0A060VZ82;W5KVP6;W5NBL6	12.6907	0.98221	ISLLEDAK		67.66	444.754	887.494	2	-2.64922	55.7491	2	1	2	1
	C0HB84;A0A060VZ82;A0A060W0N5;H2U238;W5KVP6	0.633595	0.817834	IAQDLEMYGVNYFSIK	[7] Oxidation (M)	64.39	636.315	1905.92	3	2.12104	93.3322	2	1	1	1
	C0HB84;A0A060VZ82;A0A060XD97;W5KCX5;W5KVP6	1.36831	0.837267	EDSMMEYLK		63.84	573.247	1144.48	2	0.928529	65.1217	1	1	3	1
	C0HB84;A0A0F8ASK3;A0A060VZ82;H2U238;W5KVP6	0.639181	0.818206	QRIDEFECM	[8] Methylthio (C)|[9] Oxidation (M)	61.87	616.739	1231.46	2	-2.55241	60.4797	2	2	2	1
	C0HB84;A0A0P7WVX6;A0A1A7XR63;A0A1A8GLS4;A0A1A8KRX5;A0A1A8Q4I8;A0A060VVF1;A0A060VZ82;A0A060XD97;E7F638;W5KVP6;W5NBL6;W5NHV6;W5NHV7	0.764631	0.930095	QLFDQVVK		61.4	488.774	975.533	2	-6.48806	61.0808	0	1	2	2
	C0HB84;A0A060VZ82;A0A060W0N5	1.51199	0.133101	KEDEATQWQQK		60.44	464.23	1389.67	3	11.668	20.2561	1	1	1	0
	C0HB84;A0A0P7WVX6;A0A1A7XR63;A0A1A8GLS4;A0A1A8KRX5;A0A1A8Q4I8;A0A060VVF1;A0A060VZ82;A0A060XD97;E7F638;W5KVP6;W5NBL6;W5NHV6;W5NHV7	2.22217	1.12372	QLFDQVVK	[N-term] Gln->pyro-Glu (N-term Q)	56.43	480.262	958.51	2	-1.63089	79.7918	1	1	1	2
	C0HB84;A0A0F8ASK3;A0A0P7WVX6;A0A060VZ82;A0A060W0N5;A0A060XD97;A0A146MZA0;A0A146N0D6;A0A146R859;A0A146WBW4;A0A146WEP9;A0A146WF22;A0A146WF31;A0A147A322;E7F638;H2U238;W5KCX5;W5KVP6	1.00423	0.015492	RKPDTIEVQQMK		55.29	491.601	1471.78	3	-1.47423	33.5046	1	1	1	0
	C0HB84;A0A060VZ82;A0A060W0N5;H2U238;W5KVP6	0.899506	0.834989	IAQDLEMYGVNYFSIK	[7] Oxidation (M)	54.72	953.966	1905.92	2	-0.389088	93.4043	0	1	1	0
	C0HB84;A0A060W0N5;W5NBL6	0.255055	2.69381	KAQQELEEQTRR		48.96	505.937	1514.79	3	6.66236	17.204	1	1	1	1
	C0HB84;A0A060VZ82	0.0216126	0.774932	TANDIIHADNVK		47.33	437.564	1309.67	3	4.98534	31.3812	1	0	1	0
	C0HB84;A0A0F8ASK3;A0A060VZ82;H2U238;W5KVP6	0.838197	0.844721	QRIDEFECM	[8] Methylthio (C)	45.17	608.742	1215.47	2	-2.22984	76.3354	0	1	1	1
	C0HB84;A0A060VVF1;A0A060VZ82;W5KVP6	2.02405	0.246481	EVWFFGLQYQDTK		38.11	554.274	1659.8	3	4.06661	106.5	0	0	1	1
	C0HB84;A0A0F8ASK3;A0A060VZ82;H2U238;W5KVP6	0.774996	0.897421	QRIDEFECM	[N-term] Gln->pyro-Glu (N-term Q)|[8] Methylthio (C)	36.74	600.23	1198.45	2	-0.27405	95.1244	2	2	2	2
	C0HB84;A0A060W0N5;W5NBL6	0.649629	2.518	AQQELEEQTRR		35.71	463.239	1386.69	3	6.72082	17.8453	0	1	1	0
	C0HB84;A0A0P7WVX6;A0A1A7XR63;A0A1A8GLS4;A0A1A8KRX5;A0A1A8Q4I8;A0A060VVF1;A0A060VZ82;A0A060XD97;E7F638;G3NNC4;G3NND3;G3Q3N9;H2MV92;H3DG58;M4ASN9;Q4RQX7;W5KVP6;W5NBL6;W5NHV6;W5NHV7	1.06524	0.621766	LFFLQVK		34.68	447.775	893.534	2	-2.82082	83.7575	2	2	1	1
Q7T2K6	28	0.422991	0.640181	28								101	87	93	73
	Q7T2K6	0.377168	0.858017	YPSFGEAASEPDGLAVVGVFLK		113.64	1127.08	2252.14	2	3.18831	122.575	1	1	2	1
	Q7T2K6	0.357464	0.673646	SHSWGYGPSDGPEK	[N-term] Acetyl (Protein N-term)	100.04	773.331	1544.65	2	-3.85617	45.473	9	8	7	8
	Q7T2K6	0.107051	0.000185712	LKYDPSNSTDILNNGHSFQVGFVDDVDSSTLTGGPITGIYR		91.45	1100.79	4399.13	4	0.254134	110.65	4	4	3	0
	Q7T2K6	0.808013	0.508663	QSPIDIIPGQTSYDSTLKPLK		87.6	767.752	2300.23	3	3.43483	86.5775	12	11	9	10
	Q7T2K6;A0A1A7Y143;A0A1A7ZF11;A0A1A8DB90;A0A1A8HJQ0;A0A1A8PGI8;A0A060XWT2	0.352012	0.559535	GKQTTFSNFDAK		87.04	672.331	1342.65	2	-3.09569	31.2389	0	1	1	1
	Q7T2K6	0.850081	0.659827	QSPIDIIPGQTSYDSTLKPLK	[N-term] Gln->pyro-Glu (N-term Q)	86.27	1142.6	2283.19	2	-2.35355	98.2355	2	2	2	1
	Q7T2K6;A0A1A7Y143;A0A1A7ZF11;A0A1A8DB90;A0A1A8HJQ0;A0A1A8PGI8	0.37653	0.782551	QTTFSNFDAK		85.53	579.773	1157.53	2	-3.46496	45.1192	6	5	6	4
	Q7T2K6	0.468813	1.05939	YPSFGEAASEPDGLAVVGVFLK		83.81	751.722	2252.14	3	3.08264	122.575	6	4	5	1
	Q7T2K6	2.49019	0.790729	EPISVSPTQMGK		82.78	637.324	1272.63	2	-3.05867	51.0589	5	5	5	6
	Q7T2K6	0.22525	1.07857	YDPSNSTDILNNGHSFQVGFVDDVDSSTLTGGPITGIYR		80.83	1040.5	4157.97	4	5.98644	114.255	7	5	5	9
	Q7T2K6	0.832079	0.931505	QSPIDIIPGQTSYDSTLKPLK	[N-term] Gln->pyro-Glu (N-term Q)	80.44	762.075	2283.2	3	1.87036	97.8605	7	11	15	10
	Q7T2K6;C3KH86;G3PPK1;G3PPK5;Q6R4A2;Q68YC2	0.0450041	0.00883739	LKQFHFHWGASDDR		77.12	436.714	1742.83	4	0.324118	61.0808	4	3	2	0
	Q7T2K6	108.937	0.620536	VLDALGAIK		75.09	450.28	898.545	2	-3.92611	69.5294	3	3	5	2
	Q7T2K6	0.774552	0.324396	EPISVSPTQMGK	[10] Oxidation (M)	73.04	645.323	1288.63	2	-1.94796	36.1314	4	4	5	2
	Q7T2K6;A0A1A7Y143;A0A1A7ZF11;A0A1A8DB90;A0A1A8HJQ0;A0A1A8PGI8	0.186933	0.545282	QTTFSNFDAK	[N-term] Gln->pyro-Glu (N-term Q)	70.19	571.261	1140.51	2	-1.57164	58.9787	6	5	3	4
	Q7T2K6	2.61747	0.487385	SLMFSGDGEAPCCMQDNYRPPQPLK	[12] Methylthio (C)|[13] Methylthio (C)	64.64	959.409	2875.2	3	3.99754	101.652	4	3	1	2
	Q7T2K6	0.092415	0.820525	QSPIDIIPGQTSYDSTLKPLK		64.42	576.065	2300.23	4	2.28262	87.4018	3	2	2	4
	Q7T2K6	0.471463	0.705065	EPISVSPTQMGK	[N-term] Glu->pyro-Glu (N-term E)	62.24	628.316	1254.62	2	-8.33789	64.6185	1	1	1	1
	Q7T2K6	2.07541	0.809537	QSPIDIIPGQTSYDSTLKPLK		57.84	1151.12	2300.23	2	0.0153984	87.4725	1	0	3	1
	Q7T2K6	0.00520871	0.48904	WCDGFPVANGPR	[2] Methylthio (C)	55.56	682.795	1363.58	2	-3.045	79.9346	6	5	1	4
	Q7T2K6	6.27903	0.772279	EPISVSPTQMGK		54.13	425.223	1272.65	3	6.46291	49.9488	1	0	1	0
	Q7T2K6	0.763887	0.340431	YPSFGEAASEPDGLAVVGVFLK		50.21	564.041	2252.13	4	-0.894152	122.283	0	1	1	0
	Q7T2K6;A0A0A7RP77;A0A1A7Y143;A0A1A7ZF11;A0A1A8DB90;A0A1A8HJQ0;A0A1A8PGI8;C3KH86;G3PPK1;G3PPK5;Q6R4A2;Q68YC2	1.34181	0.000618414	QFHFHWGASDDR	[N-term] Gln->pyro-Glu (N-term Q)	43.82	495.881	1484.62	3	-1.35159	68.9073	1	1	1	0
	Q7T2K6;A0A0A7RP77;A0A1A7Y143;A0A1A7ZF11;A0A1A8DB90;A0A1A8HJQ0;A0A1A8PGI8;C3KH86;G3PPK1;G3PPK5;Q6R4A2;Q68YC2	0.372767	0.0389842	QFHFHWGASDDR		42.52	501.556	1501.65	3	-1.51149	60.7927	3	1	2	0
	Q7T2K6;A0A0A7RP77;A0A1A7Y143;A0A1A7ZF11;A0A1A8DB90;A0A1A8HJQ0;A0A1A8PGI8;A0A146NR43;A0A146XD51;G3PPK1;G3PPK5;I6LJZ1	0.375083	0.00431471	FPCELHLVHWNTK	[3] Methylthio (C)	41.52	557.27	1668.79	3	-0.961318	90.5257	3	1	2	0
	Q7T2K6	0.214184	0.833094	QSPIDIIPGQTSYDSTLKPLK	[N-term] Gln->pyro-Glu (N-term Q)	37.72	571.808	2283.2	4	0.90154	97.8605	1	0	1	1
	Q7T2K6	1.28603	0.471201	SLMFSGDGEAPCCMQDNYRPPQPLK	[3] Oxidation (M)|[12] Methylthio (C)|[13] Methylthio (C)	36.93	964.74	2891.2	3	3.53969	94.4091	0	0	1	1
	Q7T2K6;A0A1A7Y143;A0A1A7ZF11;A0A1A8DB90;A0A1A8HJQ0;A0A1A8PGI8;C3KH86;G3PPK1;G3PPK5;Q6R4A2;Q68YC2	0.281211	1.82653	QFHFHWGASDDR	[N-term] Gln->pyro-Glu (N-term Q)	35.9	743.331	1484.65	2	17.1778	71.0877	1	0	1	0
A0A186KTT7	27	0.437834	1.04104	27								115	114	62	106
	A0A186KTT7;A0A0P7UMM5;B3TH90;O42161;P68142;Q5EG00;Q7ZVI7;Q9I921;Q802U0;W5ZMG9	0.501725	1.05497	DLYANTVLSGGTTMYPGIADR		141.04	1108.04	2214.06	2	-2.81041	91.9611	2	1	2	1
	A0A186KTT7;A0A0P7UMM5;A0A146ZJT9;A9X3M4;B3TH90;O42161;Q4U1U6;Q5EG00;Q7ZVI7;Q9I921	0.438463	0.639993	KDLYANTVLSGGTTMYPGIADR		136.99	781.725	2342.15	3	-1.75533	78.9316	1	1	1	2
	A0A186KTT7;A0A0P7UMM5;B3TH90;O42161;P68142;Q5EG00;Q7ZVI7;Q9I921;Q802U0;W5ZMG9	0.167062	0.729875	DLYANTVLSGGTTMYPGIADR	[14] Oxidation (M)	132.47	744.362	2230.06	3	2.38695	83.3681	4	6	3	5
	A0A186KTT7;Q7ZVI7;Q9I921	4.05152	1.04104	DEEIAALVVDNGSGMCK	[N-term] Acetyl (Protein N-term)|[16] Methylthio (C)	123.77	919.901	1837.79	2	-1.01695	115.465	4	3	4	3
	A0A186KTT7;A0A0P7UMM5;B3TH90;O42161;P68142;Q5EG00;Q7ZVI7;Q9I921;Q802U0;W5ZMG9	0.413252	0.514961	DLYANTVLSGGTTMYPGIADR		120.89	739.031	2214.07	3	3.50729	91.9611	7	7	4	7
	A0A186KTT7;A0A0A7DLL3;A0A0N6YRP6;A0A0P7UMM5;A0A0R4IBT5;A0A1D8EJ41;A0A060W0R3;A0A060YV63;A0A146RVF4;A0A146YQE5;A0A147AHN5;A2BG19;A9X3M4;B1B560;B6RUP0;C0LJV0;D2IYE7;E9L832;I3J502;L7NKR3;M4AL71;O42161;P68142;P79818;Q5EG00;Q6S8J3;Q7ZVI7;Q9I8Q4;Q9I921;Q562R1;Q802U0;W5MD99;W5ZLY1;X5CVM6	0.0987652	1.08951	SYELPDGQVITIGNER		112.88	895.95	1789.89	2	0.14898	81.2815	7	8	3	8
	A0A186KTT7;Q7ZVI7;Q9I921	0.678576	0.0570901	DEEIAALVVDNGSGMCK	[N-term] Acetyl (Protein N-term)|[15] Oxidation (M)|[16] Methylthio (C)	109.05	927.896	1853.78	2	-3.66727	101.101	2	2	3	1
	A0A186KTT7;A0A0P7UMM5;A0A1D8EJ41;A0A076FWU0;A0A160DAB7;A0A160DAJ2;O42161;P68142;P79818;Q7ZVI7;Q9I921;Q802U0	0.437834	1.18299	TTGIVMDSGDGVTHTVPIYEGYALPHAILR	[6] Oxidation (M)	91.62	800.661	3198.61	4	3.83627	98.0019	18	22	1	23
	A0A186KTT7;A0A0P7UMM5;A0A1D8EJ41;A0A076FWU0;A0A160DAB7;A0A160DAJ2;O42161;P68142;P79818;Q7ZVI7;Q9I921;Q802U0	0.0586537	1.17861	TTGIVMDSGDGVTHTVPIYEGYALPHAILR		85.49	796.663	3182.62	4	4.86408	103.088	14	13	2	16
	A0A186KTT7;A0A0P7UMM5;A0A0R4IBT5;A0A1D8EJ41;A0A060W0R3;A0A146NK73;A0A146PU69;A0A146RVF4;A0A146YQE5;A0A147AHN5;A2BG19;A3F5U6;B3TH90;C0LJV0;I3J502;L7NKR3;O42161;P68142;Q7ZVI7;Q9I921;Q802U0;W5MD99;W5ZLY1;W5ZMG9	0.00980501	1.15507	AGFAGDDAPR		83.19	488.73	975.446	2	4.94424	26.9831	10	10	1	12
	A0A186KTT7;A0A0P7UMM5;A0A0R4IBT5;A0A1D8EJ41;A0A060W0R3;A0A146RVF4;A0A146YQE5;A2BG19;A3F5U6;A3F5V0;B1B560;B3TH90;C0LJV0;I3J502;L7NKR3;O42161;P68142;Q1WML7;Q7ZVI7;Q9I921;Q562R1;Q802U0;W5MD99;W5ZLY1	0.140771	1.21388	HQGVMVGMGQK	[5] Oxidation (M)	81.04	594.286	1186.56	2	-1.34919	23.5069	2	0	1	0
	A0A186KTT7;A0A0P7UMM5;A0A1D8EJ41;A0A076FWU0;A0A160DAB7;A0A160DAJ2;O42161;P68142;P79818;Q7ZVI7;Q9I921;Q802U0	0.422679	1.10562	TTGIVMDSGDGVTHTVPIYEGYALPHAILR	[6] Oxidation (M)	79.08	1067.21	3198.61	3	2.70217	97.9313	2	0	2	1
	A0A186KTT7;A0A0N6W8N9;A0A0N7AE90;A0A0N7AE98;A0A0N7AIL0;A0A0P7UMM5;A0A0R4IBT5;A0A1D8EJ41;A0A060W0R3;A0A060YV63;A0A146PSH9;A0A146RVF4;A0A146UEG1;A0A146YQE5;A0A146ZD88;A0A146ZJT9;A0A147AHN5;A0A160DAA8;A0A160DAB7;A0A160DAJ2;A2BG19;B1B560;B3TH90;C0LJV0;I3J502;L7NKR3;O42161;Q4U1U6;Q6IQK4;Q7ZVI7;Q9I921;W5ZLY1	100.253	0.934501	DSYVGDEAQSK		73.08	599.763	1197.51	2	-3.57201	21.8911	2	2	6	0
	A0A186KTT7;A0A0P7UMM5;B3TH90;O42161;P68142;Q5EG00;Q7ZVI7;Q9I921;Q802U0;W5ZMG9	0.423871	1.27476	DLYANTVLSGGTTMYPGIADR		68.78	554.526	2214.08	4	5.54447	91.9611	2	0	1	1
	A0A186KTT7;A0A0N6YRP6;A0A0P7UMM5;A0A0R4IBT5;A0A1D8EJ41;A0A060W0R3;A0A060YV63;A0A076FWU0;A0A146PSH9;A0A146QLM7;A0A147AHN5;A0A160DAA8;A0A160DAB7;A0A160DAJ2;A2BG19;B1B560;B6RUP0;C0LJV0;M4AL71;O42161;P68142;Q7ZVI7;Q9I921;Q802U0;W5MD99	0.472261	0.569525	VAPEEHPVLLTEAPLNPK		67.61	652.027	1953.06	3	1.50191	71.0877	4	5	3	4
	A0A186KTT7;A0A0A7DLL3;A0A0N6YRP6;A0A0P7UMM5;A0A1D8EJ41;A0A060YV63;A0A076FWU0;A0A147AHN5;A9X3M4;B1B560;D2IYE7;M4AL71;O42161;P68142;P79818;Q5EG00;Q7ZVI7;Q9I921;Q802U0	0.382026	0.553093	GYSFTTTAER		66.97	566.766	1131.52	2	-2.38704	39.1801	3	3	2	3
	A0A186KTT7;A0A0P7UMM5;A0A0R4IBT5;A0A1D8EJ41;A0A060W0R3;A0A060YV63;A0A146RVF4;A0A146YQE5;A0A147AHN5;A2BG19;A3F5U6;A3F5V0;B1B560;B3TH90;C0LJV0;D2IYE7;H2MSI5;I3J502;L7NKR3;O42161;P68142;Q5EG00;Q7ZVI7;Q9I921;Q562R1;Q802U0;W5MD99;W5ZLY1;W5ZMG9	20.8615	0.531356	SYELPDGQVITIGNER		66.88	597.638	1789.89	3	3.78102	82.6597	0	1	1	0
	A0A186KTT7;A0A0P7UMM5;A0A0R4IBT5;A0A1D8EJ41;A0A060W0R3;A0A146PSH9;A0A146QLM7;A0A146RVF4;A0A146UVU6;A0A146YQE5;A0A146YS88;A0A147AHN5;A0A160DAA8;A0A160DAB7;A0A160DAJ2;A2BG19;B1B560;B8PWI6;C0LJV0;E9L832;I3J502;L7NKR3;M4AL71;O42161;P68142;P79818;Q6S8J3;Q7ZVI7;Q9I8Q4;Q9I921;Q802U0;W5MD99;W5ZLY1	32.2174	0.221421	AVFPSIVGR		65.04	473.279	944.543	2	-1.55077	68.3976	1	1	1	1
	A0A186KTT7;A0A0P7UMM5;A0A1D8EJ41;A0A076FWU0;A0A160DAB7;A0A160DAJ2;O42161;P68142;P79818;Q7ZVI7;Q9I921;Q802U0	0.991096	1.10776	TTGIVMDSGDGVTHTVPIYEGYALPHAILR		64.11	1061.88	3182.62	3	3.86841	103.088	0	1	1	0
	A0A186KTT7;A0A0P7UMM5;A0A0R4IBT5;A0A1D8EJ41;A0A060W0R3;A0A060YV63;A0A146NK73;A0A146RVF4;A0A146YQE5;A0A147AHN5;A2BG19;A3F5U6;A3F5V0;B1B560;B3TH90;C0LJV0;H2MSI5;I3J502;L7NKR3;O42161;P68142;Q1WML7;Q7ZVI7;Q9I921;Q802U0;W5MD99;W5ZLY1;W5ZMG9	0.265969	3.64926	DSYVGDEAQSKR		63.88	452.216	1353.63	3	7.69581	18.4134	7	6	4	5
	A0A186KTT7;A0A0N6W8N9;A0A0N7AE90;A0A0N7AE98;A0A0N7AIL0;A0A0P7UMM5;A0A0R4IBT5;A0A1D8EJ41;A0A060W0R3;A0A060YV63;A0A076FWU0;A0A146PSH9;A0A146RVF4;A0A146UEG1;A0A146YQE5;A0A146YS88;A0A146ZD88;A0A146ZJT9;A0A147AHN5;A0A160DAA8;A0A160DAB7;A0A160DAJ2;A2BG19;B1B560;B3TH90;C0LJV0;I3J502;L7NKR3;O42161;Q4U1U6;Q6IQK4;Q7ZVI7;Q9I921;W5ZLY1	0.0551392	0.0202978	IWHHTFYNELR		55.76	505.921	1514.74	3	-1.52423	58.8655	8	5	1	0
	A0A186KTT7;A0A0P7UMM5;A0A0R4IBT5;A0A1D8EJ41;A0A060W0R3;A0A060YV63;A0A076FWU0;A0A146RVF4;A0A146YQE5;A2BG19;A3F5V0;B3TH90;C0LJV0;D2IYE7;H2MSI5;L7NKR3;O42161;P53483;P68142;Q7ZVI7;Q9I921;Q562R1;Q802U0;W5MD99;W5ZLY1;W5ZMG9	2.73382	1.17225	DLTDYLMK		54.41	499.748	997.481	2	2.03969	73.8898	3	4	4	3
	A0A186KTT7;A0A0P7UMM5;A0A060YV63;A0A146RVF4;A0A146YQE5;A0A146ZJT9;A0A147AHN5;A9X3M4;B1B560;B3TH90;D2IYE7;I3J502;L7NKR3;O42161;Q2Q1G2;Q4U1U6;Q7ZVI7;Q9I921;Q562R1;W5ZLY1	2.24549	1.62989	IIAPPER		51.06	398.238	794.462	2	-3.36257	34.8843	5	5	5	4
	A0A186KTT7;A0A0A7DLL3;A0A0N6YRP6;A0A0P7UMM5;A0A0R4IBT5;A0A1D8EJ41;A0A060W0R3;A0A060YV63;A0A076FWU0;A0A146PSH9;A0A146QLM7;A0A146RVF4;A0A146YQE5;A2BG19;B6RUP0;C0LJV0;D2IYE7;E9L832;L7NKR3;M4AL71;O42161;P68142;P79818;Q7ZVI7;Q9I8Q4;Q9I921;Q562R1;Q802U0;W5MD99;W5ZLY1;X5CVM6	0.594279	0.652314	DLTDYLMK	[7] Oxidation (M)	49.61	507.743	1013.47	2	-2.46003	61.7691	3	5	3	3
	A0A186KTT7;A0A0P7UMM5;A0A0R4IBT5;A0A1D8EJ41;A0A060W0R3;A0A060YV63;A0A076FWU0;A0A146RVF4;A0A146YQE5;A2BG19;A3F5V0;B3TH90;C0LJV0;D2IYE7;H2MSI5;L7NKR3;O42161;P53483;P68142;Q7ZVI7;Q9I921;Q562R1;Q802U0;W5MD99;W5ZLY1;W5ZMG9	0.321502	1.00234	DLTDYLMK		45.78	998.48	997.473	1	-5.94854	73.8898	0	1	1	0
	A0A186KTT7;A0A0P7UMM5;A0A0R4IBT5;A0A1D8EJ41;A0A060W0R3;A0A146PSH9;A0A146RVF4;A0A146YQE5;A0A146YS88;A0A146ZD88;A0A146ZJT9;A0A147AHN5;A0A160DAA8;A0A160DAB7;A0A160DAJ2;A2BG19;B1B560;B3TH90;C0LJV0;I3J502;L7NKR3;O42161;Q4U1U6;Q6IQK4;Q7ZVI7;Q9I921;W5ZLY1	0.32643	0.366017	AVFPSIVGRPR		45.02	400.24	1197.7	3	-0.0744047	63.4376	3	2	1	2
	A0A186KTT7;A0A0P7UMM5;A0A060YV63;A0A146ZJT9;A0A147AHN5;A9X3M4;B1B560;B3TH90;D2IYE7;I3J502;I3J505;O42161;Q2Q1G2;Q4U1U6;Q5EG00;Q7ZVI7;Q9I921;Q562R1	6.03811	1.14052	CDVDIRK	[1] Methylthio (C)	39.43	447.712	893.409	2	-1.6228	36.2386	1	0	1	1
C0HAV1	27	1.10175	1.3126	27								57	57	69	58
	C0HAV1;A0A060W7L7;A0A060X7X5;A0A060X782;B5X3J6	3.53118	3.13325	NPANYFAEIEQLAFDPSNMPPGIEPSPDK		125.88	1063.51	3187.49	3	4.02242	124.362	1	1	2	2
	C0HAV1;A0A0P7TY51;A0A060X782;A0A141J8S8;D9J005;E6Y355;G0WM50;L7US09;M1H5A1;W5L1I7;W8E756	0.401699	1.80539	YNSADDDNVTQVR		117.27	748.834	1495.65	2	-0.065931	32.3413	1	1	2	1
	C0HAV1;A0A060W7L7;A0A060X782;B5X3J6	1.26725	1.57751	TFFTEVLNEEER		109.49	757.363	1512.71	2	0.31088	88.5364	16	13	15	14
	C0HAV1;A0A0P7TY51;A0A060W7L7;A0A060X7X5;A0A060X782;A0A087Y7K3;A0A146Z193;A0A146Z370;A0A147B2E6;B5X3J6;B5XG21;B9VJF7;D2D551;E6Y355;G3NGX5;G3NGX9;I3K4Z4;L7US09;M9P0A8;W5UBC0	6.66419	2.19712	FSTVAGESGSADTVR		103.38	742.353	1482.69	2	-1.84448	38.1887	1	1	3	1
	C0HAV1;A0A060W7L7;A0A060X782;A0A146Z193;A0A146Z370;A0A147B2E6;B5X3J6;B5XG21;B9VJF7;D9J005;G0WM50;L7US09;M1H5A1;W5UBC0;W8E756	0.13746	0.209431	FYTDEGNWDLTGNNTPIFFIR		102.8	840.735	2519.18	3	2.9096	119.479	4	2	2	1
	C0HAV1;A0A060W7L7;A0A060X7X5;A0A060X782;B5X3J6	0.11873	0.105641	NPANYFAEIEQLAFDPSNMPPGIEPSPDK		101.93	797.877	3187.48	4	-0.156296	124.159	0	1	1	0
	C0HAV1;A0A060W7L7;A0A060X782	1.10175	0.32694	LGTNYLQLPVNCPFR	[12] Methylthio (C)	92.86	890.945	1779.88	2	-2.33648	115.721	1	0	5	2
	C0HAV1;A0A060W7L7;W5L1I7;W5UBC0	6.16866	1.81902	LASTDPDYAIR		80.91	611.307	1220.6	2	-4.53257	45.544	2	2	4	2
	C0HAV1;A0A1B1LTY2;A0A1K0ISV8;A0A060W7L7;A0A060X7X5;A0A060X782;B5X3J6;E6Y355;G3NGX5;G3NGX9;M1H5A1;M9P0A8	0.857544	1.3126	LCQNMAGALK	[2] Methylthio (C)	76.82	547.76	1093.51	2	-2.12485	63.01	2	3	2	3
	C0HAV1;A0A060W7L7	9.81489	2.29139	GPLLVQDTPFIDEMAHFDR		70	734.365	2200.07	3	4.48895	114.749	0	1	2	2
	C0HAV1;A0A1K0ISV8;A0A060W7L7;A0A060X7X5;A0A060X782;B5X3J6;B5XG21	0.353638	0.0241651	GGGAFGYFEVTHDISR		69.39	571.607	1711.8	3	2.66441	76.6717	1	1	2	0
	C0HAV1;A0A060W7L7;A0A060X7X5;A0A060X782;B5XG21	0.923148	0.949436	FQWNPFDLTK		68.24	648.323	1294.63	2	-3.06349	102.378	6	7	5	8
	C0HAV1;A0A0P7TY51;A0A060W7L7;A0A060X7X5;A0A060X782;B5X3J6;G3NGX5;G3NGX9	0.349509	0.946677	FKVSPDVGR		66.43	502.778	1003.54	2	-4.10519	40.8384	3	2	2	3
	C0HAV1;A0A060W7L7;B9VJF7	1.36663	1.41535	LNIITAGPR		62.79	477.788	953.562	2	-4.42248	54.516	1	1	2	1
	C0HAV1;A0A0P7TY51;A0A1B1LTY2;A0A1K0ISV8;A0A060CTL3;A0A060W7L7;A0A060X7X5;A0A060X782;A0A087Y7K3;A0A141J8S8;A0A146Z193;A0A146Z370;A0A147B2E6;B5X3J6;B9VJF7;D2D551;D3K4F5;D9J005;E6Y355;G0WM50;G3NGX5;G3NGX9;I3K4Z4;L7US09;M1H5A1;M4AXK7;M9P0A8;W5L1I7;W5UBC0;W8E756	0.0809008	0.623497	LFSYPDTHR		61.29	568.278	1134.54	2	-3.79274	44.4075	2	1	1	1
	C0HAV1;A0A060W7L7;A0A060X782	0.895142	1.2633	DLYTSIANGK		59.23	541.271	1080.53	2	-15.6531	55.0324	1	1	1	2
	C0HAV1;A0A060W7L7;A0A060X7X5;A0A060X782;B5X3J6	0.353564	1.35768	GAQVFIQK		58.85	445.757	889.5	2	-2.74744	39.5704	1	2	2	1
	C0HAV1;A0A0S7JPC3;A0A0S7JPE9;A0A0S7JPF1;A0A0S7JQP0;A0A060X7X5;A0A060X782;B5X3J6;B5XG21;L7US09	1.12402	2.12276	TTPIAIR		57.47	386.239	770.463	2	-2.68645	41.0496	5	4	3	5
	C0HAV1;A0A060X782;A0A087Y7K3;I3K4Z4	4.25657	1.29295	DAMLFPSFVHSQK	[3] Oxidation (M)	56.71	508.245	1521.71	3	-10.1613	75.9799	1	1	1	1
	C0HAV1;A0A060X782;A0A087Y7K3;I3K4Z4	1.71033	0.0128869	DAMLFPSFVHSQK		55.74	502.918	1505.73	3	-1.39383	80.4999	2	2	2	0
	C0HAV1;A0A060W7L7;A0A060X782;B5X3J6	5.3015	3.18038	TFFTEVLNEEERQR		55.16	599.963	1796.87	3	-0.26875	80.9954	2	2	2	3
	C0HAV1;A0A060W7L7	3.04104	4.3989	GPLLVQDTPFIDEMAHFDRER		53.88	622.313	2485.22	4	7.44655	110.236	0	1	2	2
	C0HAV1;A0A0P7TY51;A0A1B1LTY2;A0A1K0ISV8;A0A060CTL3;A0A060W7L7;A0A060X7X5;A0A060X782;A0A087Y7K3;A0A141J8S8;A0A146Z193;A0A146Z370;A0A147B2E6;B5X3J6;B9VJF7;D2D551;D3K4F5;D9J005;E6Y355;G0WM50;G3NGX5;G3NGX9;I3K4Z4;L7US09;M1H5A1;M4AXK7;M9P0A8;W5L1I7;W5UBC0;W8E756	0.0367423	0.714508	LFSYPDTHR		50	379.189	1134.55	3	0.504383	44.4787	2	4	1	2
	C0HAV1;A0A1K0ISV8;A0A060CTL3;A0A060W7L7;A0A060X7X5;A0A060X782;A0A141J8S8;B5X3J6;B5XG21;E6Y355;G3NGX5;G3NGX9;L7US09;M9P0A8;W5L1I7	0.543586	1.45523	GLPDGFR		46.61	381.199	760.384	2	-4.1856	46.2512	2	1	1	0
	C0HAV1;A0A060W7L7;A0A060X782;B5X3J6;B5XG21;D2D551	17.1409	0.86945	EYPLIPVGR		44.31	522.294	1042.57	2	-6.31094	68.3268	0	1	2	0
	C0HAV1;A0A0P7TY51;A0A1B1LTY2;A0A1K0ISV8;A0A060CTL3;A0A060W7L7;A0A060X7X5;A0A060X782;A0A087Y7K3;A0A146Z193;A0A146Z370;A0A147B2E6;B5X3J6;B5XG21;B9VJF7;D2D551;D9J005;E6Y355;G0WM50;G3NGX5;G3NGX9;I3K4Z4;L7US09;M1H5A1;M9P0A8;W5UBC0;W8E756	20.2818	1.25397	FSTVAGESGSADTVRDPR		36.47	617.965	1850.87	3	-1.48164	41.1201	0	0	1	1
	C0HAV1	0.228543	4.39583	NLKPEDAER		33.09	357.857	1070.55	3	12.095	17.4173	0	1	1	0
P35908	27	0.849715	0.910793	27								45	57	53	52
	P35908	0.821997	0.823892	SISISVAGGGGGFGAAGGFGGR		139.26	919.957	1837.9	2	-4.09731	79.7199	3	2	2	2
	P35908	0.436289	0.500079	GGGFGGGSSFGGGSGFSGGGFGGGGFGGGR		115.6	800.344	2398.01	3	-0.19225	79.2902	1	2	1	3
	P35908	0.746527	0.650983	VDLLNQEIEFLK		112.64	730.902	1459.79	2	-2.1621	102.449	0	3	2	2
	P35908	0.742898	0.741143	TSQNSELNNMQDLVEDYKK		111.15	752.687	2255.04	3	0.605795	72.0119	1	3	1	1
	P35908;P04264;Q7Z794	0.0669477	1.61899	FLEQQNQVLQTK		100.66	738.396	1474.78	2	-0.947163	52.3008	3	3	2	6
	P35908	3.94579	1.48315	TSQNSELNNMQDLVEDYKK	[10] Oxidation (M)	99.54	758.017	2271.03	3	-0.921107	49.8505	2	2	1	2
	P35908	3.68798	0.840004	GFSSGSAVVSGGSR		93.67	627.805	1253.6	2	-3.46171	35.0698	1	1	2	1
	P35908;P04259;P13647	1.71811	0.555896	NLDLDSIIAEVK		92.8	665.366	1328.72	2	-0.849117	105.496	8	8	6	6
	P35908	0.71703	1.07707	YEELQVTVGR		84.92	597.309	1192.6	2	-4.92861	55.4627	3	5	3	5
	P35908	1.23808	0.00113461	VLYDAEISQIHQSVTDTNVILSMDNSR		84.76	1016.83	3047.48	3	-1.73409	98.6765	1	2	1	0
	P35908	3.29725	0.585808	TAAENDFVTLK		83.62	604.809	1207.6	2	-3.51155	54.3013	0	1	1	1
	P35908	2.32401	1.35254	NKLNDLEEALQQAK		77.75	538.62	1612.84	3	-1.67899	71.7267	2	1	2	1
	P35908;P02538;P04259;P19013;P48668	0.849715	1.18349	AQYEEIAQR		74.6	554.276	1106.54	2	1.18171	29.39	2	2	1	1
	P35908	5.98321	1.27957	NVQDAIADAEQR		74.52	665.321	1328.63	2	-3.52951	48.0133	0	2	3	2
	P35908;H0YI76;P02538;P04259;P13647;Q5XKE5;Q01546	0.851532	0.676117	LALDVEIATYR		73.59	632.35	1262.69	2	-0.916793	81.0664	2	3	2	2
	P35908	0.627273	1.23877	YLDGLTAER		67.7	519.265	1036.52	2	-3.34123	49.315	4	3	4	3
	P35908;P04264	0.709288	0.794082	IEISELNR		67.4	487.27	972.526	2	2.45294	50.3057	3	3	5	4
	P35908	0.541655	1.00898	VDPEIQNVK		66.37	521.28	1040.54	2	-4.97862	36.6659	2	2	2	3
	P35908;P02538;P04259;P12036;P13647;P48668	0.807061	0.951696	LLEGEECR	[7] Methylthio (C)	63.23	497.723	993.431	2	5.38246	43.8404	1	1	1	1
	P35908;A0A0F8AFX8;A0A0P7V3N2;A0A096LZW5;C0SW46;E6ZFH2;G8G8Y2;H2U1N0;H2U1N1;H2U1N2;H2U1N3;H2U1N4;H2U1N5;H2U1N6;H2U1N7;P02538;P04259;P13647;P19013;P48668;Q6QD65;Q7SYF7;Q7Z794;W5K1N1;W5KLZ2;W5ULL9	1.1631	1.52303	FASFIDK		54.32	414.221	826.427	2	4.64272	53.6606	2	1	2	2
	P35908	25.3205	0.649665	DVDNAYMIK		53.13	534.753	1067.49	2	-3.87617	48.8627	1	1	2	2
	P35908	0.88713	1.22452	LNDLEEALQQAK		50.72	686.345	1370.68	2	-20.1405	67.6169	1	0	1	0
	P35908;A0A0F8AFX8;A0A0P7V3N2;A0A096LZW5;C0SW46;E6ZFH2;G8G8Y2;H2U1N0;H2U1N1;H2U1N2;H2U1N3;H2U1N4;H2U1N5;H2U1N6;H2U1N7;H3BZF1;H3CP13;P02538;P04259;P13647;Q4RJY6;Q4SRP0;Q5XKE5;Q6QD65;Q7Z794;Q86Y46;Q01546;W5K1N1;W5ULL9	0.394518	0.344844	FASFIDKVR		49.33	361.538	1081.59	3	0.478811	61.4408	1	3	2	2
	P35908	1.04465	0.910793	STSSFSCLSR	[7] Methylthio (C)	46.43	560.741	1119.47	2	-1.61412	60.5515	0	1	1	0
	P35908	0.25173	0.653168	VLYDAEISQIHQSVTDTNVILSMDNSR	[23] Oxidation (M)	45.16	766.882	3063.5	4	5.94954	91.6793	0	1	1	0
	P35908	0.141162	0.976816	DYQELMNVK		44.49	570.274	1138.53	2	1.23548	58.0541	0	1	1	0
	P35908;P04264;Q7Z794	5.40767	1.03111	FLEQQNQVLQTK		31.6	492.599	1474.77	3	-2.24612	51.9528	1	0	1	0
Q68YC2	27	0.952459	0.479125	27								52	51	72	44
	Q68YC2;Q6R4A2	4.61778	1.35272	QSPIDIVPGEAAFDAALK		116.85	921.485	1840.95	2	-1.08962	103.036	3	3	7	5
	Q68YC2;Q6R4A2	0.356602	0.230024	GKQTSFENFDPTILLPK		116.8	968.01	1934.01	2	-4.70644	99.0328	1	1	1	0
	Q68YC2;Q6R4A2	5.18246	0.640857	SDGLAVVGVFLQVGNENANLQK		108.75	758.071	2271.19	3	2.39925	116.104	4	3	6	2
	Q68YC2;Q6R4A2	1.38445	1.0361	SHAWGYAPDNGPDK	[N-term] Acetyl (Protein N-term)	97.56	778.839	1555.66	2	-3.52548	48.7215	2	2	2	2
	Q68YC2;Q6R4A2	1.2528	1.31623	QTSFENFDPTILLPK		91.95	875.456	1748.9	2	-0.818906	107.575	4	4	7	7
	Q68YC2;Q6R4A2	4.86089	1.1071	ESISVSPAQMGK		86.74	617.309	1232.6	2	-3.34527	48.5798	6	5	5	5
	Q68YC2;Q6R4A2	25.7388	13.3231	QSPIDIVPGEAAFDAALK	[N-term] Gln->pyro-Glu (N-term Q)	85.35	912.973	1823.93	2	-0.252684	112.791	0	3	4	5
	Q68YC2;C3KH86;G3PPK1;G3PPK5;Q6R4A2;Q7T2K6	0.0450041	0.00883739	LKQFHFHWGASDDR		77.12	436.714	1742.83	4	0.324118	61.0808	4	3	2	0
	Q68YC2;Q6R4A2	1.50242	0.440382	SDGLAVVGVFLQVGNENANLQK		76.62	1136.6	2271.18	2	-1.33951	114.22	0	0	1	1
	Q68YC2;Q6R4A2	0.57974	0.433874	YPSFGDAASK		74.79	521.745	1041.47	2	-2.44102	39.6045	3	3	4	2
	Q68YC2;Q6R4A2	660.841	1.16581	VLDAFDAIK		73.94	496.273	990.531	2	-8.52038	65.4359	1	1	3	1
	Q68YC2;Q6R4A2	0.633897	0.409728	ESISVSPAQMGK	[10] Oxidation (M)	72.06	625.307	1248.6	2	-2.5789	34.2171	4	5	4	2
	Q68YC2;Q6R4A2	0.572777	1.03765	QSPIDIVPGEAAFDAALK		72	614.662	1840.97	3	4.6139	103.036	1	1	1	0
	Q68YC2;Q6R4A2	0.273123	0.00285939	SLLFSGEGEAACCMVDNYRPPQPLK	[12] Methylthio (C)|[13] Methylthio (C)	71.94	939.756	2816.25	3	0.169169	114.077	0	3	3	0
	Q68YC2;Q6R4A2	0.537436	0.347156	GKQTSFENFDPTILLPK		69.11	645.678	1934.01	3	-2.07433	99.0328	3	3	3	3
	Q68YC2;Q6R4A2	0.169573	1.28964	YAAELHLVHWNTKYPSFGDAASK		66.33	652.076	2604.27	4	-0.945034	78.7185	2	0	1	0
	Q68YC2;Q6R4A2	0.544078	0.0490007	YAAELHLVHWNTKYPSFGDAASK		57.63	521.863	2604.28	5	1.07501	79.5051	1	1	1	0
	Q68YC2;Q6R4A2	0.353024	1.80718	YDPSTSIDILNNGHSFQVTYTDDNDNSTLTGGPISGTYR		57.35	1059.74	4234.94	4	4.26001	99.5678	2	2	1	3
	Q68YC2;Q6R4A2	2.22408	0.383713	QTSFENFDPTILLPK	[N-term] Gln->pyro-Glu (N-term Q)	56.48	866.945	1731.88	2	2.25209	119.759	3	3	5	2
	Q68YC2;Q6R4A2	0.952459	0.479125	QTSFENFDPTILLPK		56.29	583.975	1748.9	3	3.63658	108.66	1	0	2	0
	Q68YC2;Q6R4A2	2.11656	0.0189277	WCEGFPIANGPR	[2] Methylthio (C)	52.68	696.811	1391.61	2	-3.16102	86.2236	1	1	2	1
	Q68YC2;Q6R4A2	0.287447	0.320431	GKQTSFENFDPTILLPK		48.02	484.51	1934.01	4	-1.30153	99.0328	0	1	1	2
	Q68YC2;H2MBN7;P00921;Q6R4A2	2.56778	1.9076	YAAELHLVHWNTK		46.21	527.944	1580.81	3	0.419413	65.3376	0	1	1	1
	Q68YC2;A0A0A7RP77;A0A1A7Y143;A0A1A7ZF11;A0A1A8DB90;A0A1A8HJQ0;A0A1A8PGI8;C3KH86;G3PPK1;G3PPK5;Q6R4A2;Q7T2K6	1.34181	0.000618414	QFHFHWGASDDR	[N-term] Gln->pyro-Glu (N-term Q)	43.82	495.881	1484.62	3	-1.35159	68.9073	1	1	1	0
	Q68YC2;A0A0A7RP77;A0A1A7Y143;A0A1A7ZF11;A0A1A8DB90;A0A1A8HJQ0;A0A1A8PGI8;C3KH86;G3PPK1;G3PPK5;Q6R4A2;Q7T2K6	0.372767	0.0389842	QFHFHWGASDDR		42.52	501.556	1501.65	3	-1.51149	60.7927	3	1	2	0
	Q68YC2;A0A1A7Y143;A0A1A7ZF11;A0A1A8DB90;A0A1A8HJQ0;A0A1A8PGI8;C3KH86;G3PPK1;G3PPK5;Q6R4A2;Q7T2K6	0.281211	1.82653	QFHFHWGASDDR	[N-term] Gln->pyro-Glu (N-term Q)	35.9	743.331	1484.65	2	17.1778	71.0877	1	0	1	0
	Q68YC2;Q6R4A2	5.36529	0.712938	ESISVSPAQMGK	[N-term] Glu->pyro-Glu (N-term E)	32.29	608.31	1214.6	2	6.14949	59.6818	1	0	1	0
W5KA74	27	1.22359	0.804075	27								40	42	52	37
	W5KA74;A0A0C5BIF3;A0A0E4G1U1;A0A0F8B474;A0A0M3M1F3;A0A0N9HR78;A0A0P7TS99;A0A0P7Y8R9;A0A0S1RWB6;A0A0U2IKZ9;A0A1A7ZX41;A0A1A8JDR4;A0A1B2G2Q0;A0A1I9LXI3;A0A060VU47;A0A060WES3;A0A060X0G4;A0A060YDC0;A0A060YDJ4;A0A060Z858;A0A087XR58;A0A087XUX0;A0A125RLA5;A0A142DA87;A0A146NKP1;A0A146NVI8;A0A146PA43;A0A146PRT5;A0A146QBT0;A0A146QEK0;A0A146RDK2;A0A146RZ72;A0A146SV22;A0A146TC09;A0A146UXG4;A0A146ZCZ4;A0A147A…	0.127665	1.06922	IINEPTAAAIAYGLDK		122.32	830.449	1658.88	2	-2.40255	83.0158	4	3	1	3
	W5KA74;A0A0C5BIF3;A0A0E4G1U1;A0A0M3M1F3;A0A0P7TS99;A0A1A7ZX41;A0A1A8JDR4;A0A1B2G2Q0;A0A060VU47;A0A060WES3;A0A060X0G4;A0A060YDJ4;A0A060Z858;A0A087XR58;A0A087XUX0;A0A146NKP1;A0A146NVI8;A0A146PRT5;A0A146RDK2;A0A146RZ72;A0A146UXG4;A0A172LPZ7;A5H1H8;A5HL63;B5DG30;B5X3U6;B6F134;C0HAK5;C9WE63;D2YZT1;G1EHI2;G3P8K6;G8DZS1;G9FLS8;G9G0W7;H2LKZ3;H2UP56;H3DM99;I3JYT8;K9MR68;M3ZHB7;M3ZHN8;M4A807;O73788;P08108;…	0.589808	0.501994	IINEPTAAAIAYGLDKK		99.1	596.67	1786.99	3	2.26068	72.2647	3	6	2	2
	W5KA74;A0A0E4G1U1;A0A0M3M1F3;A0A1A7XFH0;A0A1B2G2Q0;A0A060YDJ4;A0A087XUX0;A0A146XSN2;A0A146XSN5;A0A146XTQ5;A0A146XV66;A0A147AMI2;A5H1H8;B5X3U6;C9WE63;E9PKE3;G9G0W7;H2SJP2;H2SJP3;I3JAU8;M3ZHB7;O73788;P08108;P11142;P47773;Q0QWE4;Q5QK87;Q76N60	0.686261	0.0367706	GPAVGIDLGTTYSCVGVFQHGK	[14] Methylthio (C)	92.05	751.368	2251.08	3	2.01247	103.583	2	1	3	1
	W5KA74;A0A0E4G1U1;A0A0M3M1F3;A0A0U2IKZ9;A0A1A7XFH0;A0A1B2G2Q0;A0A060VU47;A0A060WES3;A0A060X0G4;A0A060YDJ4;A0A087XUX0;A0A087YPM4;A0A096VJY6;A0A125RLA5;A0A142DA87;A0A146XSN2;A0A146XSN5;A0A146XTQ5;A0A146XUE5;A0A146XV66;A0A146ZVP9;A0A147AMI2;A0A147APF5;A0A172LPZ7;A5H1H8;A8CEI1;B5DG30;B5X3U6;B5X4Z3;B5X397;B6E4Y9;B6E947;B6F135;B6VAH2;C0HAK5;C9WE63;D2YZT1;D3TZA6;E9PKE3;G3NXI7;G3NXJ7;G4W8Y8;G9G0W7;H2RIT8…	0.381809	1.22042	VEIIANDQGNR		90.94	614.816	1227.62	2	-2.8152	36.9486	2	3	1	2
	W5KA74;A0A0E4G1U1;A0A0M3M1F3;A0A0P7TS99;A0A1A7XFH0;A0A1B2G2Q0;A0A060DFM8;A0A060VU47;A0A060YDJ4;A0A087XUX0;A0A096VJY6;A0A146XSN2;A0A146XSN5;A0A146XTQ5;A0A146XV66;A0A147AMI2;A5H1H8;B5X3U6;C0HAK5;C9WE63;E9PKE3;G9G0W7;H2SJP2;H2SJP3;H3DM99;I3JAU8;M3ZHB7;O73788;P08108;P11142;P47773;Q0QWE4;Q4RHR7;Q5QK87;Q76N60;R9WNY5	0.85295	0.618434	MKEIAEAYLGK		87.81	626.828	1251.64	2	-9.87005	53.401	1	1	1	1
	W5KA74;A0A0E4G1U1;A0A0U2IKZ9;A0A096VJY6;B5X4Z3;B6E4Y9;B6E947;B6F135;B6VAH2;C9WE63;E9PKE3;G4W8Y7;H2RIT8;H2S0M6;H2S0M7;H2SJP2;H2SJP3;O73922;P08108;P11142;Q5KT34;Q5KT35;Q7T275;Q8UWM6;Q91233;Q98900	2.29045	0.804075	NSLESYAFNMK	[10] Oxidation (M)	86.09	660.299	1318.58	2	-2.15005	56.3924	1	1	2	1
	W5KA74;A0A0A7DLL1;A0A0M3M1F3;A0A0P7TS99;A0A1A7XFH0;A0A1B2G2Q0;A0A060VU47;A0A060YDJ4;A0A087XUX0;A0A096VJY6;A0A146XSN2;A0A146XSN5;A0A146XTQ5;A0A146XV66;A0A147AMI2;A0A147APF5;A0A172LPZ7;A5H1H8;B5X3U6;B6E4Y9;B6E947;B6VAH2;C0HAK5;C9WE63;D2YZT1;D3TZA6;E9PKE3;G3NXI7;G3NXJ7;G9G0W7;H2SJP2;H2SJP3;I3JAU8;M3ZHB7;O73788;O73922;P08108;P11142;P47773;Q0QWE4;Q1HP65;Q5QK87;Q6PGX4;Q7SZM8;Q7T276;Q76N60;R9WNY5;V5L1N3	0.98252	0.468467	QTQTFTTYSDNQPGVLIQVYEGER		85.94	925.446	2773.32	3	-1.56643	90.3141	3	3	3	4
	W5KA74;A0A0E4G1U1;A0A0M3M1F3;A0A0P7TS99;A0A1A7XFH0;A0A1B2G2Q0;A0A060VU47;A0A060X0G4;A0A060YDJ4;A0A087XUX0;A0A096VJY6;A0A146XSN2;A0A146XSN5;A0A146XTQ5;A0A146XUE5;A0A146XV66;A0A147AMI2;A0A147APF5;A5H1H8;B5DG30;B5X3U6;C0HAK5;C9WE63;D2YZT1;E9PKE3;G9G0W7;H2SJP2;H2SJP3;H2UP56;H3DM99;I3JAU8;M3ZHB7;O73788;P08108;P11142;P47773;Q0QWE4;Q4RHR7;Q5QK87;Q6PGX4;Q7SZM8;Q7T276;Q76N60;R9WNY5	1.72719	0.810836	FEELNADLFR		85.7	627.31	1252.6	2	-3.46243	81.0664	3	3	3	2
	W5KA74;A0A0E4G1U1;A0A0M3M1F3;A0A0P7TS99;A0A1B2G2Q0;A0A060YDJ4;A0A087XUX0;A0A096VJY6;A0A146NKP1;A0A146UXG4;A3RGT9;A5H1H8;B5X3U6;C9WE63;D2YZT1;D3TJN8;G9FLS8;G9G0W7;H2SJP2;H2SJP3;I3JAU8;I3JYT8;I7FW61;K9MR68;M3ZHB7;M4GI15;M4VMY6;P08108;P47773;Q4SL93;Q6QIS4;Q76N60;R9WNY5;R9WRQ7;S4T781;W8GMR6	13.2817	0.505492	DAGTISGLNVLR		84.9	608.335	1214.66	2	-5.17802	72.1548	0	1	2	1
	W5KA74;A0A0E4G1U1;A0A0F8B474;A0A0K1U318;A0A0P7Y8R9;A0A096VJY6;B5B0I3;B5X4Z3;B6E4Y9;B6E947;B6VAH2;C9WE63;D3TJN8;E0XJL3;E9PKE3;F4YAX3;G4W8Y7;G9FLS8;H2SJP2;H2SJP3;H3CF85;O73922;P08108;P11142;Q5KT34;Q5KT35;Q7T275;Q8UWM6;Q801X9;Q91233;V9PT94	1.91856	0.436015	NSLESYAFNMK		84.89	652.312	1302.61	2	14.7655	67.3319	1	1	1	0
	W5KA74;A0A0M3M1F3;A0A087XUX0;A0A146NKP1;A0A146UXG4;G9FLS8;G9G0W7;K9MR68;P08108;Q4SL93;Q804B6	2.41443	0.588706	RFDDGVVQSDMK		84.03	698.83	1395.64	2	-0.27085	42.6274	0	1	1	0
	W5KA74;A0A0E4G1U1;A0A0M3M1F3;A0A0U2IKZ9;A0A1A7XFH0;A0A060X0G4;A0A060YDJ4;A0A087XUX0;A0A096VJY6;A0A125RLA5;A0A142DA87;A0A146XSN2;A0A146XSN5;A0A146XTQ5;A0A146XV66;A0A147AMI2;A0A147APF5;A8CEI1;B5DG30;B5X3U6;B5X4Z3;B6E4Y9;B6E947;B6F135;B6VAH2;C9WE63;D2YZT1;D3TZA6;E9PKE3;G3NXI7;G3NXJ7;G4W8Y7;G4W8Y8;G9G0W7;H2RIT8;H2S0M6;H2S0M7;H2UP56;H3DM99;H6SFW8;I3JAU8;M3ZHB7;O73922;P11142;P17066;Q0QWE4;Q4RHR7;Q4RVT6…	15.702	0.830864	TTPSYVAFTDTER		82.35	744.355	1486.7	2	1.21889	60.1457	1	1	4	1
	W5KA74;A0A0E4G1U1;A0A0M3M1F3;A0A0P7TS99;A0A1A8JDR4;A0A1B2G2Q0;A0A060X0G4;A0A060YDJ4;A0A087XUX0;A0A096VJY6;A0A146NKP1;A0A146UXG4;A3RGT9;A5H1H8;B5DG30;B5X3U6;C9WE63;D2YZT1;E9PKE3;G9FLS8;G9G0W7;H2SJP2;H2SJP3;H3DM99;I3JAU8;I3JYT8;I7FW61;K9MR68;M3ZHB7;M4GI15;M4VMY6;P08108;P11142;P47773;P79984;Q4RHR7;Q4SL93;Q6PGX4;Q6QIS4;Q6TDU0;Q76N60;R9WNY5;R9WRQ7;S4T781;W8GMR6	7.04119	4.21215	ARFEELNADLFR		78.08	494.264	1479.77	3	16.0672	76.1222	0	1	1	1
	W5KA74;A0A0S1RWB6;G9FLS8;H3CF85;K9MR68;P08108	0.758174	1.12979	SFYPEEISSMVLVK		68.65	543.613	1627.82	3	0.399266	102.445	1	0	1	0
	W5KA74;A0A0C5BIF3;A0A0E4G1U1;A0A0M3M1F3;A0A0P7TS99;A0A1B2G2Q0;A0A060VU47;A0A060YDJ4;A0A060Z858;A0A087XR58;A0A087XUX0;A0A146NKP1;A0A146UXG4;A5H1H8;B5X3U6;B6F134;C0HAK5;C9WE63;G1EHI2;G3P8K6;G8DZS1;G9FLS8;G9G0W7;H2LKZ3;H3DM99;I3JYT8;K9MR68;M3ZHB7;M3ZHN8;O73788;P08108;P79984;Q2LC60;Q4RHR7;Q4SL93;Q6QIS4;Q8UWM8;Q76N60;Q804B6;R9WNY5;S4T781;W5K679	2.4313	1	MKEIAEAYLGK		67.26	418.227	1251.66	3	5.89285	51.6602	1	1	3	1
	W5KA74;A0A0S1RWB6;A0A060VU47;C0HAK5;E3VXC7;G3PI26;G3PI27;G9FLS8;H2S0M6;H2S0M7;H3CF85;K9MR68;P08108;Q98900	2.4024	0.262532	SFYPEEISSMVLVK		66.15	814.917	1627.82	2	1.03919	103.463	2	2	1	2
	W5KA74;A0A0E4G1U1;A0A1A7XFH0;A0A1B2G2Q0;A0A060VU47;A0A060YDJ4;A0A087XUX0;A0A096VJY6;A0A146XSN2;A0A146XSN5;A0A146XTQ5;A0A146XUE5;A0A146XV66;A0A147AMI2;A5H1H8;B5X3U6;C0HAK5;C9WE63;D3TZA6;E9PKE3;G4W8Y8;G9G0W7;I3JAU8;M3ZHB7;O73788;P08108;P11142;P17066;P47773;Q0QWE4;Q5QK87;Q76N60	2.53179	1.34329	LLQDFFNGK		65.39	541.287	1080.56	2	-1.31905	71.9433	3	3	4	3
	W5KA74;A0A060DFM8;A0A060YDJ4;B5X3U6	0.376288	0.0689463	HWPFTVINDSTRPK		62.46	566.628	1696.86	3	-3.60913	66.2187	0	1	1	0
	W5KA74;A0A0C5BIF3;A0A0E4G1U1;A0A0M3M1F3;A0A0P7TS99;A0A1A8JDR4;A0A1B2G2Q0;A0A060VU47;A0A060X0G4;A0A060YDJ4;A0A060Z858;A0A087XR58;A0A087XUX0;A0A146NKP1;A0A146UXG4;A5H1H8;A5HL63;B5DG30;B5X3U6;B6F134;C0HAK5;C9WE63;D2YZT1;G1EHI2;G3P8K6;G9FLS8;G9G0W7;H2LKZ3;H2UP56;H3DM99;I3JYT8;K9MR68;M3ZHB7;M3ZHN8;M4A807;O73788;P08108;P54652;P79984;Q2LC60;Q4RHR7;Q4SL93;Q6PGX4;Q6QIS4;Q6TDU0;Q7SZM8;Q7T276;Q8UWM8;Q76N60;…	0.331546	0.433154	ARFEELNADLFR		61.09	740.88	1479.75	2	-1.31178	77.9103	2	0	1	1
	W5KA74;A0A0C5BIF3;A0A0E4G1U1;A0A0M3M1F3;A0A0N9HR78;A0A0U2IKZ9;A0A1B2G2Q0;A0A060VU47;A0A060X0G4;A0A060YDJ4;A0A060Z858;A0A087XUX0;A0A125RLA5;A0A142DA87;A0A146NKP1;A0A146NVI8;A0A146PRT5;A0A146RDK2;A0A146RZ72;A0A146UXG4;A5H1H8;B5DG30;B5X3U6;B6E4Y9;B6E947;B6F134;B6F135;B6VAH2;C0HAK5;D2YZT1;F1DSD3;G1EHI2;G3P8K6;G8DZS1;G9FLS8;G9G0W7;H2LKZ3;H2UP56;H3CF85;H3DM99;H6SFW8;I3JYT8;K9MR68;M3ZHB7;M4B0J3;O73788;O…	0.0224892	0.845728	STAGDTHLGGEDFDNR		55.17	564.582	1690.72	3	3.05357	31.4522	1	0	1	1
	W5KA74;A0A0C5BIF3;A0A0P7Y8R9;A0A060VU47;A0A060YDC0;A0A060YDJ4;A0A060Z858;A0A087XUX0;A0A125RLA5;A5H1H8;B5X3U6;B6F135;C0HAK5;C9WE63;G1EHI2;G9FLS8;G9G0W7;H2LKZ3;H2S0M6;H2S0M7;H2UP56;H3DM99;H6SFW8;K9MR68;M3ZHB7;O73788;P08108;P79984;Q4RHR7;Q4SL93;Q6QIS4;Q6TDU0;Q76N60;Q804B6;Q98900;W5K679;W5KAX2	1.22359	1.09417	GTLDPVEK		54.77	429.735	857.455	2	6.92572	29.8892	1	1	2	2
	W5KA74;A0A0C5BIF3;A0A0E4G1U1;A0A0F8B474;A0A0M3M1F3;A0A0N9HR78;A0A0P7TS99;A0A0P7Y8R9;A0A0S1RWB6;A0A0U2IKZ9;A0A1A7ZX41;A0A1I9LXI3;A0A060VU47;A0A060X0G4;A0A060YDC0;A0A060YDJ4;A0A060Z858;A0A087XR58;A0A087XUX0;A0A125RLA5;A0A142DA87;A0A146NKP1;A0A146NVI8;A0A146SV22;A0A146UXG4;A0A147A010;A0A172LPZ7;A5H1H7;A5H1H8;A5HL62;A5HL63;B5B0I3;B5DG30;B5X3U6;B6E4Y9;B6E947;B6F134;B6F135;B6VAH2;C0HAK5;C9WE63;D2YZT1;E…	2.62985	1.00411	DNNLLGK		54.12	387.213	772.411	2	4.40318	27.759	2	2	3	2
	W5KA74;H2SJP2;H2SJP3;I7FW61;M4GI15;M4VMY6;Q4SL93	0.708686	1.11821	TVTNAVITVPAYFNDSQR		53.64	666.01	1995.01	3	1.72089	85.8993	3	1	1	2
	W5KA74;A0A0E4G1U1;A0A0M3M1F3;A0A0P7TS99;A0A1A7XFH0;A0A1B2G2Q0;A0A060DFM8;A0A060VU47;A0A060YDJ4;A0A087XUX0;A0A096VJY6;A0A146XSN2;A0A146XSN5;A0A146XTQ5;A0A146XV66;A0A147AMI2;A5H1H8;B5X3U6;C0HAK5;C9WE63;E9PKE3;G9G0W7;H2SJP2;H2SJP3;H3DM99;I3JAU8;M3ZHB7;O73788;P08108;P11142;P47773;Q0QWE4;Q4RHR7;Q5QK87;Q76N60;R9WNY5	1.21102	0.612795	MKEIAEAYLGK	[1] Oxidation (M)	49.67	423.556	1267.65	3	-1.25557	44.3362	1	1	2	2
	W5KA74;A0A0E4G1U1;A0A0F8B474;A0A0K1U318;A0A0M3M1F3;A0A0P7TS99;A0A060X0G4;A0A060YDC0;A0A087XUX0;A0A096VJY6;A0A125RLA5;A0A142DA87;A0A146NKP1;A0A146SV22;A0A146UXG4;A0A147A010;A0A172LPZ7;A3RGT9;A5H1H8;A5HL62;B5B0I3;B5DG30;B6E4Y9;B6E947;B6VAH2;C9WE63;D2YZT1;D3TJN8;E0XJL3;E9PKE3;F4YAX3;G9FLS8;G9G0W7;H2SJP2;H2SJP3;H3CF85;H3DM99;H6SFW8;I3JAU8;I3JYT8;I7FW61;K9MR68;M3ZHB7;M4GI15;M4VMY6;O73922;P08108;P11142…	2.90426	0.45725	DNNLLGKFELTGIPPAPR		48.56	651.35	1951.03	3	-12.555	100.862	0	2	3	0
	W5KA74;A0A0E4G1U1;A0A0M3M1F3;A0A0P7TS99;A0A1B2G2Q0;A0A060YDJ4;A0A087XUX0;A0A096VJY6;A0A146NKP1;A0A146UXG4;A3RGT9;A5H1H8;B5X3U6;C9WE63;D3TJN8;E9PKE3;G9FLS8;G9G0W7;H2SJP2;H2SJP3;H3DM99;I3JAU8;I3JYT8;I7FW61;K9MR68;M3ZHB7;M4GI15;M4VMY6;P08108;P11142;P47773;P79984;Q4RHR7;Q4SL93;Q6QIS4;Q76N60;R9WNY5;R9WRQ7;S4T781;W8GMR6	1.56292	1.07602	EIAEAYLGK		47.43	497.263	992.512	2	-5.61227	46.1778	2	1	2	1
	W5KA74;A0A0K1U318;A0A0M3M1F3;A0A0P7TS99;A0A0S1RWB6;A0A060YDJ4;A0A087XUX0;A0A096VJY6;A0A172LPZ7;A3RGT9;A5H1H8;B5B0I3;B5X3U6;D3TZA6;E9PKE3;F4YAX3;G9FLS8;G9G0W7;H2SJP2;H2SJP3;H3DM99;I3JAU8;I7FW61;K9MR68;M3ZHB7;M4GI15;M4VMY6;P08108;P11142;P47773;P79984;Q4RHR7;Q4SL93;Q6PGX4;Q6QIS4;Q6TDU0;Q7T275;Q76N60;Q801X9;V9PT94;W5M4B0;W8GMR6	0.755669	0.779246	VCNPIITK	[2] Methylthio (C)	44.11	467.248	932.482	2	0.422581	54.2322	0	1	2	1
W5MFM2	27	1.98465	1.47226	27								28	30	46	34
	W5MFM2;A0A060XII9;A0A060XJX9	2.19507	1.36062	SSLSSAQADFNQLAELDR		123.88	976.473	1950.93	2	1.39663	88.75	1	1	1	1
	W5MFM2;A0A0R4IJ08;A0A1A8GCR2;A0A1A8RDX0;A0A1A8SFC1;A0A060XII9;A0A060XJX9;A0A087XQU7;A3FG33;F1R443;F1R446;G3Q393;G3Q398;M4A8R0;W5KTF3;W5KTG2	4.02704	1.60919	NQALNTDNYGHDLASVQALQR		117.06	776.714	2327.12	3	-2.02362	65.4359	1	1	2	1
	W5MFM2;A0A060XII9;A0A060XJX9	2.96608	1.85953	LQIASDENYKDPTNLQGK		111.2	1017.51	2033	2	-1.4295	53.0178	0	1	1	1
	W5MFM2;A0A0P7VEP4;A0A0R4IJ08;A0A1A8GCR2;A0A1A8RDX0;A0A1A8SFC1;A0A060XII9;A0A060XJX9;A0A087XQU7;A3FG33;F1R443;F1R446;G3Q393;G3Q398;M4A8R0;W5KTF3;W5KTG2	0.187239	0.702796	ALINADELANDVAGAEALLDR		99.53	718.705	2153.09	3	-0.718428	122.283	1	0	1	1
	W5MFM2;A0A060XJX9;G3Q393;G3Q398;H2UIB1;I3JZ89	1.98465	1.96593	GLVSSEELAKDVTGAEALLER		89.51	729.723	2186.15	3	1.83552	110.381	1	2	2	2
	W5MFM2;A0A060XII9;A0A060XJX9;I3JZ89;W5KTF3;W5KTG2	2.19677	1.89732	DELITNWEQIR		86.92	708.859	1415.7	2	-0.569484	81.4934	1	1	1	1
	W5MFM2;A0A0R4IJ08;A0A1A8GCR2;A0A1A8RDX0;A0A1A8SFC1;A0A060XII9;A0A060XJX9;A0A087XQU7;A3FG33;F1R443;F1R446;G3Q393;G3Q398;M4A8R0;W5KTF3;W5KTG2	0.442563	0.00193835	RQDLEDSLQAQQYFADANEAESWMR		86.54	1001.11	3000.32	3	-2.95908	97.5316	2	2	1	0
	W5MFM2;A0A060XII9;A0A060XJX9;G3Q393;G3Q398;H2UIB1;I3JZ89;W5KTF3;W5KTG2	2.16011	1.89259	EAFLASDDKGDSLDSVEALIK		86	741.706	2222.1	3	0.159189	97.3563	0	1	2	1
	W5MFM2;A0A060XII9;A0A060XJX9;G3Q393;G3Q398;H2UIB1;I3JZ89;W5KTF3;W5KTG2	2.01649	1.16891	HQAFEAELSANQSR		85.66	529.921	1586.74	3	-0.862282	39.4626	1	1	2	1
	W5MFM2;A0A0P7VEP4;A0A060XII9;A0A060XJX9	0.811203	2.07687	LQIASDENYKDPTNLQGK		82.24	678.674	2033	3	-2.82907	54.4627	1	1	1	1
	W5MFM2;A0A0P7VEP4;A0A0R4IJ08;A0A1A8GCR2;A0A1A8RDX0;A0A1A8SFC1;A0A060XII9;A0A060XJX9;A3FG33;F1R443;F1R446;G3Q393;G3Q398;M4A8R0;W5KTF3;W5KTG2	1.94636	0.38995	QQVAPTDDETGKELVLALYDYQEK		82.15	918.453	2752.34	3	-2.32869	94.8996	1	2	1	1
	W5MFM2;A0A060XII9;A0A060XJX9;G3Q393;G3Q398;I3JZ89;W5KTF3;W5KTG2	1.73271	1.49974	DADELEKWIQEK		81.65	752.369	1502.72	2	-1.60661	75.3423	2	1	2	1
	W5MFM2;A0A060XII9;A0A060XJX9;G3Q393;G3Q398;H2UIB1;I3JZ89;W5KTF3;W5KTG2	0.691266	2.42071	DLASVQALLR		76.71	543.318	1084.62	2	-3.07445	87.8258	2	4	2	3
	W5MFM2;A0A0P7VEP4;A0A0R4IJ08;A0A060XII9;A0A060XJX9;A3FG33;F1R443;F1R446;G3Q393;G3Q398;W5KTF3;W5KTG2	0.620795	1.12852	LFGAAEVQR		71.85	495.77	989.525	2	-3.70292	48.3672	2	1	2	3
	W5MFM2;A0A060XII9;A0A060XJX9	3.52288	1.47099	HQALQAEIAGHEPR		68.15	519.602	1555.79	3	-0.289515	37.4119	0	1	2	1
	W5MFM2;A0A0P7VEP4;A0A0R4IJ08;A0A1A8GCR2;A0A1A8RDX0;A0A1A8SFC1;A0A060XII9;A0A060XJX9;A0A087XQU7;A3FG33;F1R443;F1R446;G3Q393;G3Q398;M4A8R0;W5KTF3;W5KTG2	1.83059	1.81147	ITALDEFATK		64.23	554.792	1107.57	2	-10.9616	63.9357	1	1	2	1
	W5MFM2;A0A0P7VEP4;A0A0R4IJ08;A0A1A8GCR2;A0A1A8RDX0;A0A1A8SFC1;A0A060XII9;A0A060XJX9;A0A087XQU7;A3FG33;F1R443;F1R446;G3Q393;G3Q398;M4A8R0;W5KTF3;W5KTG2	0.171908	0.348187	DLTSWVTEMK		63.19	605.292	1208.57	2	-4.96633	86.5766	1	1	1	1
	W5MFM2;A0A0P7VEP4;A0A0R4IJ08;A0A1A8GCR2;A0A1A8RDX0;A0A1A8SFC1;A0A060XJX9;A0A087XQU7;A3FG33;F1R443;F1R446;G3Q393;G3Q398;M4A8R0;W5KTF3;W5KTG2	6.55786	1.47226	DVEDEETWIR		62.41	646.296	1290.58	2	2.87757	60.4331	1	2	4	2
	W5MFM2;A0A060XII9;A0A060XJX9;G3Q393;G3Q398;H2UIB1;I3JZ89;W5KTF3;W5KTG2	1.57043	0.298829	LREANQQQQFNR		61.73	511.26	1530.76	3	-4.08585	22.3533	2	1	2	1
	W5MFM2;A0A060XII9;A0A060XJX9;G3Q393;G3Q398;H2UIB1;I3JZ89;W5KTF3;W5KTG2	4.32013	0.991114	DVDETISWIK		61.16	603.306	1204.6	2	0.3369	76.051	1	0	2	2
	W5MFM2;A0A060XII9;A0A060XJX9;G3Q393;G3Q398;H2UIB1;I3JZ89;W5KTF3;W5KTG2	2.54038	1.47012	IDGITIQAR		57.89	493.778	985.542	2	-14.3967	52.024	1	1	2	0
	W5MFM2;G3Q393;G3Q398;H2UIB1;I3JZ89;W5KTF3;W5KTG2	1.28152	1.68298	QFQEAGHFDADNIRK	[N-term] Gln->pyro-Glu (N-term Q)	57.66	586.946	1757.82	3	1.82389	59.4767	1	2	2	2
	W5MFM2;A0A060XII9;A0A060XJX9;G3Q393;G3Q398;H2UIB1;I3JZ89;W5KTF3;W5KTG2	3.7	2.02496	DVDEIEAWISEK		56.22	717.343	1432.67	2	0.159374	93.0446	2	1	2	0
	W5MFM2;A0A0P7VEP4;A0A0R4IJ08;A0A1A8GCR2;A0A1A8RDX0;A0A1A8SFC1;A0A060XII9;A0A060XJX9;A3FG33;F1R443;F1R446;G3Q393;G3Q398;M4A8R0;W5KTF3;W5KTG2	35.2075	0.516892	QQVAPTDDETGKELVLALYDYQEK	[N-term] Gln->pyro-Glu (N-term Q)	53.74	912.782	2735.32	3	2.40964	102.662	0	0	1	1
	W5MFM2;A0A0R4IJ08;A0A1A8GCR2;A0A1A8RDX0;A0A1A8SFC1;A0A060XII9;A0A087XQU7;A3FG33;F1R443;F1R446;M4A8R0;W5KTF3;W5KTG2	6.9804	3.93272	LWDLLLQK		52.66	514.809	1027.6	2	-3.21692	92.5737	1	1	3	2
	W5MFM2;A0A0P7VEP4;A0A0R4IJ08;A0A1A8GCR2;A0A1A8RDX0;A0A1A8SFC1;A0A060XII9;A0A060XJX9;A0A087XQU7;A3FG33;F1R443;F1R446;G3Q393;G3Q398;M4A8R0;W5KTF3;W5KTG2	1.43324	1.62833	LLEATELK		51.8	458.77	915.526	2	-2.60429	51.4141	1	0	1	2
	W5MFM2;A0A060XII9;A0A060XJX9;G3Q393;G3Q398;H2UIB1;W5KTF3;W5KTG2	1.92065	0.39753	TRLEELHR		42.52	351.863	1052.57	3	-6.43526	22.711	0	0	1	1
A0A060WES3	26	0.687135	1.11679	26								67	69	52	63
	A0A060WES3;A0A087YPM4;A0A146ZVP9;A8CEI1;B5X397;Q5DW64	0.898731	1.14837	SQIFSTASDNQPTVTIK		133.6	918.966	1835.92	2	-4.73247	65.004	0	1	1	0
	A0A060WES3;B5X397;Q5DW64	0.865666	0.531184	IEIESFFDGEDFSETLTR		128.1	1067.99	2133.97	2	-0.967138	112.504	1	2	4	0
	A0A060WES3;A0A0C5BIF3;A0A0E4G1U1;A0A0F8B474;A0A0M3M1F3;A0A0N9HR78;A0A0P7TS99;A0A0P7Y8R9;A0A0S1RWB6;A0A0U2IKZ9;A0A1A7ZX41;A0A1A8JDR4;A0A1B2G2Q0;A0A1I9LXI3;A0A060VU47;A0A060X0G4;A0A060YDC0;A0A060YDJ4;A0A060Z858;A0A087XR58;A0A087XUX0;A0A125RLA5;A0A142DA87;A0A146NKP1;A0A146NVI8;A0A146PA43;A0A146PRT5;A0A146QBT0;A0A146QEK0;A0A146RDK2;A0A146RZ72;A0A146SV22;A0A146TC09;A0A146UXG4;A0A146ZCZ4;A0A147A010;A0A…	0.127665	1.06922	IINEPTAAAIAYGLDK		122.32	830.449	1658.88	2	-2.40255	83.0158	4	3	1	3
	A0A060WES3;A0A172LPZ7;A8CEI1;Q5DW64	1.27817	0.913685	TFAPEEISAMVLTK		101.28	768.902	1535.79	2	-0.57413	99.4375	3	3	5	3
	A0A060WES3;A0A060XIH9;A0A146ML21;A0A146ZVP9;A0A172LPZ7;B5X397;G5ELX5;H2LRF2;Q5DW64;W5KNV5	0.782332	1.11678	NQLTSNPENTVFDAK		100.2	839.406	1676.8	2	-1.75649	58.6938	3	3	2	2
	A0A060WES3;A0A0C5BIF3;A0A0E4G1U1;A0A0M3M1F3;A0A0P7TS99;A0A1A7ZX41;A0A1A8JDR4;A0A1B2G2Q0;A0A060VU47;A0A060X0G4;A0A060YDJ4;A0A060Z858;A0A087XR58;A0A087XUX0;A0A146NKP1;A0A146NVI8;A0A146PRT5;A0A146RDK2;A0A146RZ72;A0A146UXG4;A0A172LPZ7;A5H1H8;A5HL63;B5DG30;B5X3U6;B6F134;C0HAK5;C9WE63;D2YZT1;G1EHI2;G3P8K6;G8DZS1;G9FLS8;G9G0W7;H2LKZ3;H2UP56;H3DM99;I3JYT8;K9MR68;M3ZHB7;M3ZHN8;M4A807;O73788;P08108;P54652;…	0.589808	0.501994	IINEPTAAAIAYGLDKK		99.1	596.67	1786.99	3	2.26068	72.2647	3	6	2	2
	A0A060WES3;A0A060XIH9;A0A146ML21;A0A146ZVP9;A8CEI1;B5X397;G5ELX5;H2LRF2;Q5DW64;W5KNV5	0.690552	1.6338	VTHAVVTVPAYFNDAQR		91.15	944.488	1886.96	2	-1.43653	67.4032	1	1	1	0
	A0A060WES3;A0A0E4G1U1;A0A0M3M1F3;A0A0U2IKZ9;A0A1A7XFH0;A0A1B2G2Q0;A0A060VU47;A0A060X0G4;A0A060YDJ4;A0A087XUX0;A0A087YPM4;A0A096VJY6;A0A125RLA5;A0A142DA87;A0A146XSN2;A0A146XSN5;A0A146XTQ5;A0A146XUE5;A0A146XV66;A0A146ZVP9;A0A147AMI2;A0A147APF5;A0A172LPZ7;A5H1H8;A8CEI1;B5DG30;B5X3U6;B5X4Z3;B5X397;B6E4Y9;B6E947;B6F135;B6VAH2;C0HAK5;C9WE63;D2YZT1;D3TZA6;E9PKE3;G3NXI7;G3NXJ7;G4W8Y8;G9G0W7;H2RIT8;H2S0M6…	0.381809	1.22042	VEIIANDQGNR		90.94	614.816	1227.62	2	-2.8152	36.9486	2	3	1	2
	A0A060WES3;A0A060XIH9;A0A146ML21;A0A146ZVP9;A0A172LPZ7;A8CEI1;B5X397;G5ELX5;H2LRF2;Q5DW64;W5KNV5	0.243243	2.47029	TFAPEEISAMVLTK		90.92	512.938	1535.79	3	0.313672	98.6378	1	0	1	1
	A0A060WES3;A0A060XIH9;A0A146ML21;A0A146ZVP9;A0A172LPZ7;B5X397;G5ELX5;H2LRF2;Q5DW64;W5KNV5	0.291681	1.05098	NQLTSNPENTVFDAKR		89.33	611.974	1832.9	3	-0.450538	52.5922	3	3	1	3
	A0A060WES3;B5X397;Q5DW64	0.718182	1.17236	ITPSYVAFTAEGER		84.82	770.883	1539.75	2	-3.73138	65.7202	1	1	1	2
	A0A060WES3;A8CEI1;Q5DW64	2.92966	0.775006	VTHAVVTVPAYFNDAQR		80.87	629.997	1886.97	3	3.20944	69.7802	2	3	1	2
	A0A060WES3;B5X397;Q5DW64	0.573722	1.05227	ELEEVVQPIVSK		80.09	685.378	1368.74	2	-5.61815	66.3315	2	2	3	2
	A0A060WES3;A0A060XIH9;A0A146ML21;A0A146ZVP9;A8CEI1;B5X397;G5ELX5;H2LRF2;Q5DW64;W5KNV5	0.742261	1.42367	VTHAVVTVPAYFNDAQR		76.17	472.751	1886.97	4	5.29411	67.4032	1	1	1	1
	A0A060WES3;A0A0F8B474;A5HL62;D3TZA6;E0XJL3;Q5DW64	0.946486	0.913304	DAGVIAGLNVMR		75.2	608.33	1214.65	2	0.826477	78.1216	7	6	6	8
	A0A060WES3;A8CEI1;Q5DW64	1.0732	1.06091	ITITNDQNR		75.11	537.782	1073.55	2	1.80683	24.996	2	2	3	3
	A0A060WES3;B5X397;Q5DW64	1.94741	1.83672	IEWMESHQEAELEDFQAK		69.34	740.669	2218.99	3	1.08536	75.6252	1	1	1	0
	A0A060WES3;B5X397;Q5DW64	5.43305	177.239	AVEEKIEWMESHQEAELEDFQAK		67.59	694.828	2775.28	4	4.00063	81.8463	0	0	1	2
	A0A060WES3;B5X397;Q5DW64	1.42522	1.07482	IEWMESHQEAELEDFQAK	[4] Oxidation (M)	67.56	746.002	2234.98	3	1.86347	66.6154	1	0	1	1
	A0A060WES3;A0A0F8B474;A5HL62;D3TZA6;E0XJL3;Q5DW64	0.238351	1.23855	DAGVIAGLNVMR	[11] Oxidation (M)	65.25	616.326	1230.64	2	-1.21538	63.4664	3	2	2	2
	A0A060WES3;Q5DW64	0.683718	1.50943	LYGSAGGPPPEGGEEEGEADQGDKDEL		65.25	901.723	2702.15	3	-0.0757186	54.2303	3	4	4	3
	A0A060WES3;A0A060XIH9;A0A146ZVP9;A8CEI1;B5X397;G5ELX5;H2LRF2;Q5DW64;W5KNV5	0.635185	1.11681	NELESYAYSLK		63.74	658.82	1315.62	2	-4.1676	64.9776	2	3	3	3
	A0A060WES3;A0A060XIH9;A0A146ML21;A0A146ZVP9;A0A172LPZ7;A8CEI1;B5X397;G5ELX5;H2LRF2;Q5DW64;W5KNV5	0.591056	0.660554	MKETAEAYLGK		62.93	414.211	1239.61	3	-3.69143	36.7704	1	1	1	0
	A0A060WES3;A0A0P7V836;A8CEI1;Q5DW64	0.258725	1.1667	LTPEDIER		60.19	486.755	971.495	2	3.04318	41.4802	18	16	3	17
	A0A060WES3;A0A060XIH9;B5X397;Q5DW64	0.537075	1.34861	AWTDSAVQHDIK		47.77	457.56	1369.66	3	-4.28605	42.4363	2	2	1	0
	A0A060WES3;A0A060XIH9;B5X397;Q5DW64	0.0849015	1.00398	VMEDSDLKKTDIDEIVLVGGSTR	[2] Oxidation (M)	45	634.818	2535.24	4	-12.4572	74.2093	0	0	1	1
A0A060WPH4	26	0.903981	0.913914	26								46	54	46	60
	A0A060WPH4;A0A0P7VLE8;A0A060XLZ9;B5RI36	0.929666	0.801963	IMDPNIVGAEHYDVAR		133.14	900.437	1798.86	2	-4.15225	64.4316	1	1	1	1
	A0A060WPH4;A0A0P7VLE8;A0A060XLZ9;A0A146URN3;A0A146URS0;B5RI36;W5LHE0	23.3755	1.14277	FTQAGSEVSALLGR		132.7	718.377	1434.74	2	-4.96601	77.0964	1	0	2	1
	A0A060WPH4;A0A060XLZ9;B5RI36	1.2807	1.18081	VALVYGQMNEPPGAR		111.18	801.407	1600.8	2	-1.60301	62.8959	4	6	4	6
	A0A060WPH4;A0A060XLZ9;B5RI36	0.878295	0.59383	QTAAIHAEAPEFTDMSVEQEILVTGIK	[N-term] Gln->pyro-Glu (N-term Q)	111.01	971.148	2910.42	3	-3.58696	112.217	1	1	1	1
	A0A060WPH4;A0A060XLZ9;B5RI36	0.863517	0.469097	QTAAIHAEAPEFTDMSVEQEILVTGIK	[15] Oxidation (M)	110.63	982.158	2943.45	3	-0.685274	96.2453	1	1	1	1
	A0A060WPH4;A0A060XLZ9;B5RI36	1.0453	1.91491	AIAELGIYPAVDPLDSTSR		105.03	994.52	1987.02	2	-0.5606	100.73	1	0	3	4
	A0A060WPH4;A0A060XLZ9;B5RI36	1.07964	0.884772	IPSAVGYQPTLATDMGTMQER		101.33	756.035	2265.08	3	2.73268	80.9676	2	2	1	3
	A0A060WPH4;A0A0P7VLE8;A0A060XLZ9;B5RI36	0.703929	0.797471	IMDPNIVGAEHYDVAR	[2] Oxidation (M)	93.32	605.961	1814.86	3	-0.171273	59.0066	2	5	2	6
	A0A060WPH4;A0A060XLZ9;B5RI36	63.339	0.000441585	QTAAIHAEAPEFTDMSVEQEILVTGIK		91.66	976.825	2927.45	3	-2.16564	104.859	0	1	2	0
	A0A060WPH4;A0A0P7VLE8;A0A060XLZ9;B5RI36;W5LHE0	1.88379	0.00129704	AIAELGIYPAVDPLDSTSR		89.84	663.348	1987.02	3	-1.54918	98.8903	1	1	1	0
	A0A060WPH4;A0A060XLZ9;A0A146URN3;A0A146URS0;A0A146ZHA7;B5RI36	0.692893	1.00176	TIAMDGTEGLVR	[4] Oxidation (M)	88.92	639.82	1277.63	2	-3.04823	46.0365	4	5	3	4
	A0A060WPH4;A0A060XLZ9;B5RI36	0.670762	1.20153	VALVYGQMNEPPGAR	[8] Oxidation (M)	88.84	809.405	1616.8	2	-1.67149	51.9445	4	3	1	5
	A0A060WPH4;A0A060XLZ9;B5RI36	0.605555	0.255342	FLSQPFQVAEVFTGHAGK		87.52	655.005	1961.99	3	-2.80681	101.95	4	3	1	4
	A0A060WPH4;A0A060XLZ9;B5RI36	0.734321	1.05517	IPSAVGYQPTLATDMGTMQER	[15] Oxidation (M)	86.11	761.365	2281.07	3	0.227414	67.8526	1	1	1	0
	A0A060WPH4;A0A060XLZ9;B5RI36	1.94704	1.049	AHGGYSVFAGVGER		85.31	703.842	1405.67	2	-2.84043	53.4449	0	1	1	0
	A0A060WPH4;A0A060XLZ9;B5RI36	1.5787	1.93294	IPSAVGYQPTLATDMGTMQER		80.36	1133.54	2265.07	2	-4.3708	80.9676	0	0	1	1
	A0A060WPH4;A0A0P7VLE8;A0A060XLZ9;B5RI36;W5LHE0	0.858134	0.631253	TVLIMELINNVAK		77.74	729.42	1456.83	2	-3.86995	122.355	4	5	6	5
	A0A060WPH4;A0A060XLZ9;B5RI36	1.02371	0.82893	VVDTGDPIRIPVGPETLGR		74.33	664.372	1990.09	3	3.93487	85.8678	3	3	3	3
	A0A060WPH4;A0A060XLZ9;B5RI36	0.455548	0.830427	VVDLLAPYAK		72.49	544.822	1087.63	2	1.2648	73.5368	3	4	2	4
	A0A060WPH4;A0A060XLZ9;A0A146URN3;A0A146URS0;A0A146ZHA7;B5RI36	0.860004	0.861109	IMNVIGEPIDER		71	693.357	1384.7	2	-1.36001	67.688	1	2	1	2
	A0A060WPH4;A0A060XLZ9;B5RI36	0.634477	1.46913	LVLEVAQHLGENTVR		69.72	559.981	1676.92	3	0.348564	71.7982	1	2	1	2
	A0A060WPH4;A0A0P7VLE8;A0A060XLZ9;A0A146URN3;A0A146URS0;B5RI36;W5LHE0	3.73648	1.53744	IMNVIGEPIDER	[2] Oxidation (M)	67.05	701.354	1400.69	2	-2.70769	59.431	1	2	1	2
	A0A060WPH4;A0A0P7VLE8;A0A060XLZ9;B5RI36;W5LHE0	0.736279	0.0385942	AHGGYSVFAGVGER		64.14	469.564	1405.67	3	-1.82929	56.7491	3	2	1	1
	A0A060WPH4;A0A060XLZ9;B5RI36	12.2825	1.77505	IGLFGGAGVGK		63.92	488.285	974.556	2	0.923458	68.7104	1	1	2	2
	A0A060WPH4;A0A060XLZ9;B5RI36	0.59408	1.1255	IMNVIGEPIDERGPISTK		62.71	657.02	1968.04	3	1.26655	71.6964	1	1	1	1
	A0A060WPH4;A0A0P7VLE8;A0A060XLZ9;B5RI36;W5LHE0	1.15753	0.943057	IPVGPETLGR		51.75	519.794	1037.57	2	-12.123	54.9607	1	1	2	1
A0A060X782	26	0.876343	1.04696	26								60	56	64	54
	A0A060X782;A0A060W7L7;A0A060X7X5;B5X3J6;C0HAV1	3.53118	3.13325	NPANYFAEIEQLAFDPSNMPPGIEPSPDK		125.88	1063.51	3187.49	3	4.02242	124.362	1	1	2	2
	A0A060X782;A0A0P7TY51;A0A141J8S8;C0HAV1;D9J005;E6Y355;G0WM50;L7US09;M1H5A1;W5L1I7;W8E756	0.401699	1.80539	YNSADDDNVTQVR		117.27	748.834	1495.65	2	-0.065931	32.3413	1	1	2	1
	A0A060X782;A0A060W7L7;B5X3J6;C0HAV1	1.26725	1.57751	TFFTEVLNEEER		109.49	757.363	1512.71	2	0.31088	88.5364	16	13	15	14
	A0A060X782;A0A0P7TY51;A0A060W7L7;A0A060X7X5;A0A087Y7K3;A0A146Z193;A0A146Z370;A0A147B2E6;B5X3J6;B5XG21;B9VJF7;C0HAV1;D2D551;E6Y355;G3NGX5;G3NGX9;I3K4Z4;L7US09;M9P0A8;W5UBC0	6.66419	2.19712	FSTVAGESGSADTVR		103.38	742.353	1482.69	2	-1.84448	38.1887	1	1	3	1
	A0A060X782	1.57307	1.04832	DGPMCMFDNQAGAPNYFPNSFSAPEAQR	[5] Methylthio (C)	102.97	1036.77	3107.27	3	2.04581	108.802	3	2	2	2
	A0A060X782;A0A060W7L7;A0A146Z193;A0A146Z370;A0A147B2E6;B5X3J6;B5XG21;B9VJF7;C0HAV1;D9J005;G0WM50;L7US09;M1H5A1;W5UBC0;W8E756	0.13746	0.209431	FYTDEGNWDLTGNNTPIFFIR		102.8	840.735	2519.18	3	2.9096	119.479	4	2	2	1
	A0A060X782;A0A060W7L7;A0A060X7X5;B5X3J6;C0HAV1	0.11873	0.105641	NPANYFAEIEQLAFDPSNMPPGIEPSPDK		101.93	797.877	3187.48	4	-0.156296	124.159	0	1	1	0
	A0A060X782;A0A060W7L7;C0HAV1	1.10175	0.32694	LGTNYLQLPVNCPFR	[12] Methylthio (C)	92.86	890.945	1779.88	2	-2.33648	115.721	1	0	5	2
	A0A060X782	0.626397	0.851716	DGPMCMFDNQAGAPNYFPNSFSAPEAQR	[5] Methylthio (C)|[6] Oxidation (M)	83.22	781.828	3123.28	4	6.94483	99.8552	0	0	1	1
	A0A060X782	0.855178	1.04559	DGPMCMFDNQAGAPNYFPNSFSAPEAQR	[5] Methylthio (C)|[6] Oxidation (M)	81.36	1042.1	3123.27	3	3.72683	99.8552	1	1	2	0
	A0A060X782	0.701766	0.0132894	WVQNLMAVHADYGNGVQTLLK		81.13	786.405	2356.19	3	-3.47269	97.9618	2	2	1	0
	A0A060X782;A0A1B1LTY2;A0A1K0ISV8;A0A060W7L7;A0A060X7X5;B5X3J6;C0HAV1;E6Y355;G3NGX5;G3NGX9;M1H5A1;M9P0A8	0.857544	1.3126	LCQNMAGALK	[2] Methylthio (C)	76.82	547.76	1093.51	2	-2.12485	63.01	2	3	2	3
	A0A060X782;A0A1K0ISV8;A0A060W7L7;A0A060X7X5;B5X3J6;B5XG21;C0HAV1	0.353638	0.0241651	GGGAFGYFEVTHDISR		69.39	571.607	1711.8	3	2.66441	76.6717	1	1	2	0
	A0A060X782;A0A060W7L7;A0A060X7X5;B5XG21;C0HAV1	0.923148	0.949436	FQWNPFDLTK		68.24	648.323	1294.63	2	-3.06349	102.378	6	7	5	8
	A0A060X782;A0A0P7TY51;A0A060W7L7;A0A060X7X5;B5X3J6;C0HAV1;G3NGX5;G3NGX9	0.349509	0.946677	FKVSPDVGR		66.43	502.778	1003.54	2	-4.10519	40.8384	3	2	2	3
	A0A060X782;A0A0P7TY51;A0A1B1LTY2;A0A1K0ISV8;A0A060CTL3;A0A060W7L7;A0A060X7X5;A0A087Y7K3;A0A141J8S8;A0A146Z193;A0A146Z370;A0A147B2E6;B5X3J6;B9VJF7;C0HAV1;D2D551;D3K4F5;D9J005;E6Y355;G0WM50;G3NGX5;G3NGX9;I3K4Z4;L7US09;M1H5A1;M4AXK7;M9P0A8;W5L1I7;W5UBC0;W8E756	0.0809008	0.623497	LFSYPDTHR		61.29	568.278	1134.54	2	-3.79274	44.4075	2	1	1	1
	A0A060X782;A0A060W7L7;C0HAV1	0.895142	1.2633	DLYTSIANGK		59.23	541.271	1080.53	2	-15.6531	55.0324	1	1	1	2
	A0A060X782;A0A060W7L7;A0A060X7X5;B5X3J6;C0HAV1	0.353564	1.35768	GAQVFIQK		58.85	445.757	889.5	2	-2.74744	39.5704	1	2	2	1
	A0A060X782;A0A0S7JPC3;A0A0S7JPE9;A0A0S7JPF1;A0A0S7JQP0;A0A060X7X5;B5X3J6;B5XG21;C0HAV1;L7US09	1.12402	2.12276	TTPIAIR		57.47	386.239	770.463	2	-2.68645	41.0496	5	4	3	5
	A0A060X782;A0A087Y7K3;C0HAV1;I3K4Z4	4.25657	1.29295	DAMLFPSFVHSQK	[3] Oxidation (M)	56.71	508.245	1521.71	3	-10.1613	75.9799	1	1	1	1
	A0A060X782;A0A087Y7K3;C0HAV1;I3K4Z4	1.71033	0.0128869	DAMLFPSFVHSQK		55.74	502.918	1505.73	3	-1.39383	80.4999	2	2	2	0
	A0A060X782;A0A060W7L7;B5X3J6;C0HAV1	5.3015	3.18038	TFFTEVLNEEERQR		55.16	599.963	1796.87	3	-0.26875	80.9954	2	2	2	3
	A0A060X782;A0A0P7TY51;A0A1B1LTY2;A0A1K0ISV8;A0A060CTL3;A0A060W7L7;A0A060X7X5;A0A087Y7K3;A0A141J8S8;A0A146Z193;A0A146Z370;A0A147B2E6;B5X3J6;B9VJF7;C0HAV1;D2D551;D3K4F5;D9J005;E6Y355;G0WM50;G3NGX5;G3NGX9;I3K4Z4;L7US09;M1H5A1;M4AXK7;M9P0A8;W5L1I7;W5UBC0;W8E756	0.0367423	0.714508	LFSYPDTHR		50	379.189	1134.55	3	0.504383	44.4787	2	4	1	2
	A0A060X782;A0A1K0ISV8;A0A060CTL3;A0A060W7L7;A0A060X7X5;A0A141J8S8;B5X3J6;B5XG21;C0HAV1;E6Y355;G3NGX5;G3NGX9;L7US09;M9P0A8;W5L1I7	0.543586	1.45523	GLPDGFR		46.61	381.199	760.384	2	-4.1856	46.2512	2	1	1	0
	A0A060X782;A0A060W7L7;B5X3J6;B5XG21;C0HAV1;D2D551	17.1409	0.86945	EYPLIPVGR		44.31	522.294	1042.57	2	-6.31094	68.3268	0	1	2	0
	A0A060X782;A0A0P7TY51;A0A1B1LTY2;A0A1K0ISV8;A0A060CTL3;A0A060W7L7;A0A060X7X5;A0A087Y7K3;A0A146Z193;A0A146Z370;A0A147B2E6;B5X3J6;B5XG21;B9VJF7;C0HAV1;D2D551;D9J005;E6Y355;G0WM50;G3NGX5;G3NGX9;I3K4Z4;L7US09;M1H5A1;M9P0A8;W5UBC0;W8E756	20.2818	1.25397	FSTVAGESGSADTVRDPR		36.47	617.965	1850.87	3	-1.48164	41.1201	0	0	1	1
C1BF45	26	1.11168	0.855883	26								196	187	181	160
	C1BF45;C1BEX3	2.30055	0.183589	AVQNLDDIKNTYTTLSVMHSEK		121.6	836.423	2506.25	3	4.47899	78.0512	2	1	5	0
	C1BF45;A0A060XSW0;A9YVA2;B5XBX3;B9EMG4;C1BEM6;C1BEX3;C1BG64;C1BG67;P02141	0.0769134	0.41039	LLADCITVCVAAK	[5] Methylthio (C)|[9] Methylthio (C)	106.76	706.343	1410.67	2	-2.11866	116.075	49	42	28	33
	C1BF45;C1BEX3;C1BG64;P02141	0.466744	0.614893	LGPAVFSADTQEAFQK		104.54	854.928	1707.84	2	-3.17259	75.8231	5	7	7	6
	C1BF45;C1BEX3	1.46736	0.912429	AVQNLDDIKNTYTTLSVMHSEK	[18] Oxidation (M)	96.32	841.753	2522.24	3	2.3087	66.0478	5	6	6	3
	C1BF45;C1BEX3	2.28699	1.08883	AVQNLDDIKNTYTTLSVMHSEK		91.25	627.568	2506.24	4	2.77531	74.6347	5	10	9	6
	C1BF45;C1BEX3;C1BG64;P02141	0.259029	0.920554	LGPAVFSADTQEAFQK		90.56	570.29	1707.85	3	0.997265	75.7667	0	1	1	0
	C1BF45;C1BEX3	1.09946	0.918656	AVQNLDDIKNTYTTLSVMHSEK	[18] Oxidation (M)	89.58	631.567	2522.24	4	2.74591	66.1188	5	12	8	10
	C1BF45;A0A1A7Y6Y0;A0A1A8GK70;A0A1A8II21;A0A1A8N0S6;A0A060XSW0;A9YVA2;B2BP38;B5X810;C1BEM6;C1BEX3;C1BG64;C1BG67;I3IYZ1;I3IZ27;P02141;P56251;Q5I122	0.424014	0.353024	FLAVVVSALGR		87.13	566.348	1130.68	2	-0.0457887	96.6552	27	13	12	7
	C1BF45;C1BEX3	5.01667	0.663248	NTYTTLSVMHSEK		79.79	755.864	1509.71	2	0.627873	48.7341	1	0	1	0
	C1BF45;C1BEX3	1.55419	0.664779	NTYTTLSVMHSEK	[9] Oxidation (M)	77.45	763.86	1525.7	2	-2.21258	37.2326	0	1	1	1
	C1BF45;A0A060XSW0;A9YVA2;B5X810;C1BEM6;C1BEX3;C1BG64;C1BG67;C1BY71;Q5I122	1.06609	0.649938	MVDWTDAER		72.45	561.75	1121.49	2	4.40574	49.9488	2	2	2	2
	C1BF45;A0A060XSW0;A9YVA2;B5XBX3;B9EMG4;C1BEM6;C1BEX3;C1BG64;C1BG67;P02141;Q6Y239	0.535464	1.46289	AVQNLDDIK		69.17	508.273	1014.53	2	-3.28939	40.6274	7	9	7	10
	C1BF45;C1BEX3	15.8987	86.0958	AVQNLDDIKNTYTTLSVMHSEKLHVDPDNFR		68.25	720.964	3599.78	5	4.02359	91.0326	0	0	1	2
	C1BF45;A0A060XSW0;A9YVA2;B5XBX3;B9EMG4;C1BEM6;C1BEX3;C1BG64;C1BG67;C1BX81;P02141	4.00016	0.985537	TVMHGLDR		60.96	464.736	927.457	2	-3.29793	26.7392	13	12	20	14
	C1BF45;A0A060XSW0;A9YVA2;B5X8L0;C1BEM6;C1BEX3;C1BG64;C1BG67;Q5I122	0.487495	0.00123544	MVDWTDAER	[N-term] Acetyl (Protein N-term)	60.53	582.753	1163.49	2	-1.21002	75.2716	2	2	1	1
	C1BF45;A0A060XSW0;A9YVA2;B5XBX3;B9EMG4;C1BEM6;C1BEX3;C1BG64;C1BG67;C1BY71;Q5I122;Q7LZL9	0.442659	1.05856	VDWTDAER		60.23	496.226	990.438	2	-2.89362	39.6407	9	10	10	11
	C1BF45;A0A060XSW0;A9YVA2;B5X810;C1BEM6;C1BEX3;C1BG64;C1BG67;C1BY71;Q5I122	1.17552	0.657276	MVDWTDAER	[1] Oxidation (M)	60.15	569.746	1137.48	2	1.76387	42.1247	2	1	2	2
	C1BF45;A0A060XSW0;A9YVA2;B5XBX3;B9EMG4;C1BEM6;C1BEX3;C1BG64;C1BG67;C1BX81;P02141	2.57586	0.863218	TVMHGLDR	[3] Oxidation (M)	59.97	472.733	943.451	2	-4.60849	19.3461	30	28	27	22
	C1BF45;A0A0S7IJG6;A0A1A7XQ02;A0A1A7Y6Y0;A0A1A8GK70;A0A1A8II21;A0A1A8N0S6;A0A1A8VB81;A0A060XSW0;A0A087XVT9;A9YVA2;B0BL35;B2BP38;B3F9D4;B3F9D7;B3F9E0;B3F9E3;B3F9F2;B3F9F8;B3F9H3;B3F9I2;B3F9I8;B3F9J4;B3F9L5;B3F9N0;B3F9P2;B3F9Q7;B3F9R0;B3F9T7;B3F9U0;B5XBX3;B8XJS7;B8XJS8;B9EMG4;C1BEM6;C1BEX3;C1BG64;C1BG67;C1BX81;C1BY22;C1BY71;C8YNQ3;C8YNQ4;C8YNR1;C8YNR3;D0VWS2;G8DP14;G8DP15;I3IYZ1;I3IZ27;M4A8Z9;O13140…	0.00450495	0.8568	LHVDPDNFR		56.13	556.776	1111.54	2	-3.61094	46.1102	3	2	1	2
	C1BF45	501.633	3.73848	ISMDEIGPQALAR		54.94	700.864	1399.71	2	0.61627	74.3841	1	1	8	1
	C1BF45;C1BEX3	0.116304	0.317003	NTYTTLSVMHSEK		54.94	504.246	1509.72	3	3.05652	48.8055	2	1	1	1
	C1BF45;C1BEX3	1.11518	0.739649	NTYTTLSVMHSEK	[9] Oxidation (M)	54.92	509.577	1525.71	3	0.0628095	37.2326	1	0	3	0
	C1BF45;A0A060XSW0;A9YVA2;B5X810;C1BEM6;C1BEX3;C1BG64;C1BG67;C1BY71;P56251;Q5I122;Q7LZL9	1.10817	1.13718	VDWTDAER	[N-term] Acetyl (Protein N-term)	52.57	517.239	1032.46	2	11.7637	46.3229	2	3	1	1
	C1BF45;C1BEX3	261.406	0.0137617	AVQNLDDIKNTYTTLSVMHSEKLHVDPDNFR		50.87	600.97	3599.77	6	1.50776	89.327	0	2	1	0
	C1BF45;A0A0S7IJG6;A0A1A7XQ02;A0A1A7Y6Y0;A0A1A8GK70;A0A1A8II21;A0A1A8N0S6;A0A1A8VB81;A0A060XSW0;A0A087XVT9;A9YVA2;B0BL35;B2BP38;B3F9D4;B3F9D7;B3F9E0;B3F9E3;B3F9F2;B3F9F8;B3F9H3;B3F9I2;B3F9I8;B3F9J4;B3F9L5;B3F9N0;B3F9P2;B3F9Q7;B3F9R0;B3F9T7;B3F9U0;B5XBX3;B8XJS7;B8XJS8;B9EMG4;C1BEM6;C1BEX3;C1BG64;C1BG67;C1BX81;C1BY22;C1BY71;C8YNQ3;C8YNQ4;C8YNR1;C8YNR3;D0VWS2;G8DP14;G8DP15;I3IYZ1;I3IZ27;M4A8Z9;O13140…	0.48715	0.854966	LHVDPDNFR		47.66	371.521	1111.54	3	0.156033	46.1102	23	20	17	25
	C1BF45;A0A060XSW0;A9YVA2;B5X8L0;C1BEM6;C1BEX3;C1BG64;C1BG67;Q5I122	1.16429	1.20561	MVDWTDAER	[N-term] Acetyl (Protein N-term)|[1] Oxidation (M)	38.31	590.755	1179.5	2	7.27297	58.2683	0	1	1	0
A5H1H8	25	1.21102	0.853961	25								46	44	51	44
	A5H1H8;A0A0C5BIF3;A0A0E4G1U1;A0A0F8B474;A0A0M3M1F3;A0A0N9HR78;A0A0P7TS99;A0A0P7Y8R9;A0A0S1RWB6;A0A0U2IKZ9;A0A1A7ZX41;A0A1A8JDR4;A0A1B2G2Q0;A0A1I9LXI3;A0A060VU47;A0A060WES3;A0A060X0G4;A0A060YDC0;A0A060YDJ4;A0A060Z858;A0A087XR58;A0A087XUX0;A0A125RLA5;A0A142DA87;A0A146NKP1;A0A146NVI8;A0A146PA43;A0A146PRT5;A0A146QBT0;A0A146QEK0;A0A146RDK2;A0A146RZ72;A0A146SV22;A0A146TC09;A0A146UXG4;A0A146ZCZ4;A0A147A…	0.127665	1.06922	IINEPTAAAIAYGLDK		122.32	830.449	1658.88	2	-2.40255	83.0158	4	3	1	3
	A5H1H8;A0A0M3M1F3;A0A1A7XFH0;A0A1B2G2Q0;A0A060X0G4;A0A060YDJ4;A0A087XUX0;A0A096VJY6;A0A146XSN2;A0A146XSN5;A0A146XTQ5;A0A146XV66;A0A147AMI2;B5DG30;B5X3U6;E9PKE3;G3NXI7;G3NXJ7;G9G0W7;H2SJP2;H2SJP3;I3JAU8;M3ZHB7;O73788;P11142;Q0QWE4;Q5QK87;Q76N60	1.30529	0.909943	NQVAMNPTNTVFDAK	[5] Oxidation (M)	110.56	833.395	1664.78	2	-4.47104	52.9051	3	2	2	2
	A5H1H8;A0A1B2G2Q0;G8DZS1;G9FLS8;O73788;P08108;Q76N60;S4T781	2.32669	0.856535	TVNNAVVTVPAYFNDSQR		104.04	997.997	1993.98	2	-2.84693	76.9937	7	5	6	7
	A5H1H8;A0A0C5BIF3;A0A0E4G1U1;A0A0M3M1F3;A0A0P7TS99;A0A1A7ZX41;A0A1A8JDR4;A0A1B2G2Q0;A0A060VU47;A0A060WES3;A0A060X0G4;A0A060YDJ4;A0A060Z858;A0A087XR58;A0A087XUX0;A0A146NKP1;A0A146NVI8;A0A146PRT5;A0A146RDK2;A0A146RZ72;A0A146UXG4;A0A172LPZ7;A5HL63;B5DG30;B5X3U6;B6F134;C0HAK5;C9WE63;D2YZT1;G1EHI2;G3P8K6;G8DZS1;G9FLS8;G9G0W7;H2LKZ3;H2UP56;H3DM99;I3JYT8;K9MR68;M3ZHB7;M3ZHN8;M4A807;O73788;P08108;P54652;…	0.589808	0.501994	IINEPTAAAIAYGLDKK		99.1	596.67	1786.99	3	2.26068	72.2647	3	6	2	2
	A5H1H8;A0A0M3M1F3;A0A1A7XFH0;A0A1B2G2Q0;A0A060X0G4;A0A060YDJ4;A0A087XUX0;A0A096VJY6;A0A146XSN2;A0A146XSN5;A0A146XTQ5;A0A146XV66;A0A147AMI2;B5DG30;B5X3U6;E9PKE3;G3NXI7;G3NXJ7;G9G0W7;H2SJP2;H2SJP3;I3JAU8;M3ZHB7;O73788;P11142;Q0QWE4;Q5QK87;Q76N60	0.198297	0.913114	NQVAMNPTNTVFDAK		92.74	825.399	1648.78	2	-2.89314	63.5088	2	2	1	1
	A5H1H8;A0A0E4G1U1;A0A0M3M1F3;A0A1A7XFH0;A0A1B2G2Q0;A0A060YDJ4;A0A087XUX0;A0A146XSN2;A0A146XSN5;A0A146XTQ5;A0A146XV66;A0A147AMI2;B5X3U6;C9WE63;E9PKE3;G9G0W7;H2SJP2;H2SJP3;I3JAU8;M3ZHB7;O73788;P08108;P11142;P47773;Q0QWE4;Q5QK87;Q76N60;W5KA74	0.686261	0.0367706	GPAVGIDLGTTYSCVGVFQHGK	[14] Methylthio (C)	92.05	751.368	2251.08	3	2.01247	103.583	2	1	3	1
	A5H1H8;A0A0E4G1U1;A0A0M3M1F3;A0A0U2IKZ9;A0A1A7XFH0;A0A1B2G2Q0;A0A060VU47;A0A060WES3;A0A060X0G4;A0A060YDJ4;A0A087XUX0;A0A087YPM4;A0A096VJY6;A0A125RLA5;A0A142DA87;A0A146XSN2;A0A146XSN5;A0A146XTQ5;A0A146XUE5;A0A146XV66;A0A146ZVP9;A0A147AMI2;A0A147APF5;A0A172LPZ7;A8CEI1;B5DG30;B5X3U6;B5X4Z3;B5X397;B6E4Y9;B6E947;B6F135;B6VAH2;C0HAK5;C9WE63;D2YZT1;D3TZA6;E9PKE3;G3NXI7;G3NXJ7;G4W8Y8;G9G0W7;H2RIT8;H2S0M6…	0.381809	1.22042	VEIIANDQGNR		90.94	614.816	1227.62	2	-2.8152	36.9486	2	3	1	2
	A5H1H8;A0A0E4G1U1;A0A0M3M1F3;A0A0P7TS99;A0A1A7XFH0;A0A1B2G2Q0;A0A060DFM8;A0A060VU47;A0A060YDJ4;A0A087XUX0;A0A096VJY6;A0A146XSN2;A0A146XSN5;A0A146XTQ5;A0A146XV66;A0A147AMI2;B5X3U6;C0HAK5;C9WE63;E9PKE3;G9G0W7;H2SJP2;H2SJP3;H3DM99;I3JAU8;M3ZHB7;O73788;P08108;P11142;P47773;Q0QWE4;Q4RHR7;Q5QK87;Q76N60;R9WNY5;W5KA74	0.85295	0.618434	MKEIAEAYLGK		87.81	626.828	1251.64	2	-9.87005	53.401	1	1	1	1
	A5H1H8;A0A0A7DLL1;A0A0M3M1F3;A0A0P7TS99;A0A1A7XFH0;A0A1B2G2Q0;A0A060VU47;A0A060YDJ4;A0A087XUX0;A0A096VJY6;A0A146XSN2;A0A146XSN5;A0A146XTQ5;A0A146XV66;A0A147AMI2;A0A147APF5;A0A172LPZ7;B5X3U6;B6E4Y9;B6E947;B6VAH2;C0HAK5;C9WE63;D2YZT1;D3TZA6;E9PKE3;G3NXI7;G3NXJ7;G9G0W7;H2SJP2;H2SJP3;I3JAU8;M3ZHB7;O73788;O73922;P08108;P11142;P47773;Q0QWE4;Q1HP65;Q5QK87;Q6PGX4;Q7SZM8;Q7T276;Q76N60;R9WNY5;V5L1N3;W5KA74	0.98252	0.468467	QTQTFTTYSDNQPGVLIQVYEGER		85.94	925.446	2773.32	3	-1.56643	90.3141	3	3	3	4
	A5H1H8;A0A0E4G1U1;A0A0M3M1F3;A0A0P7TS99;A0A1A7XFH0;A0A1B2G2Q0;A0A060VU47;A0A060X0G4;A0A060YDJ4;A0A087XUX0;A0A096VJY6;A0A146XSN2;A0A146XSN5;A0A146XTQ5;A0A146XUE5;A0A146XV66;A0A147AMI2;A0A147APF5;B5DG30;B5X3U6;C0HAK5;C9WE63;D2YZT1;E9PKE3;G9G0W7;H2SJP2;H2SJP3;H2UP56;H3DM99;I3JAU8;M3ZHB7;O73788;P08108;P11142;P47773;Q0QWE4;Q4RHR7;Q5QK87;Q6PGX4;Q7SZM8;Q7T276;Q76N60;R9WNY5;W5KA74	1.72719	0.810836	FEELNADLFR		85.7	627.31	1252.6	2	-3.46243	81.0664	3	3	3	2
	A5H1H8;A0A0E4G1U1;A0A0M3M1F3;A0A0P7TS99;A0A1B2G2Q0;A0A060VU47;A0A060YDJ4;A0A060Z858;A0A087XR58;A0A087XUX0;A0A146NKP1;A0A146UXG4;B5X3U6;B6F134;C0HAK5;C9WE63;D2YZT1;G3P8K6;G8DZS1;G9FLS8;G9G0W7;H2LKZ3;I3JYT8;K9MR68;M3ZHB7;M3ZHN8;M4A807;O73788;P08108;Q2LC60;Q4SL93;Q6QIS4;Q8UWM8;Q76N60;Q804B6;R9WNY5;S4T781;W5K679;W5KA74	0.575234	1.50866	DAGTISGLNVLR		83.56	608.339	1214.66	2	1.10646	72.1938	1	1	2	2
	A5H1H8;A0A1B2G2Q0;O73788;P08108;Q76N60	12.5153	0.561511	TVNNAVVTVPAYFNDSQR		78.03	665.667	1993.98	3	-4.03392	76.4582	0	1	2	1
	A5H1H8;A0A0E4G1U1;A0A0M3M1F3;A0A0P7TS99;A0A1A7XFH0;A0A1B2G2Q0;A0A060VU47;A0A060X0G4;A0A060YDJ4;A0A087XUX0;A0A096VJY6;A0A146XSN2;A0A146XSN5;A0A146XTQ5;A0A146XUE5;A0A146XV66;A0A147AMI2;A0A147APF5;B5DG30;B5X3U6;C0HAK5;C9WE63;D2YZT1;E9PKE3;G9G0W7;H2SJP2;H2SJP3;H2UP56;H3DM99;I3JAU8;M3ZHB7;O73788;P08108;P11142;P47773;Q0QWE4;Q4RHR7;Q5QK87;Q6PGX4;Q7SZM8;Q7T276;Q76N60;R9WNY5;W5KA74	3.65725	0.0113892	ARFEELNADLFR		76.65	494.256	1479.75	3	-0.544441	76.8846	0	1	1	0
	A5H1H8;A0A0C5BIF3;A0A0M3M1F3;A0A1B2G2Q0;A0A060X0G4;A0A060YDC0;A0A060YDJ4;A0A060Z858;A0A087XUX0;B5DG30;B5X3U6;G1EHI2;G8DZS1;G9G0W7;K9MR68;M3ZHB7;O73788;Q4SL93;Q6QIS4;Q76N60;Q804B6;R9WP64	0.451833	1.09444	NQVAMNPTNTVFDAKR		76.58	602.637	1804.89	3	0.521501	58.33	1	0	1	1
	A5H1H8;A0A0C5BIF3;A0A0E4G1U1;A0A0M3M1F3;A0A0P7TS99;A0A1B2G2Q0;A0A060VU47;A0A060YDJ4;A0A060Z858;A0A087XR58;A0A087XUX0;A0A146NKP1;A0A146UXG4;B5X3U6;B6F134;C0HAK5;C9WE63;G1EHI2;G3P8K6;G8DZS1;G9FLS8;G9G0W7;H2LKZ3;H3DM99;I3JYT8;K9MR68;M3ZHB7;M3ZHN8;O73788;P08108;P79984;Q2LC60;Q4RHR7;Q4SL93;Q6QIS4;Q8UWM8;Q76N60;Q804B6;R9WNY5;S4T781;W5K679;W5KA74	2.4313	1	MKEIAEAYLGK		67.26	418.227	1251.66	3	5.89285	51.6602	1	1	3	1
	A5H1H8;A0A0E4G1U1;A0A1A7XFH0;A0A1B2G2Q0;A0A060VU47;A0A060YDJ4;A0A087XUX0;A0A096VJY6;A0A146XSN2;A0A146XSN5;A0A146XTQ5;A0A146XUE5;A0A146XV66;A0A147AMI2;B5X3U6;C0HAK5;C9WE63;D3TZA6;E9PKE3;G4W8Y8;G9G0W7;I3JAU8;M3ZHB7;O73788;P08108;P11142;P17066;P47773;Q0QWE4;Q5QK87;Q76N60;W5KA74	2.53179	1.34329	LLQDFFNGK		65.39	541.287	1080.56	2	-1.31905	71.9433	3	3	4	3
	A5H1H8;A0A0C5BIF3;A0A0E4G1U1;A0A0M3M1F3;A0A0P7TS99;A0A1A8JDR4;A0A1B2G2Q0;A0A060VU47;A0A060X0G4;A0A060YDJ4;A0A060Z858;A0A087XR58;A0A087XUX0;A0A146NKP1;A0A146UXG4;A5HL63;B5DG30;B5X3U6;B6F134;C0HAK5;C9WE63;D2YZT1;G1EHI2;G3P8K6;G9FLS8;G9G0W7;H2LKZ3;H2UP56;H3DM99;I3JYT8;K9MR68;M3ZHB7;M3ZHN8;M4A807;O73788;P08108;P54652;P79984;Q2LC60;Q4RHR7;Q4SL93;Q6PGX4;Q6QIS4;Q6TDU0;Q7SZM8;Q7T276;Q8UWM8;Q76N60;Q804B6;…	0.331546	0.433154	ARFEELNADLFR		61.09	740.88	1479.75	2	-1.31178	77.9103	2	0	1	1
	A5H1H8;A0A1A7XFH0;A0A1B2G2Q0;A0A087XUX0;A0A142DA87;A0A146XSN2;A0A146XSN5;A0A146XTQ5;A0A146XV66;A0A147AMI2;G9G0W7;H2SJP2;H2SJP3;I3JAU8;M3ZHB7;O73788;Q0QWE4;Q5QK87;Q76N60	1.68875	0.240439	GQIHDIVLVGGSTR		56.26	726.399	1450.78	2	-4.44096	54.8893	1	1	1	1
	A5H1H8;A0A0C5BIF3;A0A0E4G1U1;A0A0M3M1F3;A0A0N9HR78;A0A0U2IKZ9;A0A1B2G2Q0;A0A060VU47;A0A060X0G4;A0A060YDJ4;A0A060Z858;A0A087XUX0;A0A125RLA5;A0A142DA87;A0A146NKP1;A0A146NVI8;A0A146PRT5;A0A146RDK2;A0A146RZ72;A0A146UXG4;B5DG30;B5X3U6;B6E4Y9;B6E947;B6F134;B6F135;B6VAH2;C0HAK5;D2YZT1;F1DSD3;G1EHI2;G3P8K6;G8DZS1;G9FLS8;G9G0W7;H2LKZ3;H2UP56;H3CF85;H3DM99;H6SFW8;I3JYT8;K9MR68;M3ZHB7;M4B0J3;O73788;O73922;P…	0.0224892	0.845728	STAGDTHLGGEDFDNR		55.17	564.582	1690.72	3	3.05357	31.4522	1	0	1	1
	A5H1H8;A0A0C5BIF3;A0A0P7Y8R9;A0A060VU47;A0A060YDC0;A0A060YDJ4;A0A060Z858;A0A087XUX0;A0A125RLA5;B5X3U6;B6F135;C0HAK5;C9WE63;G1EHI2;G9FLS8;G9G0W7;H2LKZ3;H2S0M6;H2S0M7;H2UP56;H3DM99;H6SFW8;K9MR68;M3ZHB7;O73788;P08108;P79984;Q4RHR7;Q4SL93;Q6QIS4;Q6TDU0;Q76N60;Q804B6;Q98900;W5K679;W5KA74;W5KAX2	1.22359	1.09417	GTLDPVEK		54.77	429.735	857.455	2	6.92572	29.8892	1	1	2	2
	A5H1H8;A0A0C5BIF3;A0A0E4G1U1;A0A0F8B474;A0A0M3M1F3;A0A0N9HR78;A0A0P7TS99;A0A0P7Y8R9;A0A0S1RWB6;A0A0U2IKZ9;A0A1A7ZX41;A0A1I9LXI3;A0A060VU47;A0A060X0G4;A0A060YDC0;A0A060YDJ4;A0A060Z858;A0A087XR58;A0A087XUX0;A0A125RLA5;A0A142DA87;A0A146NKP1;A0A146NVI8;A0A146SV22;A0A146UXG4;A0A147A010;A0A172LPZ7;A5H1H7;A5HL62;A5HL63;B5B0I3;B5DG30;B5X3U6;B6E4Y9;B6E947;B6F134;B6F135;B6VAH2;C0HAK5;C9WE63;D2YZT1;E0XJL3;E…	2.62985	1.00411	DNNLLGK		54.12	387.213	772.411	2	4.40318	27.759	2	2	3	2
	A5H1H8;A0A1B2G2Q0;A0A087XUX0;A0A142DA87;G9G0W7;M3ZHB7;M4QML9;O73788;Q4SL93;Q6TDU0;Q76N60	0.872696	1.03719	GQIHDIVLVGGSTR		52.51	484.606	1450.8	3	4.8533	52.7275	1	1	1	1
	A5H1H8;A0A0E4G1U1;A0A0M3M1F3;A0A0P7TS99;A0A1A7XFH0;A0A1B2G2Q0;A0A060DFM8;A0A060VU47;A0A060YDJ4;A0A087XUX0;A0A096VJY6;A0A146XSN2;A0A146XSN5;A0A146XTQ5;A0A146XV66;A0A147AMI2;B5X3U6;C0HAK5;C9WE63;E9PKE3;G9G0W7;H2SJP2;H2SJP3;H3DM99;I3JAU8;M3ZHB7;O73788;P08108;P11142;P47773;Q0QWE4;Q4RHR7;Q5QK87;Q76N60;R9WNY5;W5KA74	1.21102	0.612795	MKEIAEAYLGK	[1] Oxidation (M)	49.67	423.556	1267.65	3	-1.25557	44.3362	1	1	2	2
	A5H1H8;A0A0M3M1F3;A0A0P7TS99;A0A1A7XFH0;A0A060VU47;A0A060YDJ4;A0A087XUX0;A0A096VJY6;A0A146XSN2;A0A146XSN5;A0A146XTQ5;A0A146XV66;A0A147AMI2;A0A172LPZ7;B5X3U6;C0HAK5;D3TZA6;E9PKE3;G9G0W7;H2SJP2;H2SJP3;H2UP56;H3DM99;I3JAU8;M3ZHB7;O73788;P08108;P11142;P47773;Q0QWE4;Q4RHR7;Q5QK87;Q6PGX4;Q7SZM8;Q7T275;Q7T276;Q76N60;V5L1N3;W5KA74	1.33416	0.853961	VCNPIITK	[2] Methylthio (C)	39.57	467.247	932.48	2	-1.67082	55.9646	0	1	2	1
	A5H1H8;A0A0C5BIF3;A0A0E4G1U1;A0A0M3M1F3;A0A0P7TS99;A0A1B2G2Q0;A0A060VU47;A0A060YDJ4;A0A060Z858;A0A087XR58;A0A087XUX0;A0A146NKP1;A0A146UXG4;B5X3U6;B6F134;C0HAK5;C9WE63;G1EHI2;G3P8K6;G8DZS1;G9FLS8;G9G0W7;H2LKZ3;H3DM99;I3JYT8;K9MR68;M3ZHB7;M3ZHN8;O73788;P08108;P79984;Q2LC60;Q4RHR7;Q4SL93;Q6QIS4;Q8UWM8;Q76N60;Q804B6;R9WNY5;S4T781;W5K679;W5KA74	2.12797	0.609482	EIAEAYLGK		38.09	497.26	992.506	2	-12.274	47.03	1	1	2	0
B5XCY4	25	0.612407	1.08999	25								47	46	46	49
	B5XCY4;Q6UFZ9;W5MTV7	0.769815	1.37657	AVTEQGGELSNEER		130.69	759.855	1517.7	2	-0.473299	27.8298	4	5	3	4
	B5XCY4;Q6UFZ9	0.119307	0.860065	KTTVENSQQAYQEAFDISK		103.74	729.69	2186.05	3	-0.506535	61.5545	0	1	1	2
	B5XCY4;Q6UFZ9	0.255623	0.00188368	KTTVENSQQAYQEAFDISKK		99.44	772.387	2314.14	3	-1.9652	57.8079	0	1	1	0
	B5XCY4;Q6UFZ9	0.450879	1.00226	TTVENSQQAYQEAFDISKK		96.4	729.69	2186.05	3	-1.04134	61.7272	1	2	2	1
	B5XCY4;Q6UFZ9	1.43554	1.08999	AAFDEAIAELDTLNEDSYK		90.04	1057.99	2113.97	2	2.0422	104.923	1	1	2	0
	B5XCY4;Q6UFZ9	1.18698	0.91043	DVLALLDNYLIANATQAESK		87.83	721.382	2161.12	3	-1.30845	125.667	1	1	1	1
	B5XCY4;A0A0P7Y571;A0A0S7KL63;A0A087Y610;F1RBF6;W5KQS7	2.96269	1.91208	YLSEVASGESK		86.73	585.285	1168.56	2	-4.58417	32.9039	1	1	2	2
	B5XCY4;A0A0E9X9D8;Q6UFZ9	564.572	421.089	IEAELQDICK	[9] Methylthio (C)	82.62	604.289	1206.56	2	1.73313	78.8782	0	0	2	2
	B5XCY4;A0A060WMG2;B5DGB9;C1BLK9;E9QJ96;F1RBF6;H3CER2;Q4T5H5;Q5PRD0;Q6UFZ9;Q7T356;W5KQS7;W5ML49	0.227791	1.19626	VISSIEQKTEGNEK		81.56	521.276	1560.81	3	4.49159	27.6176	4	3	1	4
	B5XCY4;Q6UFZ9	0.626869	1.05565	TTVENSQQAYQEAFDISK		81.2	686.993	2057.96	3	0.957624	66.0478	1	1	2	0
	B5XCY4;Q6UFZ9	0.69028	1.31038	KTTVENSQQAYQEAFDISKK		78.85	579.544	2314.15	4	2.11483	56.3571	0	0	2	1
	B5XCY4;A0A0E9X9D8;A0A0F8BQG8;A0A0P7UP22;A0A0P7VQ20;A0A0P7Y571;A0A0S7KL63;A0A1A8MN33;A0A1A8MYL3;A0A1A8NF28;A0A060VW20;A0A060WMG2;A0A060X1L5;A0A087Y610;A0A147A7G3;B5DFX5;B5DGB9;B5X4L8;B5XDE4;B5XDU3;C1BL88;C1BLK9;E9QJ96;F1RBF6;G3NE92;H2M383;H2TT57;H2TUP1;M4ARV6;P31947;Q5CZQ1;Q5PRD0;Q6P102;Q6PC82;Q6PUV9;Q6RWD6;Q6UFZ0;Q6UFZ1;Q6UFZ5;Q6UFZ9;Q7T356;W5KBE4;W5KQS7;W5ML49;W5MTV7;W5UTN0	1.35903	0.935924	DSTLIMQLLR		76.81	595.333	1188.65	2	-2.90554	106.149	3	4	6	4
	B5XCY4;A0A0P7Y571;A0A0S7KL63;A0A087Y610	0.384299	0.369636	YLSEVASGESKK		72.57	649.333	1296.65	2	-3.70769	27.353	1	0	1	0
	B5XCY4;A0A0F8BQG8;A0A0S7KL63;A0A060WMG2;A0A087Y610;A0A147A7G3;B5DGB9;C1BLK9;E9QJ96;F1RBF6;G3NE92;G3PBA3;H2M383;H2TT57;I3KL45;M4ARV6;P31947;Q5PRD0;Q6UFZ9;Q7T3G2;Q803M8;Q04917;W5KBE4;W5KQS7;W5ML49	1.8406	0.717406	VISSIEQK		68.8	452.259	902.503	2	-4.63176	27.494	10	9	5	9
	B5XCY4;A0A0F8BQG8;A0A0S7KL63;A0A1A8MYL3;A0A060WMG2;A0A087Y610;B5DGB9;C1BLK9;G3NE92;Q4T5H5;Q6UFZ9	0.60965	1.27127	MDKNDLVQK	[N-term] Acetyl (Protein N-term)|[1] Oxidation (M)	67.26	574.785	1147.56	2	1.31927	23.6489	1	1	1	1
	B5XCY4;A0A060WMG2;B5DGB9;C1BLK9;E9QJ96;F1RBF6;H3CER2;Q4T5H5;Q5PRD0;Q6UFZ9;Q7T356;W5KQS7;W5ML49	0.0811067	0.778635	VISSIEQKTEGNEKK		65.65	563.974	1688.9	3	3.02728	23.7911	1	1	1	1
	B5XCY4;A0A0F8BQG8;A0A0S7KL63;A0A1A8MYL3;A0A060WMG2;A0A087Y610;B5DGB9;C1BLK9;G3NE92;H2M383;Q6UFZ9	0.132616	1.50322	MDKNDLVQK	[N-term] Acetyl (Protein N-term)	62.59	566.785	1131.56	2	-2.71624	39.4291	1	1	1	2
	B5XCY4;A0A0F8BQG8;A0A0S7KL63;A0A1A8MYL3;A0A087Y610;A0A147A7G3;C1BLK9;F1RBF6;G3NE92;H2M383;H2TT57;M4ARV6;Q6P102;Q6PC82;Q6UFZ9;W5ML49;W5UTN0	1.36478	1.11975	YDDMAAAMK		59.04	508.215	1014.41	2	-0.00503562	36.9837	1	1	1	0
	B5XCY4;A0A0P7Y571;A0A0S7KL63;A0A087Y610	0.497675	0.337283	YLSEVASGESKK		57.54	433.224	1296.65	3	-4.36242	27.353	1	1	1	1
	B5XCY4;A0A0F8BQG8;A0A0P7UPP7;A0A0P7WKG4;A0A0S7GHM2;A0A0S7KL63;A0A1A7XZT9;A0A1A8B857;A0A1A8GDR2;A0A1A8GY39;A0A1A8MYL3;A0A087XYA9;A0A087Y610;A0A147A7G3;C1BLK9;E3TET9;F1RBF6;G3NE92;H2TT57;H3CER2;M3ZK30;Q4T5H5;Q6UFZ9;Q7T356;Q9DF39;W5ML49;W5UBL1;W5UTN0	0.881365	1.37706	YDDMAAAMK	[8] Oxidation (M)	55.51	516.215	1030.41	2	4.70237	21.2447	2	2	1	1
	B5XCY4;A0A0F8BQG8;A0A0P7UP22;A0A0P7Y571;A0A0S7KL63;A0A1A8MYL3;A0A060VW20;A0A060WER1;A0A060WMG2;A0A060X1L5;A0A087Y610;A0A147A7G3;B5DFX5;B5DGB9;B5X4L8;B5XDE4;B5XDU3;C1BL88;C1BLK9;E9QJ96;F1RBF6;G3NE92;G3NPB4;G3PBA3;H2M383;H2TT57;I3J728;I3KL45;M4ARV6;P31947;Q5PRD0;Q6P102;Q6PC82;Q6PUV9;Q6UFZ0;Q6UFZ1;Q6UFZ6;Q6UFZ9;Q7T3G2;Q803M8;Q04917;W5KBE4;W5KQS7;W5ML49;W5MTV7;W5UTN0	0.792523	1.17737	NLLSVAYK		53.87	454.265	906.515	2	-2.74565	61.3407	5	5	3	8
	B5XCY4;A0A0F8BQG8;A0A0S7KL63;A0A1A8MYL3;A0A087Y610;A0A147A7G3;C1BLK9;F1RBF6;G3NE92;H2M383;H2TT57;M4ARV6;Q6P102;Q6PC82;Q6UFZ9;W5ML49;W5UTN0	0.35911	1.14779	LAEQAERYDDMAAAMK	[15] Oxidation (M)	49.36	610.279	1827.82	3	1.36947	51.1641	3	2	1	1
	B5XCY4;A0A0F8BQG8;A0A0S7KL63;A0A1A8MYL3;A0A087Y610;A0A147A7G3;C1BLK9;F1RBF6;G3NE92;H2M383;H2TT57;M4ARV6;Q6P102;Q6PC82;Q6UFZ9;W5ML49;W5UTN0	0.39199	1.10539	LAEQAERYDDMAAAMK		46.43	604.947	1811.82	3	0.716688	54.9431	2	2	3	4
	B5XCY4;A0A0P7UP22;C1BLK9;F1RBF6;Q6UFZ9;W5MTV7	0.612407	0.186004	DMQPTHPIR	[2] Oxidation (M)	38.66	370.849	1109.53	3	-3.36338	21.5706	2	0	1	0
	B5XCY4;A0A0F8BQG8;A0A0S7KL63;A0A1A8MYL3;A0A087Y610;A0A147A7G3;C1BLK9;F1RBF6;G3NE92;H2M383;H2TT57;M4ARV6;Q6P102;Q6PC82;Q6UFZ9;W5ML49;W5UTN0	0.265983	0.823506	LAEQAERYDDMAAAMK	[11] Oxidation (M)	36	610.28	1827.82	3	3.19547	39.2506	1	1	1	0
C1BFM3	25	0.638106	0.74224	25								60	62	59	57
	C1BFM3;C1BFS0	0.73994	0.878648	SDLGPTTMMSEGTR		126.54	741.831	1481.65	2	-1.31412	54.516	6	5	6	6
	C1BFM3;C1BFA2;C1BFS0	0.638106	1.4165	TMEGQDAVFIILGTR		117.75	825.93	1649.85	2	0.766302	106.068	4	2	6	0
	C1BFM3;C1BFA2;C1BFS0	0.469366	1.20076	TMEGQDAVFIILGTR	[2] Oxidation (M)	113.89	833.927	1665.84	2	-0.272547	98.9224	2	3	2	1
	C1BFM3;C1BFS0	1.76217	0.954822	SDLGPTTMMSEGTR	[8] Oxidation (M)	113.85	749.83	1497.64	2	0.342545	47.2397	11	12	3	10
	C1BFM3;A0A0F8B4Q6;A0A0F8CNZ9;C1BFS0;H3DNS7;Q4RFW2	5.6466	0.62177	VVVGDVLNKEDVK		104.38	707.399	1412.78	2	-3.81566	53.3014	1	1	1	1
	C1BFM3;C1BFS0	0.0668095	0.516456	SDLGPTTMMSEGTR	[9] Oxidation (M)	95.75	749.829	1497.64	2	-0.802898	38.401	1	2	1	0
	C1BFM3;C1BFA2;C1BFS0	4.54739	0.927937	ESGLDFVAVMPPHIDDNLPLTEK		94.38	846.425	2536.25	3	0.802003	111.176	5	4	7	4
	C1BFM3;C1BFA2;C1BFS0	0.0188062	1.35461	TMEGQDAVFIILGTR		91.11	550.957	1649.85	3	2.16512	106.14	6	6	2	8
	C1BFM3;C1BFS0	0.478619	0.2854	SDLGPTTMMSEGTR	[8] Oxidation (M)|[9] Oxidation (M)	85.24	757.826	1513.64	2	-0.840858	28.0585	2	3	2	2
	C1BFM3;C1BFS0	0.572639	0.50034	SDLGPTTMMSEGTR	[9] Oxidation (M)	82.53	500.222	1497.64	3	0.65604	38.401	0	1	1	1
	C1BFM3;C1BFA2;C1BFS0	0.30598	1.18285	TMEGQDAVFIILGTR	[2] Oxidation (M)	79.39	556.288	1665.84	3	1.33767	98.9224	1	1	2	3
	C1BFM3;C1BFS0	0.605185	0.401165	ESGLDFVAVMPPHIDDNLPLTEK	[10] Oxidation (M)	77.32	851.755	2552.24	3	-1.62738	101.313	4	3	3	4
	C1BFM3;A0A0F8B4Q6;A0A0F8CNZ9;A0A1A7X821;A0A1A8F8Z5;A0A1A8IND5;A0A1A8PAK1;A0A1A8PFW6;A0A1A8QD49;A0A060W713;A0A146ZXB4;C1BFA2;C1BFS0;H3DNS7;Q4RFW2	0.78857	0.601637	VVVGDVLNK		74.52	471.783	941.551	2	-4.46029	51.0926	2	2	2	1
	C1BFM3;A0A0F8B4Q6;A0A0F8CNZ9;A0A060W713;C1BFS0;H3DNS7;Q4RFW2	3.89021	0.730602	VVVGDVLNKEDVK		65.17	471.936	1412.79	3	-1.75228	55.3193	1	1	1	2
	C1BFM3;C1BFA2;C1BFS0	0.968271	0.835904	YDLGHFFVK		64.17	563.289	1124.56	2	-2.02883	74.8473	1	2	3	2
	C1BFM3;A0A0F8B4Q6;A0A0F8CNZ9;A0A1A7X821;A0A1A8F8Z5;A0A1A8IND5;A0A1A8PAK1;A0A1A8PFW6;A0A1A8QD49;A0A060W713;C1BFA2;C1BFS0;H3DNS7;Q4RFW2	0.116429	0.684432	LLPVTEDHDR		61.16	398.875	1193.6	3	-0.396507	35.7772	3	1	1	1
	C1BFM3;A0A060W713;A0A146ZXB4;C1BFA2;C1BFS0	0.622427	0.690124	YTVTENMLK		58.08	549.778	1097.54	2	-1.69725	52.7342	3	6	2	3
	C1BFM3;A0A060W713;A0A146ZXB4;C1BFS0	0.456609	1.06258	YTVTENMLK	[7] Oxidation (M)	51.86	557.774	1113.53	2	-3.74944	38.368	1	2	2	3
	C1BFM3;A0A060W713;C1BFA2;C1BFS0	0.987724	0.74224	CLSISDWDRK	[1] Methylthio (C)	49.6	423.531	1267.57	3	0.91615	66.5443	2	1	2	1
	C1BFM3;C1BFS0	3.16205	1.06133	NILDAMK		47.12	402.72	803.425	2	4.50695	54.9385	1	1	3	1
	C1BFM3;A0A0F8B4Q6;A0A0F8CNZ9;A0A060W713;C1BFA2;C1BFS0;H3DNS7;Q4RFW2	0.473838	0.681451	VVVGDVLNKEDVKK		43.24	514.634	1540.88	3	-0.975222	46.8859	0	1	2	0
	C1BFM3;C1BFS0	90.4852	0.431642	TVGVCGEYS	[5] Methylthio (C)	41.8	480.692	959.369	2	-3.85532	61.6911	0	0	1	1
	C1BFM3;A0A0F8B4Q6;A0A0F8CNZ9;C1BFS0;H3DNS7;Q4RFW2	1.10008	0.748323	VVVGDVLNKEDVKK		41.5	386.231	1540.9	4	9.46094	47.6666	1	2	2	1
	C1BFM3;A0A060W713;C1BFS0	10.6019	0.649165	CLSISDWDRK	[1] Methylthio (C)	37.37	634.791	1267.57	2	-1.25447	65.7202	1	0	1	0
	C1BFM3;A0A060W713;C1BFS0	0.00298279	1.43323	NILDAMK	[6] Oxidation (M)	32.84	410.713	819.411	2	-6.62312	32.2008	1	0	1	1
C1BJZ6	25	0.933086	1.01968	25								42	47	51	41
	C1BJZ6;A0A1A8N4L6;A0A060VYY9;A0A060XF42;A0A060XGL3;A0A060XXW6;B5DG32;B5X1S6	0.683633	1.11079	QLICDPSYIMDR	[N-term] Gln->pyro-Glu (N-term Q)|[4] Methylthio (C)	112.48	741.825	1481.64	2	0.92848	119.399	3	3	3	3
	C1BJZ6;A0A060VYY9;A0A060XF42;A0A060XGL3;A0A060XXW6;B5DG32;B5X1S6;H2M998	1.01219	0.023965	NSYYGAESASITPLEDLYKR		110.56	759.704	2276.09	3	-1.92815	81.9238	3	3	3	0
	C1BJZ6;A0A060VYY9;A0A060XF42;A0A060XGL3;A0A060XXW6;B5DG32;B5X1S6;H2M998	1.50709	1.00886	NSYYGAESASITPLEDLYK		108.03	1061	2119.99	2	-3.95686	90.3141	2	0	3	2
	C1BJZ6;A0A060XGL3;A0A060XXW6;B5X1S6	0.237857	0.00141355	FDLGQDVIDFTGHSLALYR		106.86	723.032	2166.07	3	-1.03166	117.356	3	2	3	0
	C1BJZ6;A0A0S7LTS2;A0A1A7YG71;A0A1A8H4W7;A0A1A8N4L6;A0A1A8TXW8;A0A060VYY9;A0A060XF42;A0A060XGL3;A0A060XXW6;A0A087XI82;A0A096LYK3;B5DG32;B5X1S6;G3Q6S8;H2M998;P31150	3.19346	0.308781	SPYLYPLYGLGELPQGFAR		91.6	714.374	2140.1	3	0.506578	118.342	5	6	4	4
	C1BJZ6;A0A1A8N4L6;A0A060VYY9;A0A060XF42;A0A060XGL3;A0A060XXW6;B5DG32;B5X1S6	0.941774	1.20206	QLICDPSYIMDR	[4] Methylthio (C)	89.35	750.339	1498.66	2	0.52964	100.359	5	4	5	6
	C1BJZ6;A0A060XGL3;A0A060XXW6;B5X1S6	0.164271	0.0399431	GSIYKVPSTETEALASSLMGLFEK		88.52	853.441	2557.3	3	0.834223	125.099	0	1	1	1
	C1BJZ6;A0A060XGL3;A0A060XXW6;B5X1S6	0.059979	1.19205	KFDLGQDVIDFTGHSLALYR		88.4	574.548	2294.16	4	-2.53124	111.286	1	0	2	0
	C1BJZ6;A0A0S7LTS2;A0A060XGL3;A0A060XXW6;A0A087XI82;A0A096LYK3;B5X1S6;H2M998;I3K1Q8;W5KSN1	6.31452	0.649634	VPSTETEALASSLMGLFEK		81.12	670.677	2009.01	3	2.81063	124.94	0	1	2	1
	C1BJZ6;A0A1A8N4L6;A0A060VYY9;A0A060XF42;A0A060XGL3;A0A060XXW6;B5DG32;B5X1S6	0.752122	1.04578	QLICDPSYIMDR	[N-term] Gln->pyro-Glu (N-term Q)|[4] Methylthio (C)|[10] Oxidation (M)	78.75	749.823	1497.63	2	0.961782	104.852	2	3	2	3
	C1BJZ6;A0A0S7LTS2;A0A1A7YG71;A0A1A8H4W7;A0A1A8N4L6;A0A1A8TXW8;A0A060VYY9;A0A060XF42;A0A060XGL3;A0A060XXW6;A0A087XI82;A0A096LYK3;B5DG32;B5X1S6;H2M998	0.933086	1.01558	FLMANGQLVR		78.36	574.814	1147.61	2	-3.05792	66.1474	1	2	1	2
	C1BJZ6;A0A1A8N4L6;A0A060VYY9;A0A060XF42;A0A060XGL3;A0A060XXW6;B5DG32;B5X1S6	0.643816	1.10654	QLICDPSYIMDR	[4] Methylthio (C)|[10] Oxidation (M)	76.34	758.337	1514.66	2	1.07661	85.6838	3	2	2	1
	C1BJZ6;A0A0S7LTS2;A0A1A8N4L6;A0A060VYY9;A0A060XF42;B5DG32;I3K1Q8	1.89483	1.15436	LSAIYGGTYMLNKPIEEIVMENGK		72.81	890.793	2669.36	3	4.39678	109.014	0	2	1	2
	C1BJZ6;A0A0P7UU27;A0A0S7LTS2;A0A1A8N4L6;A0A060VYY9;A0A060XF42;A0A060XGL3;A0A060XXW6;A0A087XI82;A0A096LYK3;B5DG32;B5X1S6;G3Q6S8;H2M998;I3K1Q8;P31150;W5NF56	0.264787	1.0894	IKLYSESLAR		70.05	393.896	1178.67	3	-0.419972	50.3076	1	1	1	1
	C1BJZ6;A0A0S7LTS2;A0A060XGL3;A0A060XXW6;A0A087XI82;A0A096LYK3;B5X1S6;P31150	1.53361	1.01968	FLVFVANFDENDPK		69.99	827.907	1653.8	2	-3.14125	99.6761	2	2	3	2
	C1BJZ6;A0A0S7LTS2;A0A1A8N4L6;A0A060VYY9;A0A060XF42;A0A060XGL3;A0A060XXW6;A0A087XI82;A0A096LYK3;B5DG32;B5X1S6;H2M998;I3K1Q8;W5KSN1;W5NF56	12.1838	0.00186183	MLLITQVTR		66.57	537.819	1073.62	2	-3.96727	72.4393	1	1	2	0
	C1BJZ6;A0A0S7LTS2;A0A1A7YG71;A0A1A8H4W7;A0A1A8N4L6;A0A1A8TXW8;A0A060VYY9;A0A060XF42;A0A060XGL3;A0A060XXW6;A0A087XI82;A0A096LYK3;B5DG32;B5X1S6;G3Q6S8;H2M998;P31150	12.8309	1.21565	LYSESLAR		66.56	469.749	937.483	2	-4.24681	37.517	0	1	2	1
	C1BJZ6;A0A0S7LTS2;A0A1A8N4L6;A0A060VYY9;A0A060XF42;A0A060XGL3;A0A060XXW6;A0A087XI82;A0A096LYK3;B5DG32;B5X1S6;H2M998;I3K1Q8;W5KSN1;W5NF56	0.470225	1.20275	MLLITQVTR	[1] Oxidation (M)	64.55	545.816	1089.62	2	-3.96541	62.9819	2	2	1	2
	C1BJZ6;A0A060XF42;A0A060XGL3;A0A060XXW6;B5DG32;B5X1S6	0.510177	0.648276	VIEGSFVYKK		62.89	390.557	1168.65	3	-0.505172	44.6919	1	1	1	1
	C1BJZ6;A0A0S7LTS2;A0A1A7YG71;A0A1A8H4W7;A0A1A8N4L6;A0A1A8TXW8;A0A060VYY9;A0A060XF42;A0A060XGL3;A0A060XXW6;A0A087XI82;A0A096LYK3;B5DG32;B5X1S6;H2M998	1.21105	0.848686	FLMANGQLVR	[3] Oxidation (M)	62.45	582.81	1163.61	2	-5.24462	60.7927	2	4	3	5
	C1BJZ6;A0A060XF42;A0A060XGL3;A0A060XXW6;B5DG32;B5X1S6;G3Q6S8;W5KSN1;W5NF56	3.8523	1.0698	VIEGSFVYK		57.5	521.281	1040.55	2	-6.93258	53.3745	1	1	2	1
	C1BJZ6;A0A060XGL3;A0A060XXW6;B5X1S6	0.557687	1.08786	KKNDIFGDAADQ		48.81	441.217	1320.63	3	-1.13496	37.1262	1	1	1	0
	C1BJZ6;W5KSN1	0.504555	0.91405	MTGTDFDFAEMER		41.88	775.319	1548.62	2	0.783005	70.8747	1	1	1	1
	C1BJZ6;A0A1A7YG71;A0A1A8H4W7;A0A1A8N4L6;A0A1A8TXW8;A0A060XGL3;A0A060XXW6;B5X1S6;G3Q6S8;H2M998;P31150	0.788731	0.20413	GRDWNVDLIPK		41.62	438.238	1311.69	3	-0.260001	66.9285	1	2	1	0
	C1BJZ6;A0A1A7YG71;A0A1A8H4W7;A0A1A8N4L6;A0A1A8TXW8;A0A060XGL3;A0A060XXW6;B5X1S6;G3Q6S8;H2M998;P31150	1.31277	1.1337	DWNVDLIPK		36.19	550.294	1098.57	2	2.68636	82.3481	1	1	1	2
H2SJP2	25	1.3168	0.779246	25								35	33	44	33
	H2SJP2;A0A0M3M1F3;A0A1A7XFH0;A0A1B2G2Q0;A0A060X0G4;A0A060YDJ4;A0A087XUX0;A0A096VJY6;A0A146XSN2;A0A146XSN5;A0A146XTQ5;A0A146XV66;A0A147AMI2;A5H1H8;B5DG30;B5X3U6;E9PKE3;G3NXI7;G3NXJ7;G9G0W7;H2SJP3;I3JAU8;M3ZHB7;O73788;P11142;Q0QWE4;Q5QK87;Q76N60	1.30529	0.909943	NQVAMNPTNTVFDAK	[5] Oxidation (M)	110.56	833.395	1664.78	2	-4.47104	52.9051	3	2	2	2
	H2SJP2;A0A0E4G1U1;A0A0F8B474;A0A0K1U318;A0A0M3M1F3;A0A0P7TS99;A0A0P7Y8R9;A0A0S1RWB6;A0A1A8FLK9;A0A1A8JDR4;A0A1B2G2Q0;A0A060WES3;A0A060X0G4;A0A060YDC0;A0A060YDJ4;A0A087XUX0;A0A096VJY6;A0A125RLA5;A0A142DA87;A0A146NKP1;A0A146SV22;A0A146UXG4;A0A146ZCZ4;A0A146ZVP9;A0A147A010;A0A172LPZ7;A3RGT9;A5H1H8;A5HL62;A8CEI1;B5B0I3;B5DG30;B5X3U6;B5X397;B6E4Y9;B6E947;B6VAH2;C9WE63;D2YZT1;D3TJN8;D3TZA6;E0XJL3;E9PKE…	0.00706168	0.606849	IINEPTAAAIAYGLDK		107.57	830.467	1658.92	2	19.0549	82.2707	1	1	1	1
	H2SJP2;A0A0M3M1F3;A0A1B2G2Q0;A0A060X0G4;A0A060YDC0;A0A060YDJ4;A0A087XUX0;A0A096VJY6;A3RGT9;A5H1H8;B5DG30;B5X3U6;D3TJN8;E9PKE3;G9G0W7;H2SJP3;I3JAU8;K9MR68;M3ZHB7;P11142;Q4SL93;Q6QIS4;Q76N60;W8GMR6	1.08876	0.788334	NQVAMNPTNTVFDAK		92.76	825.399	1648.78	2	-2.75892	63.2683	1	1	1	1
	H2SJP2;A0A0E4G1U1;A0A0M3M1F3;A0A1A7XFH0;A0A1B2G2Q0;A0A060YDJ4;A0A087XUX0;A0A146XSN2;A0A146XSN5;A0A146XTQ5;A0A146XV66;A0A147AMI2;A5H1H8;B5X3U6;C9WE63;E9PKE3;G9G0W7;H2SJP3;I3JAU8;M3ZHB7;O73788;P08108;P11142;P47773;Q0QWE4;Q5QK87;Q76N60;W5KA74	0.686261	0.0367706	GPAVGIDLGTTYSCVGVFQHGK	[14] Methylthio (C)	92.05	751.368	2251.08	3	2.01247	103.583	2	1	3	1
	H2SJP2;A0A0E4G1U1;A0A0M3M1F3;A0A0U2IKZ9;A0A1A7XFH0;A0A1B2G2Q0;A0A060VU47;A0A060WES3;A0A060X0G4;A0A060YDJ4;A0A087XUX0;A0A087YPM4;A0A096VJY6;A0A125RLA5;A0A142DA87;A0A146XSN2;A0A146XSN5;A0A146XTQ5;A0A146XUE5;A0A146XV66;A0A146ZVP9;A0A147AMI2;A0A147APF5;A0A172LPZ7;A5H1H8;A8CEI1;B5DG30;B5X3U6;B5X4Z3;B5X397;B6E4Y9;B6E947;B6F135;B6VAH2;C0HAK5;C9WE63;D2YZT1;D3TZA6;E9PKE3;G3NXI7;G3NXJ7;G4W8Y8;G9G0W7;H2RIT8…	0.381809	1.22042	VEIIANDQGNR		90.94	614.816	1227.62	2	-2.8152	36.9486	2	3	1	2
	H2SJP2;A0A0E4G1U1;A0A0M3M1F3;A0A0P7TS99;A0A1A7XFH0;A0A1B2G2Q0;A0A060DFM8;A0A060VU47;A0A060YDJ4;A0A087XUX0;A0A096VJY6;A0A146XSN2;A0A146XSN5;A0A146XTQ5;A0A146XV66;A0A147AMI2;A5H1H8;B5X3U6;C0HAK5;C9WE63;E9PKE3;G9G0W7;H2SJP3;H3DM99;I3JAU8;M3ZHB7;O73788;P08108;P11142;P47773;Q0QWE4;Q4RHR7;Q5QK87;Q76N60;R9WNY5;W5KA74	0.85295	0.618434	MKEIAEAYLGK		87.81	626.828	1251.64	2	-9.87005	53.401	1	1	1	1
	H2SJP2;A0A0E4G1U1;A0A0U2IKZ9;A0A096VJY6;B5X4Z3;B6E4Y9;B6E947;B6F135;B6VAH2;C9WE63;E9PKE3;G4W8Y7;H2RIT8;H2S0M6;H2S0M7;H2SJP3;O73922;P08108;P11142;Q5KT34;Q5KT35;Q7T275;Q8UWM6;Q91233;Q98900;W5KA74	2.29045	0.804075	NSLESYAFNMK	[10] Oxidation (M)	86.09	660.299	1318.58	2	-2.15005	56.3924	1	1	2	1
	H2SJP2;A0A0A7DLL1;A0A0M3M1F3;A0A0P7TS99;A0A1A7XFH0;A0A1B2G2Q0;A0A060VU47;A0A060YDJ4;A0A087XUX0;A0A096VJY6;A0A146XSN2;A0A146XSN5;A0A146XTQ5;A0A146XV66;A0A147AMI2;A0A147APF5;A0A172LPZ7;A5H1H8;B5X3U6;B6E4Y9;B6E947;B6VAH2;C0HAK5;C9WE63;D2YZT1;D3TZA6;E9PKE3;G3NXI7;G3NXJ7;G9G0W7;H2SJP3;I3JAU8;M3ZHB7;O73788;O73922;P08108;P11142;P47773;Q0QWE4;Q1HP65;Q5QK87;Q6PGX4;Q7SZM8;Q7T276;Q76N60;R9WNY5;V5L1N3;W5KA74	0.98252	0.468467	QTQTFTTYSDNQPGVLIQVYEGER		85.94	925.446	2773.32	3	-1.56643	90.3141	3	3	3	4
	H2SJP2;A0A0E4G1U1;A0A0M3M1F3;A0A0P7TS99;A0A1A7XFH0;A0A1B2G2Q0;A0A060VU47;A0A060X0G4;A0A060YDJ4;A0A087XUX0;A0A096VJY6;A0A146XSN2;A0A146XSN5;A0A146XTQ5;A0A146XUE5;A0A146XV66;A0A147AMI2;A0A147APF5;A5H1H8;B5DG30;B5X3U6;C0HAK5;C9WE63;D2YZT1;E9PKE3;G9G0W7;H2SJP3;H2UP56;H3DM99;I3JAU8;M3ZHB7;O73788;P08108;P11142;P47773;Q0QWE4;Q4RHR7;Q5QK87;Q6PGX4;Q7SZM8;Q7T276;Q76N60;R9WNY5;W5KA74	1.72719	0.810836	FEELNADLFR		85.7	627.31	1252.6	2	-3.46243	81.0664	3	3	3	2
	H2SJP2;A0A1B2G2Q0;A5H1H8;G9FLS8;H2SJP3;I7FW61;K9MR68;M4GI15;M4VMY6;M9WM43;P08108;P47773;Q4SL93;Q6QIS4;Q76N60;W8GMR6;W8GV68;W8H072	0.0233048	0.700797	TTPSYVAFTDSER		84.95	737.346	1472.68	2	-1.03154	57.4869	3	3	1	3
	H2SJP2;A0A0E4G1U1;A0A0M3M1F3;A0A0P7TS99;A0A1B2G2Q0;A0A060YDJ4;A0A087XUX0;A0A096VJY6;A0A146NKP1;A0A146UXG4;A3RGT9;A5H1H8;B5X3U6;C9WE63;D2YZT1;D3TJN8;G9FLS8;G9G0W7;H2SJP3;I3JAU8;I3JYT8;I7FW61;K9MR68;M3ZHB7;M4GI15;M4VMY6;P08108;P47773;Q4SL93;Q6QIS4;Q76N60;R9WNY5;R9WRQ7;S4T781;W5KA74;W8GMR6	13.2817	0.505492	DAGTISGLNVLR		84.9	608.335	1214.66	2	-5.17802	72.1548	0	1	2	1
	H2SJP2;A0A0E4G1U1;A0A0F8B474;A0A0K1U318;A0A0P7Y8R9;A0A096VJY6;B5B0I3;B5X4Z3;B6E4Y9;B6E947;B6VAH2;C9WE63;D3TJN8;E0XJL3;E9PKE3;F4YAX3;G4W8Y7;G9FLS8;H2SJP3;H3CF85;O73922;P08108;P11142;Q5KT34;Q5KT35;Q7T275;Q8UWM6;Q801X9;Q91233;V9PT94;W5KA74	1.91856	0.436015	NSLESYAFNMK		84.89	652.312	1302.61	2	14.7655	67.3319	1	1	1	0
	H2SJP2;A0A0E4G1U1;A0A0M3M1F3;A0A0P7TS99;A0A1A8FLK9;A0A1A8JDR4;A0A1B2G2Q0;A0A060WES3;A0A060X0G4;A0A060YDJ4;A0A087XUX0;A0A096VJY6;A0A146NKP1;A0A146UXG4;A0A146ZVP9;A0A172LPZ7;A3RGT9;A5H1H8;B5DG30;B5X3U6;B5X397;C9WE63;D2YZT1;D3TJN8;E9PKE3;G5ELX5;G9FLS8;G9G0W7;H2LRF2;H2SJP3;H3DM99;I3JAU8;I3JYT8;I7FW61;K9MR68;M3ZHB7;M4GI15;M4VMY6;P08108;P11142;P47773;P79984;Q4RHR7;Q4SL93;Q5DW64;Q6PGX4;Q6QIS4;Q76N60;R9W…	5.21198	82.3909	IINEPTAAAIAYGLDKK		81.48	596.67	1786.99	3	2.23203	71.9406	1	0	2	3
	H2SJP2;A0A0E4G1U1;A0A0M3M1F3;A0A0P7TS99;A0A1A8JDR4;A0A1B2G2Q0;A0A060X0G4;A0A060YDJ4;A0A087XUX0;A0A096VJY6;A0A146NKP1;A0A146UXG4;A3RGT9;A5H1H8;B5DG30;B5X3U6;C9WE63;D2YZT1;E9PKE3;G9FLS8;G9G0W7;H2SJP3;H3DM99;I3JAU8;I3JYT8;I7FW61;K9MR68;M3ZHB7;M4GI15;M4VMY6;P08108;P11142;P47773;P79984;Q4RHR7;Q4SL93;Q6PGX4;Q6QIS4;Q6TDU0;Q76N60;R9WNY5;R9WRQ7;S4T781;W5KA74;W8GMR6	7.04119	4.21215	ARFEELNADLFR		78.08	494.264	1479.77	3	16.0672	76.1222	0	1	1	1
	H2SJP2;A0A0M3M1F3;A0A1B2G2Q0;A0A060X0G4;A0A060YDC0;A0A060YDJ4;A0A087XUX0;A0A096VJY6;A3RGT9;A5H1H8;B5DG30;B5X3U6;D3TJN8;E9PKE3;G9G0W7;H2SJP3;I3JAU8;K9MR68;M3ZHB7;P11142;Q4SL93;Q6QIS4;Q76N60;W8GMR6	1.75546	0.806606	NQVAMNPTNTVFDAKR		72.74	602.637	1804.89	3	-0.18314	57.8406	1	0	1	0
	H2SJP2;A0A0E4G1U1;A0A0M3M1F3;A0A0P7TS99;A0A1A7XFH0;A0A1B2G2Q0;A0A060DFM8;A0A060VU47;A0A060YDJ4;A0A087XUX0;A0A096VJY6;A0A146XSN2;A0A146XSN5;A0A146XTQ5;A0A146XV66;A0A147AMI2;A5H1H8;B5X3U6;C0HAK5;C9WE63;E9PKE3;G9G0W7;H2SJP3;H3DM99;I3JAU8;M3ZHB7;O73788;P08108;P11142;P47773;Q0QWE4;Q4RHR7;Q5QK87;Q76N60;R9WNY5;W5KA74	0.772871	0.640181	MKEIAEAYLGK		64.59	418.225	1251.65	3	1.31484	53.401	1	2	3	1
	H2SJP2;A0A1A7XFH0;A0A1B2G2Q0;A0A087XUX0;A0A142DA87;A0A146XSN2;A0A146XSN5;A0A146XTQ5;A0A146XV66;A0A147AMI2;A5H1H8;G9G0W7;H2SJP3;I3JAU8;M3ZHB7;O73788;Q0QWE4;Q5QK87;Q76N60	1.68875	0.240439	GQIHDIVLVGGSTR		56.26	726.399	1450.78	2	-4.44096	54.8893	1	1	1	1
	H2SJP2;A0A0A7DLL1;A0A0E4G1U1;A0A0M3M1F3;A0A0P7TS99;A0A0U2IKZ9;A0A1A7XFH0;A0A060VU47;A0A060X0G4;A0A060YDJ4;A0A087XUX0;A0A096VJY6;A0A125RLA5;A0A142DA87;A0A146XSN2;A0A146XSN5;A0A146XTQ5;A0A146XV66;A0A147AMI2;A0A147APF5;A0A172LPZ7;A5H1H8;B5DG30;B5X3U6;B5X4Z3;B6E4Y9;B6E947;B6F135;B6VAH2;C0HAK5;C9WE63;D2YZT1;E9PKE3;G9G0W7;H2RIT8;H2S0M6;H2S0M7;H2SJP3;H2UP56;H3DM99;H6SFW8;I3JAU8;M3ZHB7;O73788;O73922;P081…	9.99183	1.11161	DNNLLGK		54.1	387.208	772.402	2	-7.89186	29.7069	2	1	3	1
	H2SJP2;H2SJP3;I7FW61;M4GI15;M4VMY6;Q4SL93;W5KA74	0.708686	1.11821	TVTNAVITVPAYFNDSQR		53.64	666.01	1995.01	3	1.72089	85.8993	3	1	1	2
	H2SJP2;A0A0E4G1U1;A0A0M3M1F3;A0A0U2IKZ9;A0A1A7XFH0;A0A1B2G2Q0;A0A060DFM8;A0A060VU47;A0A060X0G4;A0A060YDJ4;A0A087XUX0;A0A096VJY6;A0A125RLA5;A0A142DA87;A0A146XSN2;A0A146XSN5;A0A146XTQ5;A0A146XV66;A0A147AMI2;A5H1H8;B5DG30;B5X3U6;B6E4Y9;B6E947;B6F135;B6VAH2;C0HAK5;D2YZT1;E9PKE3;G9G0W7;H2SJP3;H2UP56;H3DM99;H6SFW8;I3JAU8;M3ZHB7;O73788;O73922;P08108;P11142;P47773;Q0QWE4;Q4RHR7;Q4RVT6;Q5QK87;Q6PGX4;Q76N6…	1.3168	0.575795	STAGDTHLGGEDFDNR		50.64	564.579	1690.72	3	-1.41794	38.2265	1	1	1	1
	H2SJP2;A0A0E4G1U1;A0A0M3M1F3;A0A0P7TS99;A0A1A7XFH0;A0A1B2G2Q0;A0A060DFM8;A0A060VU47;A0A060YDJ4;A0A087XUX0;A0A096VJY6;A0A146XSN2;A0A146XSN5;A0A146XTQ5;A0A146XV66;A0A147AMI2;A5H1H8;B5X3U6;C0HAK5;C9WE63;E9PKE3;G9G0W7;H2SJP3;H3DM99;I3JAU8;M3ZHB7;O73788;P08108;P11142;P47773;Q0QWE4;Q4RHR7;Q5QK87;Q76N60;R9WNY5;W5KA74	1.21102	0.612795	MKEIAEAYLGK	[1] Oxidation (M)	49.67	423.556	1267.65	3	-1.25557	44.3362	1	1	2	2
	H2SJP2;A0A0E4G1U1;A0A0F8B474;A0A0K1U318;A0A0M3M1F3;A0A0P7TS99;A0A060X0G4;A0A060YDC0;A0A087XUX0;A0A096VJY6;A0A125RLA5;A0A142DA87;A0A146NKP1;A0A146SV22;A0A146UXG4;A0A147A010;A0A172LPZ7;A3RGT9;A5H1H8;A5HL62;B5B0I3;B5DG30;B6E4Y9;B6E947;B6VAH2;C9WE63;D2YZT1;D3TJN8;E0XJL3;E9PKE3;F4YAX3;G9FLS8;G9G0W7;H2SJP3;H3CF85;H3DM99;H6SFW8;I3JAU8;I3JYT8;I7FW61;K9MR68;M3ZHB7;M4GI15;M4VMY6;O73922;P08108;P11142;P47773…	2.90426	0.45725	DNNLLGKFELTGIPPAPR		48.56	651.35	1951.03	3	-12.555	100.862	0	2	3	0
	H2SJP2;A0A0E4G1U1;A0A0M3M1F3;A0A0P7TS99;A0A1B2G2Q0;A0A060YDJ4;A0A087XUX0;A0A096VJY6;A0A146NKP1;A0A146UXG4;A3RGT9;A5H1H8;B5X3U6;C9WE63;D3TJN8;E9PKE3;G9FLS8;G9G0W7;H2SJP3;H3DM99;I3JAU8;I3JYT8;I7FW61;K9MR68;M3ZHB7;M4GI15;M4VMY6;P08108;P11142;P47773;P79984;Q4RHR7;Q4SL93;Q6QIS4;Q76N60;R9WNY5;R9WRQ7;S4T781;W5KA74;W8GMR6	1.56292	1.07602	EIAEAYLGK		47.43	497.263	992.512	2	-5.61227	46.1778	2	1	2	1
	H2SJP2;A0A0K1U318;A0A0M3M1F3;A0A0P7TS99;A0A0S1RWB6;A0A060YDJ4;A0A087XUX0;A0A096VJY6;A0A172LPZ7;A3RGT9;A5H1H8;B5B0I3;B5X3U6;D3TZA6;E9PKE3;F4YAX3;G9FLS8;G9G0W7;H2SJP3;H3DM99;I3JAU8;I7FW61;K9MR68;M3ZHB7;M4GI15;M4VMY6;P08108;P11142;P47773;P79984;Q4RHR7;Q4SL93;Q6PGX4;Q6QIS4;Q6TDU0;Q7T275;Q76N60;Q801X9;V9PT94;W5KA74;W5M4B0;W8GMR6	0.755669	0.779246	VCNPIITK	[2] Methylthio (C)	44.11	467.248	932.482	2	0.422581	54.2322	0	1	2	1
	H2SJP2;A0A1B2G2Q0;A0A087XUX0;A0A142DA87;A5H1H8;G9G0W7;H2SJP3;I3JAU8;M3ZHB7;Q4SL93;Q6TDU0;Q76N60;W8GMR6	32.4271	1.39288	GQIHDIVLVGGSTR		42.81	484.603	1450.79	3	-1.72016	52.5922	1	0	1	0
Q6UFZ9	25	0.612407	1.08999	25								50	51	45	51
	Q6UFZ9;B5XCY4;W5MTV7	0.769815	1.37657	AVTEQGGELSNEER		130.69	759.855	1517.7	2	-0.473299	27.8298	4	5	3	4
	Q6UFZ9;B5XCY4	0.119307	0.860065	KTTVENSQQAYQEAFDISK		103.74	729.69	2186.05	3	-0.506535	61.5545	0	1	1	2
	Q6UFZ9;B5XCY4	0.255623	0.00188368	KTTVENSQQAYQEAFDISKK		99.44	772.387	2314.14	3	-1.9652	57.8079	0	1	1	0
	Q6UFZ9;B5XCY4	0.450879	1.00226	TTVENSQQAYQEAFDISKK		96.4	729.69	2186.05	3	-1.04134	61.7272	1	2	2	1
	Q6UFZ9;B5XCY4	1.43554	1.08999	AAFDEAIAELDTLNEDSYK		90.04	1057.99	2113.97	2	2.0422	104.923	1	1	2	0
	Q6UFZ9;B5XCY4	1.18698	0.91043	DVLALLDNYLIANATQAESK		87.83	721.382	2161.12	3	-1.30845	125.667	1	1	1	1
	Q6UFZ9;A0A0F8BQG8;A0A0N8JZY2;E9QJ96;H3CER2;Q4T5H5;Q5PRD0;Q7T356;W5ML49	0.0584462	1.16106	YLSEVASGDSK		83.74	578.281	1154.55	2	0.425428	29.1058	3	3	1	2
	Q6UFZ9;A0A0E9X9D8;B5XCY4	564.572	421.089	IEAELQDICK	[9] Methylthio (C)	82.62	604.289	1206.56	2	1.73313	78.8782	0	0	2	2
	Q6UFZ9;A0A060WMG2;B5DGB9;B5XCY4;C1BLK9;E9QJ96;F1RBF6;H3CER2;Q4T5H5;Q5PRD0;Q7T356;W5KQS7;W5ML49	0.227791	1.19626	VISSIEQKTEGNEK		81.56	521.276	1560.81	3	4.49159	27.6176	4	3	1	4
	Q6UFZ9;B5XCY4	0.626869	1.05565	TTVENSQQAYQEAFDISK		81.2	686.993	2057.96	3	0.957624	66.0478	1	1	2	0
	Q6UFZ9;B5XCY4	0.69028	1.31038	KTTVENSQQAYQEAFDISKK		78.85	579.544	2314.15	4	2.11483	56.3571	0	0	2	1
	Q6UFZ9;A0A0E9X9D8;A0A0F8BQG8;A0A0P7UP22;A0A0P7VQ20;A0A0P7Y571;A0A0S7KL63;A0A1A8MN33;A0A1A8MYL3;A0A1A8NF28;A0A060VW20;A0A060WMG2;A0A060X1L5;A0A087Y610;A0A147A7G3;B5DFX5;B5DGB9;B5X4L8;B5XCY4;B5XDE4;B5XDU3;C1BL88;C1BLK9;E9QJ96;F1RBF6;G3NE92;H2M383;H2TT57;H2TUP1;M4ARV6;P31947;Q5CZQ1;Q5PRD0;Q6P102;Q6PC82;Q6PUV9;Q6RWD6;Q6UFZ0;Q6UFZ1;Q6UFZ5;Q7T356;W5KBE4;W5KQS7;W5ML49;W5MTV7;W5UTN0	1.35903	0.935924	DSTLIMQLLR		76.81	595.333	1188.65	2	-2.90554	106.149	3	4	6	4
	Q6UFZ9;A0A0F8BQG8;A0A0S7KL63;A0A060WMG2;A0A087Y610;A0A147A7G3;B5DGB9;B5XCY4;C1BLK9;E9QJ96;F1RBF6;G3NE92;G3PBA3;H2M383;H2TT57;I3KL45;M4ARV6;P31947;Q5PRD0;Q7T3G2;Q803M8;Q04917;W5KBE4;W5KQS7;W5ML49	1.8406	0.717406	VISSIEQK		68.8	452.259	902.503	2	-4.63176	27.494	10	9	5	9
	Q6UFZ9;A0A0F8BQG8;A0A0N8JZY2;H3CER2;Q4T5H5;W5ML49	0.642852	0.745355	YLSEVASGDSKK		68.5	642.326	1282.64	2	-2.3635	23.9335	1	2	1	1
	Q6UFZ9;A0A0F8BQG8;A0A0S7KL63;A0A1A8MYL3;A0A060WMG2;A0A087Y610;B5DGB9;B5XCY4;C1BLK9;G3NE92;Q4T5H5	0.60965	1.27127	MDKNDLVQK	[N-term] Acetyl (Protein N-term)|[1] Oxidation (M)	67.26	574.785	1147.56	2	1.31927	23.6489	1	1	1	1
	Q6UFZ9;A0A0F8BQG8;M4ARV6;W5ML49	0.422787	0.214304	YLSEVASGDSKK		67.19	428.553	1282.64	3	-2.19692	25.8752	2	2	1	2
	Q6UFZ9;A0A060WMG2;B5DGB9;B5XCY4;C1BLK9;E9QJ96;F1RBF6;H3CER2;Q4T5H5;Q5PRD0;Q7T356;W5KQS7;W5ML49	0.0811067	0.778635	VISSIEQKTEGNEKK		65.65	563.974	1688.9	3	3.02728	23.7911	1	1	1	1
	Q6UFZ9;A0A0F8BQG8;A0A0S7KL63;A0A1A8MYL3;A0A060WMG2;A0A087Y610;B5DGB9;B5XCY4;C1BLK9;G3NE92;H2M383	0.132616	1.50322	MDKNDLVQK	[N-term] Acetyl (Protein N-term)	62.59	566.785	1131.56	2	-2.71624	39.4291	1	1	1	2
	Q6UFZ9;A0A0F8BQG8;A0A0S7KL63;A0A1A8MYL3;A0A087Y610;A0A147A7G3;B5XCY4;C1BLK9;F1RBF6;G3NE92;H2M383;H2TT57;M4ARV6;Q6P102;Q6PC82;W5ML49;W5UTN0	1.36478	1.11975	YDDMAAAMK		59.04	508.215	1014.41	2	-0.00503562	36.9837	1	1	1	0
	Q6UFZ9;A0A0F8BQG8;A0A0P7UPP7;A0A0P7WKG4;A0A0S7GHM2;A0A0S7KL63;A0A1A7XZT9;A0A1A8B857;A0A1A8GDR2;A0A1A8GY39;A0A1A8MYL3;A0A087XYA9;A0A087Y610;A0A147A7G3;B5XCY4;C1BLK9;E3TET9;F1RBF6;G3NE92;H2TT57;H3CER2;M3ZK30;Q4T5H5;Q7T356;Q9DF39;W5ML49;W5UBL1;W5UTN0	0.881365	1.37706	YDDMAAAMK	[8] Oxidation (M)	55.51	516.215	1030.41	2	4.70237	21.2447	2	2	1	1
	Q6UFZ9;A0A0F8BQG8;A0A0P7UP22;A0A0P7Y571;A0A0S7KL63;A0A1A8MYL3;A0A060VW20;A0A060WER1;A0A060WMG2;A0A060X1L5;A0A087Y610;A0A147A7G3;B5DFX5;B5DGB9;B5X4L8;B5XCY4;B5XDE4;B5XDU3;C1BL88;C1BLK9;E9QJ96;F1RBF6;G3NE92;G3NPB4;G3PBA3;H2M383;H2TT57;I3J728;I3KL45;M4ARV6;P31947;Q5PRD0;Q6P102;Q6PC82;Q6PUV9;Q6UFZ0;Q6UFZ1;Q6UFZ6;Q7T3G2;Q803M8;Q04917;W5KBE4;W5KQS7;W5ML49;W5MTV7;W5UTN0	0.792523	1.17737	NLLSVAYK		53.87	454.265	906.515	2	-2.74565	61.3407	5	5	3	8
	Q6UFZ9;A0A0F8BQG8;A0A0S7KL63;A0A1A8MYL3;A0A087Y610;A0A147A7G3;B5XCY4;C1BLK9;F1RBF6;G3NE92;H2M383;H2TT57;M4ARV6;Q6P102;Q6PC82;W5ML49;W5UTN0	0.35911	1.14779	LAEQAERYDDMAAAMK	[15] Oxidation (M)	49.36	610.279	1827.82	3	1.36947	51.1641	3	2	1	1
	Q6UFZ9;A0A0F8BQG8;A0A0S7KL63;A0A1A8MYL3;A0A087Y610;A0A147A7G3;B5XCY4;C1BLK9;F1RBF6;G3NE92;H2M383;H2TT57;M4ARV6;Q6P102;Q6PC82;W5ML49;W5UTN0	0.39199	1.10539	LAEQAERYDDMAAAMK		46.43	604.947	1811.82	3	0.716688	54.9431	2	2	3	4
	Q6UFZ9;A0A0P7UP22;B5XCY4;C1BLK9;F1RBF6;W5MTV7	0.612407	0.186004	DMQPTHPIR	[2] Oxidation (M)	38.66	370.849	1109.53	3	-3.36338	21.5706	2	0	1	0
	Q6UFZ9;A0A0F8BQG8;A0A0S7KL63;A0A1A8MYL3;A0A087Y610;A0A147A7G3;B5XCY4;C1BLK9;F1RBF6;G3NE92;H2M383;H2TT57;M4ARV6;Q6P102;Q6PC82;W5ML49;W5UTN0	0.265983	0.823506	LAEQAERYDDMAAAMK	[11] Oxidation (M)	36	610.28	1827.82	3	3.19547	39.2506	1	1	1	0
W8W0Y8	25	0.611886	0.846533	25								65	72	62	65
	W8W0Y8	0.646787	0.74471	LLTGELFNFSSLQGK		121.06	827.444	1652.87	2	-1.82626	106.796	9	9	10	13
	W8W0Y8	0.741074	0.566531	DKLPFPSDEPMALMNDPK		99.9	682.328	2043.96	3	-1.29882	87.7749	6	7	4	3
	W8W0Y8	1.43263	1.17194	LPFPSDEPMALMNDPK		88.44	901.427	1800.84	2	-1.56165	95.7209	3	3	4	3
	W8W0Y8	0.538578	0.780585	LLTGELFNFSSLQGK		85.67	551.966	1652.88	3	0.146407	106.796	2	2	1	0
	W8W0Y8	1.3821	1.12198	FLTSNIEGDIK		83.93	618.825	1235.64	2	-3.52545	65.364	3	3	4	2
	W8W0Y8	0.772338	0.779696	DKLPFPSDEPMALMNDPK	[11] Oxidation (M)	83.74	687.66	2059.96	3	-1.00012	76.7431	2	2	1	1
	W8W0Y8	0.787737	0.673729	DKLPFPSDEPMALMNDPK	[14] Oxidation (M)	81.78	687.659	2059.96	3	-1.89112	75.3997	3	4	3	3
	W8W0Y8	32.4094	1.00541	FLIGPAGEPFK		74	588.322	1174.63	2	-7.97797	81.5679	0	1	2	2
	W8W0Y8;M1H6G2	0.305086	0.794921	DYTQMNELHER	[5] Oxidation (M)	72.75	726.314	1450.61	2	-1.02575	25.9923	0	0	2	1
	W8W0Y8	3.29139	2.79994	DKLPFPSDEPMALMNDPK		71.56	1022.99	2043.96	2	-4.2977	90.8949	1	1	1	1
	W8W0Y8	0.611886	1.484	LPFPSDEPMALMNDPK	[9] Oxidation (M)	69.79	909.425	1816.84	2	-0.945468	82.3771	2	3	1	1
	W8W0Y8;A0A060CZ14;E1U5T7;M1H6G2;M4SQE4;W8W106	0.13203	0.501053	DYTQMNELHER	[5] Oxidation (M)	66.07	484.545	1450.61	3	-1.13796	28.1294	3	2	1	1
	W8W0Y8	0.404476	1.52174	LPFPSDEPMALMNDPK	[12] Oxidation (M)	64.72	909.427	1816.84	2	1.2419	80.9676	1	1	1	2
	W8W0Y8	1.07982	0.56753	RFLTSNIEGDIK		63.04	464.919	1391.74	3	-3.91688	61.7272	1	2	2	1
	W8W0Y8;M1H6G2	0.0391467	0.815867	DYTQMNELHER		61.26	479.217	1434.63	3	6.03976	39.7843	7	8	2	5
	W8W0Y8	0.451861	0.9383	TDIAWNFEK		60.53	562.276	1122.54	2	1.83447	68.7815	3	2	1	3
	W8W0Y8;M1H6G2	0.0048179	0.848259	DYTQMNELHER		59.78	718.317	1434.62	2	0.305906	39.7137	1	1	1	3
	W8W0Y8	0.455104	0.238837	FLIGPAGEPFKR		59.35	444.587	1330.74	3	0.253127	68.9073	2	2	2	2
	W8W0Y8	0.139721	0.988625	MFYDLTAK	[1] Oxidation (M)	58.66	502.743	1003.47	2	3.35002	52.3716	2	2	2	2
	W8W0Y8	0.217229	0.95046	FLTSNIEGDIKELLNTAN		57.01	664.683	1991.03	3	2.39445	122.645	2	2	1	2
	W8W0Y8;E6ZG62;W8W0V5	1.72877	0.885785	DAHPLFVYLK		55.65	601.83	1201.65	2	-3.82607	75.9799	4	4	4	4
	W8W0Y8	1.26455	0.846533	LPFPSDEPMALMNDPK		52.28	601.29	1800.85	3	2.87655	95.7209	0	1	1	1
	W8W0Y8	0.768901	0.978879	MFYDLTAK		44.69	494.746	987.477	2	2.569	61.9039	8	8	8	8
	W8W0Y8	0.414057	0.405416	NEEILMSLK		40.59	538.785	1075.56	2	-1.77031	68.1141	0	1	1	0
	W8W0Y8	0.567305	0.636989	YVRPGNGFEPK		37.86	421.887	1262.64	3	-1.52813	36.8073	0	1	2	1
A0A060XBV8	24	0.677446	0.97048	24								69	68	63	67
	A0A060XBV8;A0A1A7WBB0;A0A1A7YA49;B5X2H6;F6KMM1;P56533;W5JXK7	0.674419	1.06657	ANNTTFGLASGVFTR		136.76	778.394	1554.77	2	-3.07306	80.4999	6	4	4	5
	A0A060XBV8	1.47984	0.921529	EGAMVLCGGEAFTPIEPK	[7] Methylthio (C)	112.53	947.94	1893.87	2	-1.0433	105.914	2	2	1	2
	A0A060XBV8;A0A0P7W4X8;B5X2H6;W5JXK7	0.534801	4.73887	VAENLQAGTCFINNYNISPVEVPFGGYK	[10] Methylthio (C)	107.08	1030.83	3089.46	3	0.19799	117.638	2	1	2	3
	A0A060XBV8	0.429543	1.6129	KEGAMVLCGGEAFTPIEPK	[8] Methylthio (C)	96.67	674.998	2021.97	3	4.63813	96.6359	2	1	2	2
	A0A060XBV8;B5X2H6	0.197911	0.116706	AQLLESMPGASTGQVVVTDHLNFWGGCR	[N-term] Acetyl (Protein N-term)|[27] Methylthio (C)	89.89	1021.15	3060.42	3	-0.614178	124.593	2	2	2	1
	A0A060XBV8	0.535105	1.00049	IGDPLLENTR		87.59	564.306	1126.6	2	-0.267553	57.694	16	17	9	16
	A0A060XBV8;A0A0F8ARW2;A0A0P7W4X8;A0A0S7HNR2;A0A1A7WBB0;A0A1A7YA49;A0A060WQJ8;A0A087YE46;B5X2H6;F6KMM1;G3NII7;G3NIK0;G3NIL3;H2S9I2;P56533;W5JXK7;W5LI79	0.624912	0.940475	VSFTGSVPTGK		77.26	540.288	1078.56	2	-4.81597	47.8016	2	3	1	3
	A0A060XBV8;A0A0P7W4X8;A0A0S7HNR2;A0A1A7WBB0;A0A1A7YA49;A0A1A8DKE3;A0A1A8F3J9;A0A1A8IKF2;A0A1A8NZI9;A0A1A8QT55;A0A087YE46;B5X2H6;G3NII7;G3NIK0;G3NIL3;H2MGN4;Q19A30	0.307886	1.08746	ENGQVTIEYYSQLK		74.32	836.414	1670.81	2	-0.539992	66.0478	1	1	1	1
	A0A060XBV8;B5X2H6	2.00384	0.407883	TVVVEMGDVDDYFNC	[15] Methylthio (C)	72.93	876.352	1750.69	2	0.0415252	111.827	1	1	2	0
	A0A060XBV8;B5X2H6	0.166019	0.455543	EIMPVFLEEVVKR		67.78	530.298	1587.87	3	2.11561	107.705	4	5	2	3
	A0A060XBV8;B5X2H6	3.57893	0.396972	EAGVPDGLFNVVQGGAETGTLLCNHPGVAK	[23] Methylthio (C)	67.13	999.499	2995.47	3	7.22993	114.537	2	2	2	2
	A0A060XBV8;B5X2H6	0.941962	0.828429	EIMPVFLEEVVK		66.41	716.889	1431.76	2	-2.94263	112.719	3	3	3	4
	A0A060XBV8;B5X2H6	0.115676	0.548457	EIMPVFLEEVVKR	[3] Oxidation (M)	65.61	535.631	1603.87	3	5.25764	92.3849	4	5	1	3
	A0A060XBV8;B5X2H6	0.819493	0.581176	EAGVPDGLFNVVQGGAETGTLLCNHPGVAK	[23] Methylthio (C)	62.5	749.87	2995.45	4	-0.414847	112.361	0	1	1	0
	A0A060XBV8;B5X2H6	1201.03	1894.91	TVVVEMGDVDDYFNC	[6] Oxidation (M)|[15] Methylthio (C)	58.24	884.348	1766.68	2	-1.24528	94.265	0	0	1	2
	A0A060XBV8	0.703016	1.32004	DGINAEPVHEPATGR		58.1	781.881	1561.75	2	-0.802173	35.763	1	2	1	1
	A0A060XBV8;A0A0P7W4X8;H2S9I2	0.227969	1.16138	VLGFISQAK		56.76	481.784	961.553	2	-7.57298	62.3725	2	2	1	2
	A0A060XBV8;A0A0S7HNR2;A0A1A7WBB0;A0A1A7YA49;A0A087YE46;B5X2H6;G3NII7;G3NIK0;G3NIL3;H2S9I2;P56533;W5LI79	4.75618	1.67798	VMLEAAR	[2] Oxidation (M)	54.9	403.216	804.418	2	2.97704	27.1625	3	2	10	2
	A0A060XBV8;B5X2H6	0.168434	0.85811	MGALITR		53.61	381.223	760.432	2	6.67635	32.6572	1	1	2	1
	A0A060XBV8;B5X2H6	0.987183	0.723542	EIMPVFLEEVVK	[3] Oxidation (M)	51.33	724.886	1447.76	2	-3.58106	98.8192	1	2	1	2
	A0A060XBV8;B5X2H6	0.721259	1.11317	LEVINNGK		49.51	443.755	885.495	2	3.29705	29.746	1	1	2	2
	A0A060XBV8	0.665401	1.24965	DGINAEPVHEPATGR		49.01	521.592	1561.75	3	4.44671	35.6925	7	5	6	5
	A0A060XBV8;A0A0S7HNR2;A0A1A7WBB0;A0A1A7YA49;A0A087YE46;B5X2H6;G3NII7;G3NIK0;G3NIL3;H2MGN4;H2S9I2;P56533;Q19A30;W5LI79	0.680473	0.624773	VMLEAAR		46.24	395.216	788.418	2	-3.95676	33.0808	6	4	5	5
	A0A060XBV8;A0A1A7WBB0;A0A1A7YA49;B5X2H6;F6KMM1;P56533;W5JXK7	0.824621	1.18561	ANNTTFGLASGVFTR		33.62	519.267	1554.78	3	-0.535316	80.4999	0	1	1	0
A0A060YDT1	24	0.419033	0.759147	24								93	87	63	67
	A0A060YDT1;A0A060YM71;W5JYM5	0.0342547	0.646756	QGGLGPMNIPLVADLTQSISR	[N-term] Gln->pyro-Glu (N-term Q)	112.02	717.378	2149.11	3	-3.52768	128.137	1	2	1	2
	A0A060YDT1;A0A060YM71;W5JYM5	0.215763	0.21027	KQGGLGPMNIPLVADLTQSISR	[8] Oxidation (M)	102.16	771.082	2310.23	3	-5.18702	110.365	8	5	4	1
	A0A060YDT1;A0A060YM71;W5JYM5	0.560356	0.466603	QGGLGPMNIPLVADLTQSISR		100.41	723.056	2166.15	3	-0.403128	124.665	4	4	2	1
	A0A060YDT1;A0A060YM71;W5JYM5	0.636663	0.315741	QGGLGPMNIPLVADLTQSISR		96.37	1084.08	2166.14	2	-1.46275	124.738	0	0	1	1
	A0A060YDT1;A0A060YM71;W5JYM5	0.481812	0.0839354	KQGGLGPMNIPLVADLTQSISR		95.84	765.754	2294.24	3	-0.470827	121.423	4	4	5	2
	A0A060YDT1;A0A060YM71	0.370632	0.65869	ATAVVDGQFKEIQLSDYMGK		94.79	734.039	2199.09	3	3.10441	84.6517	5	6	3	4
	A0A060YDT1;A0A060YM71	0.332797	0.00460926	IGCEVIGASTDSHFSHLAWINTPR	[3] Methylthio (C)	94.73	886.424	2656.25	3	-1.46538	99.6043	2	2	1	0
	A0A060YDT1;A0A060YM71	0.0227617	0.798821	DYGVLKEDQGIAYR		90.32	813.908	1625.8	2	-1.62679	58.1258	0	1	1	1
	A0A060YDT1;A0A060YM71	0.171971	0.757166	ATAVVDGQFKEIQLSDYMGK	[18] Oxidation (M)	87.07	739.369	2215.09	3	1.62146	71.2004	3	2	1	2
	A0A060YDT1;A0A0E9WWE0;A0A060YM71;G3Q5U7;G3Q5U8;W5JYM5	1.48548	0.00789425	GLFVIDDKGILR		79.92	673.396	1344.78	2	0.20837	90.0462	1	0	2	0
	A0A060YDT1;A0A0E9WWE0;A0A060YM71;A0A060Z6M5;B5X8H5;B5XAN1;B5XCW3;B5XEA6;C1BLS9;C1BWR2;F8U8U2;G3Q5U7;G3Q5U8;H7C3T4;I3KRS1;I3KRS2;Q9I886;Q13162;W5JYM5;W5MFV2	0.929954	0.807172	QITINDLPVGR	[N-term] Gln->pyro-Glu (N-term Q)	79.02	604.837	1207.66	2	2.31155	88.6258	6	5	4	5
	A0A060YDT1;A0A0E9WWE0;A0A060YM71;A0A060Z6M5;B5X8H5;B5XAN1;B5XCW3;B5XEA6;C1BLS9;C1BWR2;F8U8U2;G3Q5U7;G3Q5U8;H7C3T4;I3KRS1;I3KRS2;Q9I886;Q13162;W5JYM5;W5MFV2	0.00202393	1.34899	QITINDLPVGR		75.58	613.349	1224.68	2	0.545027	70.9878	4	4	2	4
	A0A060YDT1;A0A060YM71	0.467434	1.08307	DYGVLKEDQGIAYR		72.85	542.944	1625.81	3	3.94883	58.8261	2	2	2	3
	A0A060YDT1;A0A060YM71	0.302803	0.00907147	IGCEVIGASTDSHFSHLAWINTPR	[3] Methylthio (C)	70.78	665.07	2656.25	4	-0.39439	99.6043	12	9	7	0
	A0A060YDT1;A0A060YM71	0.0689613	0.485273	ATAVVDGQFK		66.37	518.276	1034.54	2	-2.64042	37.9065	6	6	1	5
	A0A060YDT1;A0A060YM71	0.143948	0.782098	EIQLSDYMGK		65.55	592.286	1182.56	2	-1.81623	63.9797	5	6	2	3
	A0A060YDT1;A0A060YM71	0.821099	0.978658	EIQLSDYMGK	[8] Oxidation (M)	64.6	600.285	1198.56	2	1.96816	46.8885	3	2	2	3
	A0A060YDT1;A0A0E9WWE0;A0A060YM71;W5JYM5	0.0304571	1.07051	GLFVIDDKGILR		61.36	449.268	1344.78	3	3.01121	89.4637	8	10	1	10
	A0A060YDT1;A0A060YM71	36.0923	1.40461	EDQGIAYR		61.04	476.229	950.443	2	-3.44145	25.9509	1	1	6	2
	A0A060YDT1;A0A060YM71	1.85287	1.43751	YGEVCPAGWKPGSDTIVPDIQK	[5] Methylthio (C)	58.53	802.722	2405.14	3	1.1417	91.5375	3	2	2	2
	A0A060YDT1;A0A0E9WWE0;A0A060YM71;A0A060Z6M5;B5X8H5;B5XAN1;B5XCW3;B5XEA6;C1BLS9;C1BWR2;C1BXR5;F8U8U2;G3Q5U7;G3Q5U8;H7C3T4;I3KRS1;I3KRS2;Q9I886;Q13162;W5JYM5;W5MFV2	0.664265	1.79097	SVDETLR		58.26	410.216	818.418	2	6.47793	22.5205	8	9	7	10
	A0A060YDT1;A0A0E9WWE0;A0A060YM71	1.18865	1.22948	LVQAFQHTDK		56.7	396.215	1185.62	3	8.87124	29.39	1	1	1	1
	A0A060YDT1;A0A0E9WWE0;A0A060YM71;W5JYM5	0.220615	0.761127	GLFVIDDK		55.76	453.75	905.485	2	-1.27987	67.9011	4	4	3	4
	A0A060YDT1	3.14709	0.171948	IGHPAPQFK		51.62	497.775	993.535	2	-4.55755	33.3264	2	0	2	1
A0A060YM71	24	0.419033	0.771613	24								97	94	69	71
	A0A060YM71;A0A060YDT1;W5JYM5	0.0342547	0.646756	QGGLGPMNIPLVADLTQSISR	[N-term] Gln->pyro-Glu (N-term Q)	112.02	717.378	2149.11	3	-3.52768	128.137	1	2	1	2
	A0A060YM71;A0A060YDT1;W5JYM5	0.215763	0.21027	KQGGLGPMNIPLVADLTQSISR	[8] Oxidation (M)	102.16	771.082	2310.23	3	-5.18702	110.365	8	5	4	1
	A0A060YM71;A0A060YDT1;W5JYM5	0.560356	0.466603	QGGLGPMNIPLVADLTQSISR		100.41	723.056	2166.15	3	-0.403128	124.665	4	4	2	1
	A0A060YM71;A0A060YDT1;W5JYM5	0.636663	0.315741	QGGLGPMNIPLVADLTQSISR		96.37	1084.08	2166.14	2	-1.46275	124.738	0	0	1	1
	A0A060YM71;A0A060YDT1;W5JYM5	0.481812	0.0839354	KQGGLGPMNIPLVADLTQSISR		95.84	765.754	2294.24	3	-0.470827	121.423	4	4	5	2
	A0A060YM71;A0A060YDT1	0.370632	0.65869	ATAVVDGQFKEIQLSDYMGK		94.79	734.039	2199.09	3	3.10441	84.6517	5	6	3	4
	A0A060YM71;A0A060YDT1	0.332797	0.00460926	IGCEVIGASTDSHFSHLAWINTPR	[3] Methylthio (C)	94.73	886.424	2656.25	3	-1.46538	99.6043	2	2	1	0
	A0A060YM71;A0A060YDT1	0.0227617	0.798821	DYGVLKEDQGIAYR		90.32	813.908	1625.8	2	-1.62679	58.1258	0	1	1	1
	A0A060YM71;A0A060YDT1	0.171971	0.757166	ATAVVDGQFKEIQLSDYMGK	[18] Oxidation (M)	87.07	739.369	2215.09	3	1.62146	71.2004	3	2	1	2
	A0A060YM71;A0A0E9WWE0;A0A060YDT1;G3Q5U7;G3Q5U8;W5JYM5	1.48548	0.00789425	GLFVIDDKGILR		79.92	673.396	1344.78	2	0.20837	90.0462	1	0	2	0
	A0A060YM71;A0A0E9WWE0;A0A060YDT1;A0A060Z6M5;B5X8H5;B5XAN1;B5XCW3;B5XEA6;C1BLS9;C1BWR2;F8U8U2;G3Q5U7;G3Q5U8;H7C3T4;I3KRS1;I3KRS2;Q9I886;Q13162;W5JYM5;W5MFV2	0.929954	0.807172	QITINDLPVGR	[N-term] Gln->pyro-Glu (N-term Q)	79.02	604.837	1207.66	2	2.31155	88.6258	6	5	4	5
	A0A060YM71;A0A0E9WWE0;A0A060YDT1;A0A060Z6M5;B5X8H5;B5XAN1;B5XCW3;B5XEA6;C1BLS9;C1BWR2;F8U8U2;G3Q5U7;G3Q5U8;H7C3T4;I3KRS1;I3KRS2;Q9I886;Q13162;W5JYM5;W5MFV2	0.00202393	1.34899	QITINDLPVGR		75.58	613.349	1224.68	2	0.545027	70.9878	4	4	2	4
	A0A060YM71;A0A060YDT1	0.467434	1.08307	DYGVLKEDQGIAYR		72.85	542.944	1625.81	3	3.94883	58.8261	2	2	2	3
	A0A060YM71;A0A060YDT1	0.302803	0.00907147	IGCEVIGASTDSHFSHLAWINTPR	[3] Methylthio (C)	70.78	665.07	2656.25	4	-0.39439	99.6043	12	9	7	0
	A0A060YM71;A0A060YDT1	0.0689613	0.485273	ATAVVDGQFK		66.37	518.276	1034.54	2	-2.64042	37.9065	6	6	1	5
	A0A060YM71;A0A060YDT1	0.143948	0.782098	EIQLSDYMGK		65.55	592.286	1182.56	2	-1.81623	63.9797	5	6	2	3
	A0A060YM71;A0A060YDT1	0.821099	0.978658	EIQLSDYMGK	[8] Oxidation (M)	64.6	600.285	1198.56	2	1.96816	46.8885	3	2	2	3
	A0A060YM71;A0A0E9WWE0;A0A060YDT1;W5JYM5	0.0304571	1.07051	GLFVIDDKGILR		61.36	449.268	1344.78	3	3.01121	89.4637	8	10	1	10
	A0A060YM71;A0A060YDT1	36.0923	1.40461	EDQGIAYR		61.04	476.229	950.443	2	-3.44145	25.9509	1	1	6	2
	A0A060YM71;A0A060YDT1	1.85287	1.43751	YGEVCPAGWKPGSDTIVPDIQK	[5] Methylthio (C)	58.53	802.722	2405.14	3	1.1417	91.5375	3	2	2	2
	A0A060YM71;A0A0E9WWE0;A0A060YDT1;A0A060Z6M5;B5X8H5;B5XAN1;B5XCW3;B5XEA6;C1BLS9;C1BWR2;C1BXR5;F8U8U2;G3Q5U7;G3Q5U8;H7C3T4;I3KRS1;I3KRS2;Q9I886;Q13162;W5JYM5;W5MFV2	0.664265	1.79097	SVDETLR		58.26	410.216	818.418	2	6.47793	22.5205	8	9	7	10
	A0A060YM71;A0A0E9WWE0;A0A060YDT1	1.18865	1.22948	LVQAFQHTDK		56.7	396.215	1185.62	3	8.87124	29.39	1	1	1	1
	A0A060YM71;A0A0E9WWE0;A0A060YDT1;W5JYM5	0.220615	0.761127	GLFVIDDK		55.76	453.75	905.485	2	-1.27987	67.9011	4	4	3	4
	A0A060YM71;W5JYM5	0.919718	0.791258	IGQPAPQFK		54.71	493.275	984.536	2	-2.87538	39.8519	6	7	8	5
A0A0E4G1U1	24	1.38697	0.838296	24								36	37	47	31
	A0A0E4G1U1;A0A0C5BIF3;A0A0F8B474;A0A0M3M1F3;A0A0N9HR78;A0A0P7TS99;A0A0P7Y8R9;A0A0S1RWB6;A0A0U2IKZ9;A0A1A7ZX41;A0A1A8JDR4;A0A1B2G2Q0;A0A1I9LXI3;A0A060VU47;A0A060WES3;A0A060X0G4;A0A060YDC0;A0A060YDJ4;A0A060Z858;A0A087XR58;A0A087XUX0;A0A125RLA5;A0A142DA87;A0A146NKP1;A0A146NVI8;A0A146PA43;A0A146PRT5;A0A146QBT0;A0A146QEK0;A0A146RDK2;A0A146RZ72;A0A146SV22;A0A146TC09;A0A146UXG4;A0A146ZCZ4;A0A147A010;A0A…	0.127665	1.06922	IINEPTAAAIAYGLDK		122.32	830.449	1658.88	2	-2.40255	83.0158	4	3	1	3
	A0A0E4G1U1;A0A060YDJ4;A3RGT9;B5X3U6;Q6QIS4	0.788307	1.24927	TITNAVVTVPAYFNDSQR		100.74	998.507	1995	2	-2.97565	85.8993	0	1	2	0
	A0A0E4G1U1;A0A0C5BIF3;A0A0M3M1F3;A0A0P7TS99;A0A1A7ZX41;A0A1A8JDR4;A0A1B2G2Q0;A0A060VU47;A0A060WES3;A0A060X0G4;A0A060YDJ4;A0A060Z858;A0A087XR58;A0A087XUX0;A0A146NKP1;A0A146NVI8;A0A146PRT5;A0A146RDK2;A0A146RZ72;A0A146UXG4;A0A172LPZ7;A5H1H8;A5HL63;B5DG30;B5X3U6;B6F134;C0HAK5;C9WE63;D2YZT1;G1EHI2;G3P8K6;G8DZS1;G9FLS8;G9G0W7;H2LKZ3;H2UP56;H3DM99;I3JYT8;K9MR68;M3ZHB7;M3ZHN8;M4A807;O73788;P08108;P54652;…	0.589808	0.501994	IINEPTAAAIAYGLDKK		99.1	596.67	1786.99	3	2.26068	72.2647	3	6	2	2
	A0A0E4G1U1;A0A0M3M1F3;A0A1A7XFH0;A0A1B2G2Q0;A0A060YDJ4;A0A087XUX0;A0A146XSN2;A0A146XSN5;A0A146XTQ5;A0A146XV66;A0A147AMI2;A5H1H8;B5X3U6;C9WE63;E9PKE3;G9G0W7;H2SJP2;H2SJP3;I3JAU8;M3ZHB7;O73788;P08108;P11142;P47773;Q0QWE4;Q5QK87;Q76N60;W5KA74	0.686261	0.0367706	GPAVGIDLGTTYSCVGVFQHGK	[14] Methylthio (C)	92.05	751.368	2251.08	3	2.01247	103.583	2	1	3	1
	A0A0E4G1U1;A0A0M3M1F3;A0A0U2IKZ9;A0A1A7XFH0;A0A1B2G2Q0;A0A060VU47;A0A060WES3;A0A060X0G4;A0A060YDJ4;A0A087XUX0;A0A087YPM4;A0A096VJY6;A0A125RLA5;A0A142DA87;A0A146XSN2;A0A146XSN5;A0A146XTQ5;A0A146XUE5;A0A146XV66;A0A146ZVP9;A0A147AMI2;A0A147APF5;A0A172LPZ7;A5H1H8;A8CEI1;B5DG30;B5X3U6;B5X4Z3;B5X397;B6E4Y9;B6E947;B6F135;B6VAH2;C0HAK5;C9WE63;D2YZT1;D3TZA6;E9PKE3;G3NXI7;G3NXJ7;G4W8Y8;G9G0W7;H2RIT8;H2S0M6…	0.381809	1.22042	VEIIANDQGNR		90.94	614.816	1227.62	2	-2.8152	36.9486	2	3	1	2
	A0A0E4G1U1;A0A0M3M1F3;A0A0P7TS99;A0A1A7XFH0;A0A1B2G2Q0;A0A060DFM8;A0A060VU47;A0A060YDJ4;A0A087XUX0;A0A096VJY6;A0A146XSN2;A0A146XSN5;A0A146XTQ5;A0A146XV66;A0A147AMI2;A5H1H8;B5X3U6;C0HAK5;C9WE63;E9PKE3;G9G0W7;H2SJP2;H2SJP3;H3DM99;I3JAU8;M3ZHB7;O73788;P08108;P11142;P47773;Q0QWE4;Q4RHR7;Q5QK87;Q76N60;R9WNY5;W5KA74	0.85295	0.618434	MKEIAEAYLGK		87.81	626.828	1251.64	2	-9.87005	53.401	1	1	1	1
	A0A0E4G1U1;A0A0U2IKZ9;A0A096VJY6;B5X4Z3;B6E4Y9;B6E947;B6F135;B6VAH2;C9WE63;E9PKE3;G4W8Y7;H2RIT8;H2S0M6;H2S0M7;H2SJP2;H2SJP3;O73922;P08108;P11142;Q5KT34;Q5KT35;Q7T275;Q8UWM6;Q91233;Q98900;W5KA74	2.29045	0.804075	NSLESYAFNMK	[10] Oxidation (M)	86.09	660.299	1318.58	2	-2.15005	56.3924	1	1	2	1
	A0A0E4G1U1;A0A0M3M1F3;A0A0P7TS99;A0A1A7XFH0;A0A1B2G2Q0;A0A060VU47;A0A060X0G4;A0A060YDJ4;A0A087XUX0;A0A096VJY6;A0A146XSN2;A0A146XSN5;A0A146XTQ5;A0A146XUE5;A0A146XV66;A0A147AMI2;A0A147APF5;A5H1H8;B5DG30;B5X3U6;C0HAK5;C9WE63;D2YZT1;E9PKE3;G9G0W7;H2SJP2;H2SJP3;H2UP56;H3DM99;I3JAU8;M3ZHB7;O73788;P08108;P11142;P47773;Q0QWE4;Q4RHR7;Q5QK87;Q6PGX4;Q7SZM8;Q7T276;Q76N60;R9WNY5;W5KA74	1.72719	0.810836	FEELNADLFR		85.7	627.31	1252.6	2	-3.46243	81.0664	3	3	3	2
	A0A0E4G1U1;A0A0M3M1F3;A0A0P7TS99;A0A1B2G2Q0;A0A060YDJ4;A0A087XUX0;A0A096VJY6;A0A146NKP1;A0A146UXG4;A3RGT9;A5H1H8;B5X3U6;C9WE63;D2YZT1;D3TJN8;G9FLS8;G9G0W7;H2SJP2;H2SJP3;I3JAU8;I3JYT8;I7FW61;K9MR68;M3ZHB7;M4GI15;M4VMY6;P08108;P47773;Q4SL93;Q6QIS4;Q76N60;R9WNY5;R9WRQ7;S4T781;W5KA74;W8GMR6	13.2817	0.505492	DAGTISGLNVLR		84.9	608.335	1214.66	2	-5.17802	72.1548	0	1	2	1
	A0A0E4G1U1;A0A0F8B474;A0A0K1U318;A0A0P7Y8R9;A0A096VJY6;B5B0I3;B5X4Z3;B6E4Y9;B6E947;B6VAH2;C9WE63;D3TJN8;E0XJL3;E9PKE3;F4YAX3;G4W8Y7;G9FLS8;H2SJP2;H2SJP3;H3CF85;O73922;P08108;P11142;Q5KT34;Q5KT35;Q7T275;Q8UWM6;Q801X9;Q91233;V9PT94;W5KA74	1.91856	0.436015	NSLESYAFNMK		84.89	652.312	1302.61	2	14.7655	67.3319	1	1	1	0
	A0A0E4G1U1;A0A0M3M1F3;A0A0U2IKZ9;A0A1A7XFH0;A0A060X0G4;A0A060YDJ4;A0A087XUX0;A0A096VJY6;A0A125RLA5;A0A142DA87;A0A146XSN2;A0A146XSN5;A0A146XTQ5;A0A146XV66;A0A147AMI2;A0A147APF5;A8CEI1;B5DG30;B5X3U6;B5X4Z3;B6E4Y9;B6E947;B6F135;B6VAH2;C9WE63;D2YZT1;D3TZA6;E9PKE3;G3NXI7;G3NXJ7;G4W8Y7;G4W8Y8;G9G0W7;H2RIT8;H2S0M6;H2S0M7;H2UP56;H3DM99;H6SFW8;I3JAU8;M3ZHB7;O73922;P11142;P17066;Q0QWE4;Q4RHR7;Q4RVT6;Q5KT34…	15.702	0.830864	TTPSYVAFTDTER		82.35	744.355	1486.7	2	1.21889	60.1457	1	1	4	1
	A0A0E4G1U1;A0A060VU47;A0A060YDJ4;B5X3U6;C0HAK5;P08108;P47773	1.68875	0.240439	AQVHDIVLVGGSTR		78.65	726.399	1450.78	2	-4.44096	54.8893	1	1	1	1
	A0A0E4G1U1;A0A0M3M1F3;A0A0P7TS99;A0A1A8JDR4;A0A1B2G2Q0;A0A060X0G4;A0A060YDJ4;A0A087XUX0;A0A096VJY6;A0A146NKP1;A0A146UXG4;A3RGT9;A5H1H8;B5DG30;B5X3U6;C9WE63;D2YZT1;E9PKE3;G9FLS8;G9G0W7;H2SJP2;H2SJP3;H3DM99;I3JAU8;I3JYT8;I7FW61;K9MR68;M3ZHB7;M4GI15;M4VMY6;P08108;P11142;P47773;P79984;Q4RHR7;Q4SL93;Q6PGX4;Q6QIS4;Q6TDU0;Q76N60;R9WNY5;R9WRQ7;S4T781;W5KA74;W8GMR6	7.04119	4.21215	ARFEELNADLFR		78.08	494.264	1479.77	3	16.0672	76.1222	0	1	1	1
	A0A0E4G1U1;A0A060YDJ4;A3RGT9;B5X3U6;Q6QIS4	0.708686	1.11821	TITNAVVTVPAYFNDSQR		77.9	666.01	1995.01	3	1.72089	85.8993	3	2	1	2
	A0A0E4G1U1;A0A0C5BIF3;A0A0M3M1F3;A0A0P7TS99;A0A1B2G2Q0;A0A060VU47;A0A060YDJ4;A0A060Z858;A0A087XR58;A0A087XUX0;A0A146NKP1;A0A146UXG4;A5H1H8;B5X3U6;B6F134;C0HAK5;C9WE63;G1EHI2;G3P8K6;G8DZS1;G9FLS8;G9G0W7;H2LKZ3;H3DM99;I3JYT8;K9MR68;M3ZHB7;M3ZHN8;O73788;P08108;P79984;Q2LC60;Q4RHR7;Q4SL93;Q6QIS4;Q8UWM8;Q76N60;Q804B6;R9WNY5;S4T781;W5K679;W5KA74	2.4313	1	MKEIAEAYLGK		67.26	418.227	1251.66	3	5.89285	51.6602	1	1	3	1
	A0A0E4G1U1;A0A1A7XFH0;A0A1B2G2Q0;A0A060VU47;A0A060YDJ4;A0A087XUX0;A0A096VJY6;A0A146XSN2;A0A146XSN5;A0A146XTQ5;A0A146XUE5;A0A146XV66;A0A147AMI2;A5H1H8;B5X3U6;C0HAK5;C9WE63;D3TZA6;E9PKE3;G4W8Y8;G9G0W7;I3JAU8;M3ZHB7;O73788;P08108;P11142;P17066;P47773;Q0QWE4;Q5QK87;Q76N60;W5KA74	2.53179	1.34329	LLQDFFNGK		65.39	541.287	1080.56	2	-1.31905	71.9433	3	3	4	3
	A0A0E4G1U1;A0A0C5BIF3;A0A0M3M1F3;A0A0P7TS99;A0A1A8JDR4;A0A1B2G2Q0;A0A060VU47;A0A060X0G4;A0A060YDJ4;A0A060Z858;A0A087XR58;A0A087XUX0;A0A146NKP1;A0A146UXG4;A5H1H8;A5HL63;B5DG30;B5X3U6;B6F134;C0HAK5;C9WE63;D2YZT1;G1EHI2;G3P8K6;G9FLS8;G9G0W7;H2LKZ3;H2UP56;H3DM99;I3JYT8;K9MR68;M3ZHB7;M3ZHN8;M4A807;O73788;P08108;P54652;P79984;Q2LC60;Q4RHR7;Q4SL93;Q6PGX4;Q6QIS4;Q6TDU0;Q7SZM8;Q7T276;Q8UWM8;Q76N60;Q804B6;…	0.331546	0.433154	ARFEELNADLFR		61.09	740.88	1479.75	2	-1.31178	77.9103	2	0	1	1
	A0A0E4G1U1;A0A0C5BIF3;A0A0M3M1F3;A0A0N9HR78;A0A0U2IKZ9;A0A1B2G2Q0;A0A060VU47;A0A060X0G4;A0A060YDJ4;A0A060Z858;A0A087XUX0;A0A125RLA5;A0A142DA87;A0A146NKP1;A0A146NVI8;A0A146PRT5;A0A146RDK2;A0A146RZ72;A0A146UXG4;A5H1H8;B5DG30;B5X3U6;B6E4Y9;B6E947;B6F134;B6F135;B6VAH2;C0HAK5;D2YZT1;F1DSD3;G1EHI2;G3P8K6;G8DZS1;G9FLS8;G9G0W7;H2LKZ3;H2UP56;H3CF85;H3DM99;H6SFW8;I3JYT8;K9MR68;M3ZHB7;M4B0J3;O73788;O73922;P…	0.0224892	0.845728	STAGDTHLGGEDFDNR		55.17	564.582	1690.72	3	3.05357	31.4522	1	0	1	1
	A0A0E4G1U1;A0A0C5BIF3;A0A0F8B474;A0A0M3M1F3;A0A0N9HR78;A0A0P7TS99;A0A0P7Y8R9;A0A0S1RWB6;A0A0U2IKZ9;A0A1A7ZX41;A0A1I9LXI3;A0A060VU47;A0A060X0G4;A0A060YDC0;A0A060YDJ4;A0A060Z858;A0A087XR58;A0A087XUX0;A0A125RLA5;A0A142DA87;A0A146NKP1;A0A146NVI8;A0A146SV22;A0A146UXG4;A0A147A010;A0A172LPZ7;A5H1H7;A5H1H8;A5HL62;A5HL63;B5B0I3;B5DG30;B5X3U6;B6E4Y9;B6E947;B6F134;B6F135;B6VAH2;C0HAK5;C9WE63;D2YZT1;E0XJL3;E…	2.62985	1.00411	DNNLLGK		54.12	387.213	772.411	2	4.40318	27.759	2	2	3	2
	A0A0E4G1U1;A0A060VU47;A0A060YDJ4;A0A060Z858;A0A146NKP1;A0A146UXG4;B5X3U6;C0HAK5;P08108	0.437854	1.03719	AQVHDIVLVGGSTR		52.51	484.606	1450.8	3	4.8533	52.7275	1	1	2	1
	A0A0E4G1U1;A0A0M3M1F3;A0A0P7TS99;A0A1A7XFH0;A0A1B2G2Q0;A0A060DFM8;A0A060VU47;A0A060YDJ4;A0A087XUX0;A0A096VJY6;A0A146XSN2;A0A146XSN5;A0A146XTQ5;A0A146XV66;A0A147AMI2;A5H1H8;B5X3U6;C0HAK5;C9WE63;E9PKE3;G9G0W7;H2SJP2;H2SJP3;H3DM99;I3JAU8;M3ZHB7;O73788;P08108;P11142;P47773;Q0QWE4;Q4RHR7;Q5QK87;Q76N60;R9WNY5;W5KA74	1.21102	0.612795	MKEIAEAYLGK	[1] Oxidation (M)	49.67	423.556	1267.65	3	-1.25557	44.3362	1	1	2	2
	A0A0E4G1U1;A0A0F8B474;A0A0K1U318;A0A0M3M1F3;A0A0P7TS99;A0A060X0G4;A0A060YDC0;A0A087XUX0;A0A096VJY6;A0A125RLA5;A0A142DA87;A0A146NKP1;A0A146SV22;A0A146UXG4;A0A147A010;A0A172LPZ7;A3RGT9;A5H1H8;A5HL62;B5B0I3;B5DG30;B6E4Y9;B6E947;B6VAH2;C9WE63;D2YZT1;D3TJN8;E0XJL3;E9PKE3;F4YAX3;G9FLS8;G9G0W7;H2SJP2;H2SJP3;H3CF85;H3DM99;H6SFW8;I3JAU8;I3JYT8;I7FW61;K9MR68;M3ZHB7;M4GI15;M4VMY6;O73922;P08108;P11142;P47773…	2.90426	0.45725	DNNLLGKFELTGIPPAPR		48.56	651.35	1951.03	3	-12.555	100.862	0	2	3	0
	A0A0E4G1U1;A0A0M3M1F3;A0A0P7TS99;A0A1B2G2Q0;A0A060YDJ4;A0A087XUX0;A0A096VJY6;A0A146NKP1;A0A146UXG4;A3RGT9;A5H1H8;B5X3U6;C9WE63;D3TJN8;E9PKE3;G9FLS8;G9G0W7;H2SJP2;H2SJP3;H3DM99;I3JAU8;I3JYT8;I7FW61;K9MR68;M3ZHB7;M4GI15;M4VMY6;P08108;P11142;P47773;P79984;Q4RHR7;Q4SL93;Q6QIS4;Q76N60;R9WNY5;R9WRQ7;S4T781;W5KA74;W8GMR6	1.56292	1.07602	EIAEAYLGK		47.43	497.263	992.512	2	-5.61227	46.1778	2	1	2	1
	A0A0E4G1U1;A0A0F8B474;A0A0M3M1F3;A0A0N9HR78;A0A0P7TS99;A0A0S1RWB6;A0A0U2IKZ9;A0A1A7ZX41;A0A1A8JDR4;A0A1I9LXI3;A0A060X0G4;A0A087XR58;A0A146NKP1;A0A146PA43;A0A146QBT0;A0A146QEK0;A0A146SV22;A0A146TC09;A0A146UXG4;A0A147A010;A5H1H7;A5HL62;A5HL63;B5B0I3;B5DG30;B6E4Y9;B6E947;B6F134;B6VAH2;D2YZT1;E0XJL3;E1AW14;E3VXC7;F1DSD3;F8SLH3;G3P8K6;G3PI26;G3PI27;I3JYT8;M1PVE6;M3ZHN8;M4A807;M4B0J3;M4QML9;O73922;O932…	1.06627	0.978611	GTLEPVEK		47.37	436.741	871.467	2	1.76155	26.4185	1	0	1	1
A0A0M3M1F3	24	1.13864	0.838296	24								36	35	44	32
	A0A0M3M1F3;A0A0C5BIF3;A0A0E4G1U1;A0A0F8B474;A0A0N9HR78;A0A0P7TS99;A0A0P7Y8R9;A0A0S1RWB6;A0A0U2IKZ9;A0A1A7ZX41;A0A1A8JDR4;A0A1B2G2Q0;A0A1I9LXI3;A0A060VU47;A0A060WES3;A0A060X0G4;A0A060YDC0;A0A060YDJ4;A0A060Z858;A0A087XR58;A0A087XUX0;A0A125RLA5;A0A142DA87;A0A146NKP1;A0A146NVI8;A0A146PA43;A0A146PRT5;A0A146QBT0;A0A146QEK0;A0A146RDK2;A0A146RZ72;A0A146SV22;A0A146TC09;A0A146UXG4;A0A146ZCZ4;A0A147A010;A0A…	0.127665	1.06922	IINEPTAAAIAYGLDK		122.32	830.449	1658.88	2	-2.40255	83.0158	4	3	1	3
	A0A0M3M1F3;A0A1A7XFH0;A0A1B2G2Q0;A0A060X0G4;A0A060YDJ4;A0A087XUX0;A0A096VJY6;A0A146XSN2;A0A146XSN5;A0A146XTQ5;A0A146XV66;A0A147AMI2;A5H1H8;B5DG30;B5X3U6;E9PKE3;G3NXI7;G3NXJ7;G9G0W7;H2SJP2;H2SJP3;I3JAU8;M3ZHB7;O73788;P11142;Q0QWE4;Q5QK87;Q76N60	1.30529	0.909943	NQVAMNPTNTVFDAK	[5] Oxidation (M)	110.56	833.395	1664.78	2	-4.47104	52.9051	3	2	2	2
	A0A0M3M1F3;A0A0C5BIF3;A0A0E4G1U1;A0A0P7TS99;A0A1A7ZX41;A0A1A8JDR4;A0A1B2G2Q0;A0A060VU47;A0A060WES3;A0A060X0G4;A0A060YDJ4;A0A060Z858;A0A087XR58;A0A087XUX0;A0A146NKP1;A0A146NVI8;A0A146PRT5;A0A146RDK2;A0A146RZ72;A0A146UXG4;A0A172LPZ7;A5H1H8;A5HL63;B5DG30;B5X3U6;B6F134;C0HAK5;C9WE63;D2YZT1;G1EHI2;G3P8K6;G8DZS1;G9FLS8;G9G0W7;H2LKZ3;H2UP56;H3DM99;I3JYT8;K9MR68;M3ZHB7;M3ZHN8;M4A807;O73788;P08108;P54652;…	0.589808	0.501994	IINEPTAAAIAYGLDKK		99.1	596.67	1786.99	3	2.26068	72.2647	3	6	2	2
	A0A0M3M1F3;A0A1A7XFH0;A0A1B2G2Q0;A0A060X0G4;A0A060YDJ4;A0A087XUX0;A0A096VJY6;A0A146XSN2;A0A146XSN5;A0A146XTQ5;A0A146XV66;A0A147AMI2;A5H1H8;B5DG30;B5X3U6;E9PKE3;G3NXI7;G3NXJ7;G9G0W7;H2SJP2;H2SJP3;I3JAU8;M3ZHB7;O73788;P11142;Q0QWE4;Q5QK87;Q76N60	0.198297	0.913114	NQVAMNPTNTVFDAK		92.74	825.399	1648.78	2	-2.89314	63.5088	2	2	1	1
	A0A0M3M1F3;A0A0E4G1U1;A0A1A7XFH0;A0A1B2G2Q0;A0A060YDJ4;A0A087XUX0;A0A146XSN2;A0A146XSN5;A0A146XTQ5;A0A146XV66;A0A147AMI2;A5H1H8;B5X3U6;C9WE63;E9PKE3;G9G0W7;H2SJP2;H2SJP3;I3JAU8;M3ZHB7;O73788;P08108;P11142;P47773;Q0QWE4;Q5QK87;Q76N60;W5KA74	0.686261	0.0367706	GPAVGIDLGTTYSCVGVFQHGK	[14] Methylthio (C)	92.05	751.368	2251.08	3	2.01247	103.583	2	1	3	1
	A0A0M3M1F3;A0A0E4G1U1;A0A0U2IKZ9;A0A1A7XFH0;A0A1B2G2Q0;A0A060VU47;A0A060WES3;A0A060X0G4;A0A060YDJ4;A0A087XUX0;A0A087YPM4;A0A096VJY6;A0A125RLA5;A0A142DA87;A0A146XSN2;A0A146XSN5;A0A146XTQ5;A0A146XUE5;A0A146XV66;A0A146ZVP9;A0A147AMI2;A0A147APF5;A0A172LPZ7;A5H1H8;A8CEI1;B5DG30;B5X3U6;B5X4Z3;B5X397;B6E4Y9;B6E947;B6F135;B6VAH2;C0HAK5;C9WE63;D2YZT1;D3TZA6;E9PKE3;G3NXI7;G3NXJ7;G4W8Y8;G9G0W7;H2RIT8;H2S0M6…	0.381809	1.22042	VEIIANDQGNR		90.94	614.816	1227.62	2	-2.8152	36.9486	2	3	1	2
	A0A0M3M1F3;A0A0E4G1U1;A0A0P7TS99;A0A1A7XFH0;A0A1B2G2Q0;A0A060DFM8;A0A060VU47;A0A060YDJ4;A0A087XUX0;A0A096VJY6;A0A146XSN2;A0A146XSN5;A0A146XTQ5;A0A146XV66;A0A147AMI2;A5H1H8;B5X3U6;C0HAK5;C9WE63;E9PKE3;G9G0W7;H2SJP2;H2SJP3;H3DM99;I3JAU8;M3ZHB7;O73788;P08108;P11142;P47773;Q0QWE4;Q4RHR7;Q5QK87;Q76N60;R9WNY5;W5KA74	0.85295	0.618434	MKEIAEAYLGK		87.81	626.828	1251.64	2	-9.87005	53.401	1	1	1	1
	A0A0M3M1F3;A0A0A7DLL1;A0A0P7TS99;A0A1A7XFH0;A0A1B2G2Q0;A0A060VU47;A0A060YDJ4;A0A087XUX0;A0A096VJY6;A0A146XSN2;A0A146XSN5;A0A146XTQ5;A0A146XV66;A0A147AMI2;A0A147APF5;A0A172LPZ7;A5H1H8;B5X3U6;B6E4Y9;B6E947;B6VAH2;C0HAK5;C9WE63;D2YZT1;D3TZA6;E9PKE3;G3NXI7;G3NXJ7;G9G0W7;H2SJP2;H2SJP3;I3JAU8;M3ZHB7;O73788;O73922;P08108;P11142;P47773;Q0QWE4;Q1HP65;Q5QK87;Q6PGX4;Q7SZM8;Q7T276;Q76N60;R9WNY5;V5L1N3;W5KA74	0.98252	0.468467	QTQTFTTYSDNQPGVLIQVYEGER		85.94	925.446	2773.32	3	-1.56643	90.3141	3	3	3	4
	A0A0M3M1F3;A0A0E4G1U1;A0A0P7TS99;A0A1A7XFH0;A0A1B2G2Q0;A0A060VU47;A0A060X0G4;A0A060YDJ4;A0A087XUX0;A0A096VJY6;A0A146XSN2;A0A146XSN5;A0A146XTQ5;A0A146XUE5;A0A146XV66;A0A147AMI2;A0A147APF5;A5H1H8;B5DG30;B5X3U6;C0HAK5;C9WE63;D2YZT1;E9PKE3;G9G0W7;H2SJP2;H2SJP3;H2UP56;H3DM99;I3JAU8;M3ZHB7;O73788;P08108;P11142;P47773;Q0QWE4;Q4RHR7;Q5QK87;Q6PGX4;Q7SZM8;Q7T276;Q76N60;R9WNY5;W5KA74	1.72719	0.810836	FEELNADLFR		85.7	627.31	1252.6	2	-3.46243	81.0664	3	3	3	2
	A0A0M3M1F3;A0A087XUX0;A0A146NKP1;A0A146UXG4;G9FLS8;G9G0W7;K9MR68;P08108;Q4SL93;Q804B6;W5KA74	2.41443	0.588706	RFDDGVVQSDMK		84.03	698.83	1395.64	2	-0.27085	42.6274	0	1	1	0
	A0A0M3M1F3;A0A0E4G1U1;A0A0P7TS99;A0A1B2G2Q0;A0A060VU47;A0A060YDJ4;A0A060Z858;A0A087XR58;A0A087XUX0;A0A146NKP1;A0A146UXG4;A5H1H8;B5X3U6;B6F134;C0HAK5;C9WE63;D2YZT1;G3P8K6;G8DZS1;G9FLS8;G9G0W7;H2LKZ3;I3JYT8;K9MR68;M3ZHB7;M3ZHN8;M4A807;O73788;P08108;Q2LC60;Q4SL93;Q6QIS4;Q8UWM8;Q76N60;Q804B6;R9WNY5;S4T781;W5K679;W5KA74	0.575234	1.50866	DAGTISGLNVLR		83.56	608.339	1214.66	2	1.10646	72.1938	1	1	2	2
	A0A0M3M1F3;A0A0E4G1U1;A0A0U2IKZ9;A0A1A7XFH0;A0A060X0G4;A0A060YDJ4;A0A087XUX0;A0A096VJY6;A0A125RLA5;A0A142DA87;A0A146XSN2;A0A146XSN5;A0A146XTQ5;A0A146XV66;A0A147AMI2;A0A147APF5;A8CEI1;B5DG30;B5X3U6;B5X4Z3;B6E4Y9;B6E947;B6F135;B6VAH2;C9WE63;D2YZT1;D3TZA6;E9PKE3;G3NXI7;G3NXJ7;G4W8Y7;G4W8Y8;G9G0W7;H2RIT8;H2S0M6;H2S0M7;H2UP56;H3DM99;H6SFW8;I3JAU8;M3ZHB7;O73922;P11142;P17066;Q0QWE4;Q4RHR7;Q4RVT6;Q5KT34…	15.702	0.830864	TTPSYVAFTDTER		82.35	744.355	1486.7	2	1.21889	60.1457	1	1	4	1
	A0A0M3M1F3;A0A0E4G1U1;A0A0P7TS99;A0A1A7XFH0;A0A1B2G2Q0;A0A060VU47;A0A060X0G4;A0A060YDJ4;A0A087XUX0;A0A096VJY6;A0A146XSN2;A0A146XSN5;A0A146XTQ5;A0A146XUE5;A0A146XV66;A0A147AMI2;A0A147APF5;A5H1H8;B5DG30;B5X3U6;C0HAK5;C9WE63;D2YZT1;E9PKE3;G9G0W7;H2SJP2;H2SJP3;H2UP56;H3DM99;I3JAU8;M3ZHB7;O73788;P08108;P11142;P47773;Q0QWE4;Q4RHR7;Q5QK87;Q6PGX4;Q7SZM8;Q7T276;Q76N60;R9WNY5;W5KA74	3.65725	0.0113892	ARFEELNADLFR		76.65	494.256	1479.75	3	-0.544441	76.8846	0	1	1	0
	A0A0M3M1F3;A0A0C5BIF3;A0A1B2G2Q0;A0A060X0G4;A0A060YDC0;A0A060YDJ4;A0A060Z858;A0A087XUX0;A5H1H8;B5DG30;B5X3U6;G1EHI2;G8DZS1;G9G0W7;K9MR68;M3ZHB7;O73788;Q4SL93;Q6QIS4;Q76N60;Q804B6;R9WP64	0.451833	1.09444	NQVAMNPTNTVFDAKR		76.58	602.637	1804.89	3	0.521501	58.33	1	0	1	1
	A0A0M3M1F3;A0A0C5BIF3;A0A0E4G1U1;A0A0P7TS99;A0A1B2G2Q0;A0A060VU47;A0A060YDJ4;A0A060Z858;A0A087XR58;A0A087XUX0;A0A146NKP1;A0A146UXG4;A5H1H8;B5X3U6;B6F134;C0HAK5;C9WE63;G1EHI2;G3P8K6;G8DZS1;G9FLS8;G9G0W7;H2LKZ3;H3DM99;I3JYT8;K9MR68;M3ZHB7;M3ZHN8;O73788;P08108;P79984;Q2LC60;Q4RHR7;Q4SL93;Q6QIS4;Q8UWM8;Q76N60;Q804B6;R9WNY5;S4T781;W5K679;W5KA74	2.4313	1	MKEIAEAYLGK		67.26	418.227	1251.66	3	5.89285	51.6602	1	1	3	1
	A0A0M3M1F3;A0A0C5BIF3;A0A0E4G1U1;A0A0P7TS99;A0A1A8JDR4;A0A1B2G2Q0;A0A060VU47;A0A060X0G4;A0A060YDJ4;A0A060Z858;A0A087XR58;A0A087XUX0;A0A146NKP1;A0A146UXG4;A5H1H8;A5HL63;B5DG30;B5X3U6;B6F134;C0HAK5;C9WE63;D2YZT1;G1EHI2;G3P8K6;G9FLS8;G9G0W7;H2LKZ3;H2UP56;H3DM99;I3JYT8;K9MR68;M3ZHB7;M3ZHN8;M4A807;O73788;P08108;P54652;P79984;Q2LC60;Q4RHR7;Q4SL93;Q6PGX4;Q6QIS4;Q6TDU0;Q7SZM8;Q7T276;Q8UWM8;Q76N60;Q804B6;…	0.331546	0.433154	ARFEELNADLFR		61.09	740.88	1479.75	2	-1.31178	77.9103	2	0	1	1
	A0A0M3M1F3;A0A0C5BIF3;A0A0E4G1U1;A0A0N9HR78;A0A0U2IKZ9;A0A1B2G2Q0;A0A060VU47;A0A060X0G4;A0A060YDJ4;A0A060Z858;A0A087XUX0;A0A125RLA5;A0A142DA87;A0A146NKP1;A0A146NVI8;A0A146PRT5;A0A146RDK2;A0A146RZ72;A0A146UXG4;A5H1H8;B5DG30;B5X3U6;B6E4Y9;B6E947;B6F134;B6F135;B6VAH2;C0HAK5;D2YZT1;F1DSD3;G1EHI2;G3P8K6;G8DZS1;G9FLS8;G9G0W7;H2LKZ3;H2UP56;H3CF85;H3DM99;H6SFW8;I3JYT8;K9MR68;M3ZHB7;M4B0J3;O73788;O73922;P…	0.0224892	0.845728	STAGDTHLGGEDFDNR		55.17	564.582	1690.72	3	3.05357	31.4522	1	0	1	1
	A0A0M3M1F3;A0A0C5BIF3;A0A0E4G1U1;A0A0F8B474;A0A0N9HR78;A0A0P7TS99;A0A0P7Y8R9;A0A0S1RWB6;A0A0U2IKZ9;A0A1A7ZX41;A0A1I9LXI3;A0A060VU47;A0A060X0G4;A0A060YDC0;A0A060YDJ4;A0A060Z858;A0A087XR58;A0A087XUX0;A0A125RLA5;A0A142DA87;A0A146NKP1;A0A146NVI8;A0A146SV22;A0A146UXG4;A0A147A010;A0A172LPZ7;A5H1H7;A5H1H8;A5HL62;A5HL63;B5B0I3;B5DG30;B5X3U6;B6E4Y9;B6E947;B6F134;B6F135;B6VAH2;C0HAK5;C9WE63;D2YZT1;E0XJL3;E…	2.62985	1.00411	DNNLLGK		54.12	387.213	772.411	2	4.40318	27.759	2	2	3	2
	A0A0M3M1F3;A0A0E4G1U1;A0A0P7TS99;A0A1A7XFH0;A0A1B2G2Q0;A0A060DFM8;A0A060VU47;A0A060YDJ4;A0A087XUX0;A0A096VJY6;A0A146XSN2;A0A146XSN5;A0A146XTQ5;A0A146XV66;A0A147AMI2;A5H1H8;B5X3U6;C0HAK5;C9WE63;E9PKE3;G9G0W7;H2SJP2;H2SJP3;H3DM99;I3JAU8;M3ZHB7;O73788;P08108;P11142;P47773;Q0QWE4;Q4RHR7;Q5QK87;Q76N60;R9WNY5;W5KA74	1.21102	0.612795	MKEIAEAYLGK	[1] Oxidation (M)	49.67	423.556	1267.65	3	-1.25557	44.3362	1	1	2	2
	A0A0M3M1F3;A0A0E4G1U1;A0A0F8B474;A0A0N9HR78;A0A0P7TS99;A0A0S1RWB6;A0A0U2IKZ9;A0A1A7ZX41;A0A1A8JDR4;A0A1I9LXI3;A0A060X0G4;A0A087XR58;A0A146NKP1;A0A146PA43;A0A146QBT0;A0A146QEK0;A0A146SV22;A0A146TC09;A0A146UXG4;A0A147A010;A5H1H7;A5HL62;A5HL63;B5B0I3;B5DG30;B6E4Y9;B6E947;B6F134;B6VAH2;D2YZT1;E0XJL3;E1AW14;E3VXC7;F1DSD3;F8SLH3;G3P8K6;G3PI26;G3PI27;I3JYT8;M1PVE6;M3ZHN8;M4A807;M4B0J3;M4QML9;O73922;O932…	1.06627	0.978611	GTLEPVEK		47.37	436.741	871.467	2	1.76155	26.4185	1	0	1	1
	A0A0M3M1F3	12.5153	0.561511	NVSNAVITVPAYFNDSQR		46.39	665.667	1993.98	3	-4.03392	76.4582	0	1	2	1
	A0A0M3M1F3;A0A0P7TS99;A0A1A7XFH0;A0A060VU47;A0A060YDJ4;A0A087XUX0;A0A096VJY6;A0A146XSN2;A0A146XSN5;A0A146XTQ5;A0A146XV66;A0A147AMI2;A0A172LPZ7;A5H1H8;B5X3U6;C0HAK5;D3TZA6;E9PKE3;G9G0W7;H2SJP2;H2SJP3;H2UP56;H3DM99;I3JAU8;M3ZHB7;O73788;P08108;P11142;P47773;Q0QWE4;Q4RHR7;Q5QK87;Q6PGX4;Q7SZM8;Q7T275;Q7T276;Q76N60;V5L1N3;W5KA74	1.33416	0.853961	VCNPIITK	[2] Methylthio (C)	39.57	467.247	932.48	2	-1.67082	55.9646	0	1	2	1
	A0A0M3M1F3;A0A0C5BIF3;A0A0E4G1U1;A0A0P7TS99;A0A1B2G2Q0;A0A060VU47;A0A060YDJ4;A0A060Z858;A0A087XR58;A0A087XUX0;A0A146NKP1;A0A146UXG4;A5H1H8;B5X3U6;B6F134;C0HAK5;C9WE63;G1EHI2;G3P8K6;G8DZS1;G9FLS8;G9G0W7;H2LKZ3;H3DM99;I3JYT8;K9MR68;M3ZHB7;M3ZHN8;O73788;P08108;P79984;Q2LC60;Q4RHR7;Q4SL93;Q6QIS4;Q8UWM8;Q76N60;Q804B6;R9WNY5;S4T781;W5K679;W5KA74	2.12797	0.609482	EIAEAYLGK		38.09	497.26	992.506	2	-12.274	47.03	1	1	2	0
	A0A0M3M1F3	2.32669	0.856535	NVSNAVITVPAYFNDSQR		32.63	997.997	1993.98	2	-2.84693	76.9937	1	0	1	0
A0A146ZJT9	24	1.87411	0.811807	24								64	48	60	43
	A0A146ZJT9;A0A0P7UMM5;A0A186KTT7;A9X3M4;B3TH90;O42161;Q4U1U6;Q5EG00;Q7ZVI7;Q9I921	0.438463	0.639993	KDLYANTVLSGGTTMYPGIADR		136.99	781.725	2342.15	3	-1.75533	78.9316	1	1	1	2
	A0A146ZJT9;A0A146YQE5;B3TH90;L7NKR3;O42161	28.8927	585.202	EDEIAALVVDNGSGMCK	[N-term] Acetyl (Protein N-term)|[16] Methylthio (C)	136.69	919.902	1837.79	2	-0.291088	113.508	0	0	4	3
	A0A146ZJT9;A0A0P7UMM5;A0A186KTT7;A9X3M4;B3TH90;O42161;Q4U1U6;Q5EG00;Q7ZVI7;Q9I921	25.3105	1.03999	DLYANTVLSGGTTMYPGIADR		119.48	1108.03	2214.05	2	-4.51048	91.5157	1	0	2	0
	A0A146ZJT9;A0A146YQE5;B3TH90;L7NKR3;O42161	0.678576	0.0570901	EDEIAALVVDNGSGMCK	[N-term] Acetyl (Protein N-term)|[15] Oxidation (M)|[16] Methylthio (C)	110.55	927.896	1853.78	2	-3.66727	101.101	2	2	3	1
	A0A146ZJT9;A0A0P7UMM5;A0A0R4IBT5;A0A1D8EJ41;A0A060W0R3;A0A060YV63;A0A146RVF4;A0A146YQE5;A0A147AHN5;A0A186KTT7;A2BG19;A9X3M4;B1B560;B3TH90;C0LJV0;D2IYE7;I3J502;L7NKR3;O42161;Q2Q1G2;Q4U1U6;Q5EG00;Q6IQK4;Q7ZVI7;Q9I921;Q562R1;W5ZLY1;X5CVM6	0.52099	1.1996	SYELPDGQVITIGNER		103.57	895.946	1789.88	2	-3.67532	79.5051	4	2	3	4
	A0A146ZJT9;A0A0P7UMM5;A0A146RVF4;A0A146YQE5;B1B560;B3TH90;D2IYE7;I3J502;I3J505;O42161;Q7ZVI7;Q9I921;W5ZLY1	0.259551	0.993358	QEYDESGPSIVHR	[N-term] Gln->pyro-Glu (N-term Q)	93.53	750.34	1498.66	2	-2.67398	48.0133	2	2	2	2
	A0A146ZJT9;A0A0P7UMM5;A0A146RVF4;A0A146YQE5;B1B560;B3TH90;D2IYE7;I3J502;I3J505;O42161;Q7ZVI7;Q9I921;W5ZLY1	0.149834	0.878671	QEYDESGPSIVHR		89.53	506.239	1515.7	3	0.549006	38.0848	5	4	2	4
	A0A146ZJT9;A0A0P7UMM5;A0A1D8EJ41;A0A076FWU0;A0A160DAB7;A0A160DAJ2;A0A186KTT7;B3TH90;O42161;Q2Q1G2;Q4U1U6;Q7ZVI7;Q9I921	3.86722	0.00729786	TTGIVMDSGDGVTHTVPIYEGYALPHAILR	[6] Oxidation (M)	84.32	800.658	3198.6	4	-0.0625418	96.1743	3	0	1	0
	A0A146ZJT9;A0A0P7UMM5;A0A0R4IBT5;A0A1D8EJ41;A0A060W0R3;A0A146PSH9;A0A146RVF4;A0A146YQE5;A0A146YS88;A0A146ZD88;A0A147AHN5;A0A160DAA8;A0A160DAB7;A0A160DAJ2;A0A186KTT7;A2BG19;B3TH90;C0LJV0;I3J502;L7NKR3;O42161;Q4U1U6;Q6IQK4;Q7ZVI7;Q9I921;W5ZLY1	0.677081	0.945501	AGFAGDDAPR		82.2	488.727	975.439	2	-1.60795	29.2133	2	3	1	3
	A0A146ZJT9;A0A0P7UMM5;A0A1D8EJ41;A0A076FWU0;A0A160DAB7;A0A160DAJ2;A0A186KTT7;B3TH90;O42161;Q2Q1G2;Q4U1U6;Q7ZVI7;Q9I921	0.107918	0.0387633	TTGIVMDSGDGVTHTVPIYEGYALPHAILR		81.05	796.658	3182.6	4	-1.00242	101.242	6	5	2	0
	A0A146ZJT9;A0A0P7UMM5;A0A186KTT7;A9X3M4;B3TH90;O42161;Q4U1U6;Q5EG00;Q7ZVI7;Q9I921	8.30943	0.607223	DLYANTVLSGGTTMYPGIADR	[14] Oxidation (M)	79.7	744.363	2230.07	3	3.85387	81.2094	1	1	3	1
	A0A146ZJT9;A0A0P7UMM5;A0A186KTT7;A9X3M4;B3TH90;O42161;Q4U1U6;Q5EG00;Q7ZVI7;Q9I921	12.2318	0.0312385	DLYANTVLSGGTTMYPGIADR		74.91	739.027	2214.06	3	-2.10692	91.5157	1	0	4	0
	A0A146ZJT9;A0A0N6W8N9;A0A0N7AE90;A0A0N7AE98;A0A0N7AIL0;A0A0P7UMM5;A0A0R4IBT5;A0A1D8EJ41;A0A060W0R3;A0A060YV63;A0A146PSH9;A0A146RVF4;A0A146UEG1;A0A146YQE5;A0A146ZD88;A0A147AHN5;A0A160DAA8;A0A160DAB7;A0A160DAJ2;A0A186KTT7;A2BG19;B1B560;B3TH90;C0LJV0;I3J502;L7NKR3;O42161;Q4U1U6;Q6IQK4;Q7ZVI7;Q9I921;W5ZLY1	100.253	0.934501	DSYVGDEAQSK		73.08	599.763	1197.51	2	-3.57201	21.8911	2	2	6	0
	A0A146ZJT9;A0A0N6W8N9;A0A0N7AE90;A0A0N7AE98;A0A0N7AIL0;A0A0P7UMM5;A0A0R4IBT5;A0A1D8EJ41;A0A060W0R3;A0A060YV63;A0A076FWU0;A0A146PSH9;A0A147AHN5;A0A160DAA8;A0A160DAB7;A0A160DAJ2;A0A186KTT7;A2BG19;B1B560;B3TH90;C0LJV0;O42161;Q4U1U6;Q6IQK4;Q7ZVI7;Q9I921	28.5789	0.46326	VAPEEHPVLLTEAPLNPK		65.66	652.024	1953.05	3	-3.10264	72.5779	4	3	3	2
	A0A146ZJT9;A0A0P7UMM5;A0A146RVF4;A0A146YQE5;B1B560;B3TH90;D2IYE7;I3J502;I3J505;O42161;Q7ZVI7;Q9I921;W5ZLY1	1.50272	0.0617788	QEYDESGPSIVHRK		62.75	548.936	1643.79	3	-2.44916	33.2558	1	1	1	1
	A0A146ZJT9;A0A0P7UMM5;A0A0R4IBT5;A0A1D8EJ41;A0A060W0R3;A0A146PSH9;A0A146RVF4;A0A146YQE5;A0A146YS88;A0A146ZD88;A0A147AHN5;A0A160DAA8;A0A160DAB7;A0A160DAJ2;A0A186KTT7;A2BG19;B1B560;B3TH90;C0LJV0;I3J502;L7NKR3;O42161;Q4U1U6;Q6IQK4;Q7ZVI7;Q9I921;W5ZLY1	0.18539	1.12486	AVFPSIVGR		59.02	473.274	944.533	2	-11.7507	67.07	2	2	1	1
	A0A146ZJT9;A0A0N6W8N9;A0A0N7AE90;A0A0N7AE98;A0A0N7AIL0;A0A0P7UMM5;A0A0R4IBT5;A0A1D8EJ41;A0A060W0R3;A0A060YV63;A0A146PSH9;A0A146RVF4;A0A146UEG1;A0A146YQE5;A0A146ZD88;A0A147AHN5;A0A160DAA8;A0A160DAB7;A0A160DAJ2;A0A186KTT7;A2BG19;B1B560;B3TH90;C0LJV0;I3J502;L7NKR3;O42161;Q4U1U6;Q6IQK4;Q7ZVI7;Q9I921;W5ZLY1	55.7109	0.744943	DSYVGDEAQSKR		57.94	452.211	1353.61	3	-2.82904	20.406	2	3	4	2
	A0A146ZJT9;A0A0N6W8N9;A0A0N7AE90;A0A0N7AE98;A0A0N7AIL0;A0A0P7UMM5;A0A0R4IBT5;A0A1D8EJ41;A0A060W0R3;A0A060YV63;A0A076FWU0;A0A146PSH9;A0A146RVF4;A0A146UEG1;A0A146YQE5;A0A146YS88;A0A146ZD88;A0A147AHN5;A0A160DAA8;A0A160DAB7;A0A160DAJ2;A0A186KTT7;A2BG19;B1B560;B3TH90;C0LJV0;I3J502;L7NKR3;O42161;Q4U1U6;Q6IQK4;Q7ZVI7;Q9I921;W5ZLY1	0.0551392	0.0202978	IWHHTFYNELR		55.76	505.921	1514.74	3	-1.52423	58.8655	8	5	1	0
	A0A146ZJT9;A0A0P7UMM5;A0A1D8EJ41;A0A060YV63;A0A076FWU0;A0A146UEG1;A0A146ZD88;A0A147AHN5;A0A186KTT7;A9X3M4;B1B560;B3TH90;D2IYE7;O42161;Q2Q1G2;Q4U1U6;Q5EG00;Q7ZVI7;Q9I921	212.047	0.694486	GYSFTTTAER		55.15	566.759	1131.5	2	-14.1055	37.3746	1	1	2	1
	A0A146ZJT9;A0A0P7UMM5;A0A060YV63;A0A146RVF4;A0A146YQE5;A0A147AHN5;A0A186KTT7;A9X3M4;B1B560;B3TH90;D2IYE7;I3J502;L7NKR3;O42161;Q2Q1G2;Q4U1U6;Q7ZVI7;Q9I921;Q562R1;W5ZLY1	2.24549	1.62989	IIAPPER		51.06	398.238	794.462	2	-3.36257	34.8843	5	5	5	4
	A0A146ZJT9;A0A0P7UMM5;A0A0R4IBT5;A0A1D8EJ41;A0A060W0R3;A0A060YV63;A0A076FWU0;A0A146PSH9;A0A146RVF4;A0A146YQE5;A0A186KTT7;A2BG19;B3TH90;C0LJV0;D2IYE7;L7NKR3;O42161;Q2Q1G2;Q4U1U6;Q6IQK4;Q7ZVI7;Q9I921;Q562R1;W5ZLY1;X5CVM6	0.479258	1.44294	DLTDYLMK		50.72	499.746	997.477	2	-2.12481	74.7638	2	3	4	6
	A0A146ZJT9;A0A0P7UMM5;A0A0R4IBT5;A0A1D8EJ41;A0A060W0R3;A0A060YV63;A0A076FWU0;A0A146PSH9;A0A146RVF4;A0A146YQE5;A0A186KTT7;A2BG19;B3TH90;C0LJV0;D2IYE7;L7NKR3;O42161;Q2Q1G2;Q4U1U6;Q6IQK4;Q7ZVI7;Q9I921;Q562R1;W5ZLY1;X5CVM6	3.71211	1.87376	DLTDYLMK	[7] Oxidation (M)	46.76	507.743	1013.47	2	-3.13183	67.07	5	1	3	3
	A0A146ZJT9;A0A0P7UMM5;A0A0R4IBT5;A0A1D8EJ41;A0A060W0R3;A0A146PSH9;A0A146RVF4;A0A146YQE5;A0A146YS88;A0A146ZD88;A0A147AHN5;A0A160DAA8;A0A160DAB7;A0A160DAJ2;A0A186KTT7;A2BG19;B1B560;B3TH90;C0LJV0;I3J502;L7NKR3;O42161;Q4U1U6;Q6IQK4;Q7ZVI7;Q9I921;W5ZLY1	0.32643	0.366017	AVFPSIVGRPR		45.02	400.24	1197.7	3	-0.0744047	63.4376	3	2	1	2
	A0A146ZJT9;A0A0P7UMM5;A0A060YV63;A0A147AHN5;A0A186KTT7;A9X3M4;B1B560;B3TH90;D2IYE7;I3J502;I3J505;O42161;Q2Q1G2;Q4U1U6;Q5EG00;Q7ZVI7;Q9I921;Q562R1	6.03811	1.14052	CDVDIRK	[1] Methylthio (C)	39.43	447.712	893.409	2	-1.6228	36.2386	1	0	1	1
A0A1B2G2Q0	24	0.927608	0.828282	24								45	41	47	41
	A0A1B2G2Q0;A0A0C5BIF3;A0A0E4G1U1;A0A0F8B474;A0A0M3M1F3;A0A0N9HR78;A0A0P7TS99;A0A0P7Y8R9;A0A0S1RWB6;A0A0U2IKZ9;A0A1A7ZX41;A0A1A8JDR4;A0A1I9LXI3;A0A060VU47;A0A060WES3;A0A060X0G4;A0A060YDC0;A0A060YDJ4;A0A060Z858;A0A087XR58;A0A087XUX0;A0A125RLA5;A0A142DA87;A0A146NKP1;A0A146NVI8;A0A146PA43;A0A146PRT5;A0A146QBT0;A0A146QEK0;A0A146RDK2;A0A146RZ72;A0A146SV22;A0A146TC09;A0A146UXG4;A0A146ZCZ4;A0A147A010;A0A…	0.127665	1.06922	IINEPTAAAIAYGLDK		122.32	830.449	1658.88	2	-2.40255	83.0158	4	3	1	3
	A0A1B2G2Q0;A0A0M3M1F3;A0A1A7XFH0;A0A060X0G4;A0A060YDJ4;A0A087XUX0;A0A096VJY6;A0A146XSN2;A0A146XSN5;A0A146XTQ5;A0A146XV66;A0A147AMI2;A5H1H8;B5DG30;B5X3U6;E9PKE3;G3NXI7;G3NXJ7;G9G0W7;H2SJP2;H2SJP3;I3JAU8;M3ZHB7;O73788;P11142;Q0QWE4;Q5QK87;Q76N60	1.30529	0.909943	NQVAMNPTNTVFDAK	[5] Oxidation (M)	110.56	833.395	1664.78	2	-4.47104	52.9051	3	2	2	2
	A0A1B2G2Q0;A5H1H8;G8DZS1;G9FLS8;O73788;P08108;Q76N60;S4T781	2.32669	0.856535	TVNNAVVTVPAYFNDSQR		104.04	997.997	1993.98	2	-2.84693	76.9937	7	5	6	7
	A0A1B2G2Q0;A0A0C5BIF3;A0A0E4G1U1;A0A0M3M1F3;A0A0P7TS99;A0A1A7ZX41;A0A1A8JDR4;A0A060VU47;A0A060WES3;A0A060X0G4;A0A060YDJ4;A0A060Z858;A0A087XR58;A0A087XUX0;A0A146NKP1;A0A146NVI8;A0A146PRT5;A0A146RDK2;A0A146RZ72;A0A146UXG4;A0A172LPZ7;A5H1H8;A5HL63;B5DG30;B5X3U6;B6F134;C0HAK5;C9WE63;D2YZT1;G1EHI2;G3P8K6;G8DZS1;G9FLS8;G9G0W7;H2LKZ3;H2UP56;H3DM99;I3JYT8;K9MR68;M3ZHB7;M3ZHN8;M4A807;O73788;P08108;P54652;…	0.589808	0.501994	IINEPTAAAIAYGLDKK		99.1	596.67	1786.99	3	2.26068	72.2647	3	6	2	2
	A0A1B2G2Q0;A0A0M3M1F3;A0A1A7XFH0;A0A060X0G4;A0A060YDJ4;A0A087XUX0;A0A096VJY6;A0A146XSN2;A0A146XSN5;A0A146XTQ5;A0A146XV66;A0A147AMI2;A5H1H8;B5DG30;B5X3U6;E9PKE3;G3NXI7;G3NXJ7;G9G0W7;H2SJP2;H2SJP3;I3JAU8;M3ZHB7;O73788;P11142;Q0QWE4;Q5QK87;Q76N60	0.198297	0.913114	NQVAMNPTNTVFDAK		92.74	825.399	1648.78	2	-2.89314	63.5088	2	2	1	1
	A0A1B2G2Q0;A0A0E4G1U1;A0A0M3M1F3;A0A1A7XFH0;A0A060YDJ4;A0A087XUX0;A0A146XSN2;A0A146XSN5;A0A146XTQ5;A0A146XV66;A0A147AMI2;A5H1H8;B5X3U6;C9WE63;E9PKE3;G9G0W7;H2SJP2;H2SJP3;I3JAU8;M3ZHB7;O73788;P08108;P11142;P47773;Q0QWE4;Q5QK87;Q76N60;W5KA74	0.686261	0.0367706	GPAVGIDLGTTYSCVGVFQHGK	[14] Methylthio (C)	92.05	751.368	2251.08	3	2.01247	103.583	2	1	3	1
	A0A1B2G2Q0;A0A0E4G1U1;A0A0M3M1F3;A0A0U2IKZ9;A0A1A7XFH0;A0A060VU47;A0A060WES3;A0A060X0G4;A0A060YDJ4;A0A087XUX0;A0A087YPM4;A0A096VJY6;A0A125RLA5;A0A142DA87;A0A146XSN2;A0A146XSN5;A0A146XTQ5;A0A146XUE5;A0A146XV66;A0A146ZVP9;A0A147AMI2;A0A147APF5;A0A172LPZ7;A5H1H8;A8CEI1;B5DG30;B5X3U6;B5X4Z3;B5X397;B6E4Y9;B6E947;B6F135;B6VAH2;C0HAK5;C9WE63;D2YZT1;D3TZA6;E9PKE3;G3NXI7;G3NXJ7;G4W8Y8;G9G0W7;H2RIT8;H2S0M6…	0.381809	1.22042	VEIIANDQGNR		90.94	614.816	1227.62	2	-2.8152	36.9486	2	3	1	2
	A0A1B2G2Q0;A0A0E4G1U1;A0A0M3M1F3;A0A0P7TS99;A0A1A7XFH0;A0A060DFM8;A0A060VU47;A0A060YDJ4;A0A087XUX0;A0A096VJY6;A0A146XSN2;A0A146XSN5;A0A146XTQ5;A0A146XV66;A0A147AMI2;A5H1H8;B5X3U6;C0HAK5;C9WE63;E9PKE3;G9G0W7;H2SJP2;H2SJP3;H3DM99;I3JAU8;M3ZHB7;O73788;P08108;P11142;P47773;Q0QWE4;Q4RHR7;Q5QK87;Q76N60;R9WNY5;W5KA74	0.85295	0.618434	MKEIAEAYLGK		87.81	626.828	1251.64	2	-9.87005	53.401	1	1	1	1
	A0A1B2G2Q0;A0A0A7DLL1;A0A0M3M1F3;A0A0P7TS99;A0A1A7XFH0;A0A060VU47;A0A060YDJ4;A0A087XUX0;A0A096VJY6;A0A146XSN2;A0A146XSN5;A0A146XTQ5;A0A146XV66;A0A147AMI2;A0A147APF5;A0A172LPZ7;A5H1H8;B5X3U6;B6E4Y9;B6E947;B6VAH2;C0HAK5;C9WE63;D2YZT1;D3TZA6;E9PKE3;G3NXI7;G3NXJ7;G9G0W7;H2SJP2;H2SJP3;I3JAU8;M3ZHB7;O73788;O73922;P08108;P11142;P47773;Q0QWE4;Q1HP65;Q5QK87;Q6PGX4;Q7SZM8;Q7T276;Q76N60;R9WNY5;V5L1N3;W5KA74	0.98252	0.468467	QTQTFTTYSDNQPGVLIQVYEGER		85.94	925.446	2773.32	3	-1.56643	90.3141	3	3	3	4
	A0A1B2G2Q0;A0A0E4G1U1;A0A0M3M1F3;A0A0P7TS99;A0A1A7XFH0;A0A060VU47;A0A060X0G4;A0A060YDJ4;A0A087XUX0;A0A096VJY6;A0A146XSN2;A0A146XSN5;A0A146XTQ5;A0A146XUE5;A0A146XV66;A0A147AMI2;A0A147APF5;A5H1H8;B5DG30;B5X3U6;C0HAK5;C9WE63;D2YZT1;E9PKE3;G9G0W7;H2SJP2;H2SJP3;H2UP56;H3DM99;I3JAU8;M3ZHB7;O73788;P08108;P11142;P47773;Q0QWE4;Q4RHR7;Q5QK87;Q6PGX4;Q7SZM8;Q7T276;Q76N60;R9WNY5;W5KA74	1.72719	0.810836	FEELNADLFR		85.7	627.31	1252.6	2	-3.46243	81.0664	3	3	3	2
	A0A1B2G2Q0;A0A0E4G1U1;A0A0M3M1F3;A0A0P7TS99;A0A060VU47;A0A060YDJ4;A0A060Z858;A0A087XR58;A0A087XUX0;A0A146NKP1;A0A146UXG4;A5H1H8;B5X3U6;B6F134;C0HAK5;C9WE63;D2YZT1;G3P8K6;G8DZS1;G9FLS8;G9G0W7;H2LKZ3;I3JYT8;K9MR68;M3ZHB7;M3ZHN8;M4A807;O73788;P08108;Q2LC60;Q4SL93;Q6QIS4;Q8UWM8;Q76N60;Q804B6;R9WNY5;S4T781;W5K679;W5KA74	0.575234	1.50866	DAGTISGLNVLR		83.56	608.339	1214.66	2	1.10646	72.1938	1	1	2	2
	A0A1B2G2Q0;A5H1H8;O73788;P08108;Q76N60	12.5153	0.561511	TVNNAVVTVPAYFNDSQR		78.03	665.667	1993.98	3	-4.03392	76.4582	0	1	2	1
	A0A1B2G2Q0;A0A0E4G1U1;A0A0M3M1F3;A0A0P7TS99;A0A1A7XFH0;A0A060VU47;A0A060X0G4;A0A060YDJ4;A0A087XUX0;A0A096VJY6;A0A146XSN2;A0A146XSN5;A0A146XTQ5;A0A146XUE5;A0A146XV66;A0A147AMI2;A0A147APF5;A5H1H8;B5DG30;B5X3U6;C0HAK5;C9WE63;D2YZT1;E9PKE3;G9G0W7;H2SJP2;H2SJP3;H2UP56;H3DM99;I3JAU8;M3ZHB7;O73788;P08108;P11142;P47773;Q0QWE4;Q4RHR7;Q5QK87;Q6PGX4;Q7SZM8;Q7T276;Q76N60;R9WNY5;W5KA74	3.65725	0.0113892	ARFEELNADLFR		76.65	494.256	1479.75	3	-0.544441	76.8846	0	1	1	0
	A0A1B2G2Q0;A0A0C5BIF3;A0A0M3M1F3;A0A060X0G4;A0A060YDC0;A0A060YDJ4;A0A060Z858;A0A087XUX0;A5H1H8;B5DG30;B5X3U6;G1EHI2;G8DZS1;G9G0W7;K9MR68;M3ZHB7;O73788;Q4SL93;Q6QIS4;Q76N60;Q804B6;R9WP64	0.451833	1.09444	NQVAMNPTNTVFDAKR		76.58	602.637	1804.89	3	0.521501	58.33	1	0	1	1
	A0A1B2G2Q0;A0A0C5BIF3;A0A0E4G1U1;A0A0M3M1F3;A0A0P7TS99;A0A060VU47;A0A060YDJ4;A0A060Z858;A0A087XR58;A0A087XUX0;A0A146NKP1;A0A146UXG4;A5H1H8;B5X3U6;B6F134;C0HAK5;C9WE63;G1EHI2;G3P8K6;G8DZS1;G9FLS8;G9G0W7;H2LKZ3;H3DM99;I3JYT8;K9MR68;M3ZHB7;M3ZHN8;O73788;P08108;P79984;Q2LC60;Q4RHR7;Q4SL93;Q6QIS4;Q8UWM8;Q76N60;Q804B6;R9WNY5;S4T781;W5K679;W5KA74	2.4313	1	MKEIAEAYLGK		67.26	418.227	1251.66	3	5.89285	51.6602	1	1	3	1
	A0A1B2G2Q0;A0A1A7XFH0;A0A060YDJ4;A0A087XUX0;A0A146XSN2;A0A146XSN5;A0A146XTQ5;A0A146XV66;A0A147AMI2;A0A172LPZ7;B5X3U6;D3TZA6;G9G0W7;I3JAU8;M3ZHB7;P47773;Q0QWE4;Q5QK87	1.286	0.762721	NGLESYAFNMK	[10] Oxidation (M)	65.73	645.297	1288.58	2	2.83402	56.5346	1	1	2	1
	A0A1B2G2Q0;A0A0E4G1U1;A0A1A7XFH0;A0A060VU47;A0A060YDJ4;A0A087XUX0;A0A096VJY6;A0A146XSN2;A0A146XSN5;A0A146XTQ5;A0A146XUE5;A0A146XV66;A0A147AMI2;A5H1H8;B5X3U6;C0HAK5;C9WE63;D3TZA6;E9PKE3;G4W8Y8;G9G0W7;I3JAU8;M3ZHB7;O73788;P08108;P11142;P17066;P47773;Q0QWE4;Q5QK87;Q76N60;W5KA74	2.53179	1.34329	LLQDFFNGK		65.39	541.287	1080.56	2	-1.31905	71.9433	3	3	4	3
	A0A1B2G2Q0;A0A0C5BIF3;A0A0E4G1U1;A0A0M3M1F3;A0A0P7TS99;A0A1A8JDR4;A0A060VU47;A0A060X0G4;A0A060YDJ4;A0A060Z858;A0A087XR58;A0A087XUX0;A0A146NKP1;A0A146UXG4;A5H1H8;A5HL63;B5DG30;B5X3U6;B6F134;C0HAK5;C9WE63;D2YZT1;G1EHI2;G3P8K6;G9FLS8;G9G0W7;H2LKZ3;H2UP56;H3DM99;I3JYT8;K9MR68;M3ZHB7;M3ZHN8;M4A807;O73788;P08108;P54652;P79984;Q2LC60;Q4RHR7;Q4SL93;Q6PGX4;Q6QIS4;Q6TDU0;Q7SZM8;Q7T276;Q8UWM8;Q76N60;Q804B6;…	0.331546	0.433154	ARFEELNADLFR		61.09	740.88	1479.75	2	-1.31178	77.9103	2	0	1	1
	A0A1B2G2Q0;A0A1A7XFH0;A0A087XUX0;A0A142DA87;A0A146XSN2;A0A146XSN5;A0A146XTQ5;A0A146XV66;A0A147AMI2;A5H1H8;G9G0W7;H2SJP2;H2SJP3;I3JAU8;M3ZHB7;O73788;Q0QWE4;Q5QK87;Q76N60	1.68875	0.240439	GQIHDIVLVGGSTR		56.26	726.399	1450.78	2	-4.44096	54.8893	1	1	1	1
	A0A1B2G2Q0;A0A0C5BIF3;A0A0E4G1U1;A0A0M3M1F3;A0A0N9HR78;A0A0U2IKZ9;A0A060VU47;A0A060X0G4;A0A060YDJ4;A0A060Z858;A0A087XUX0;A0A125RLA5;A0A142DA87;A0A146NKP1;A0A146NVI8;A0A146PRT5;A0A146RDK2;A0A146RZ72;A0A146UXG4;A5H1H8;B5DG30;B5X3U6;B6E4Y9;B6E947;B6F134;B6F135;B6VAH2;C0HAK5;D2YZT1;F1DSD3;G1EHI2;G3P8K6;G8DZS1;G9FLS8;G9G0W7;H2LKZ3;H2UP56;H3CF85;H3DM99;H6SFW8;I3JYT8;K9MR68;M3ZHB7;M4B0J3;O73788;O73922;P…	0.0224892	0.845728	STAGDTHLGGEDFDNR		55.17	564.582	1690.72	3	3.05357	31.4522	1	0	1	1
	A0A1B2G2Q0;A0A087XUX0;A0A142DA87;A5H1H8;G9G0W7;M3ZHB7;M4QML9;O73788;Q4SL93;Q6TDU0;Q76N60	0.872696	1.03719	GQIHDIVLVGGSTR		52.51	484.606	1450.8	3	4.8533	52.7275	1	1	1	1
	A0A1B2G2Q0;A0A0E4G1U1;A0A0M3M1F3;A0A0P7TS99;A0A1A7XFH0;A0A060DFM8;A0A060VU47;A0A060YDJ4;A0A087XUX0;A0A096VJY6;A0A146XSN2;A0A146XSN5;A0A146XTQ5;A0A146XV66;A0A147AMI2;A5H1H8;B5X3U6;C0HAK5;C9WE63;E9PKE3;G9G0W7;H2SJP2;H2SJP3;H3DM99;I3JAU8;M3ZHB7;O73788;P08108;P11142;P47773;Q0QWE4;Q4RHR7;Q5QK87;Q76N60;R9WNY5;W5KA74	1.21102	0.612795	MKEIAEAYLGK	[1] Oxidation (M)	49.67	423.556	1267.65	3	-1.25557	44.3362	1	1	2	2
	A0A1B2G2Q0;A0A0P7Y8R9;A0A060YDC0;A0A060YDJ4;A0A060Z858;A0A087XUX0;A0A125RLA5;A5H1H7;B5X3U6;C9WE63;G3P8K6;G8DZS1;G9FLS8;G9G0W7;H6SFW8;K9MR68;M3ZHB7;O93240;P54652;Q4SL93;Q804B6;S4T781;W5K679	0.795085	1.03722	VQVEYKGETK		40.51	394.215	1179.62	3	6.63461	22.0255	1	0	1	1
	A0A1B2G2Q0;A0A0C5BIF3;A0A0E4G1U1;A0A0M3M1F3;A0A0P7TS99;A0A060VU47;A0A060YDJ4;A0A060Z858;A0A087XR58;A0A087XUX0;A0A146NKP1;A0A146UXG4;A5H1H8;B5X3U6;B6F134;C0HAK5;C9WE63;G1EHI2;G3P8K6;G8DZS1;G9FLS8;G9G0W7;H2LKZ3;H3DM99;I3JYT8;K9MR68;M3ZHB7;M3ZHN8;O73788;P08108;P79984;Q2LC60;Q4RHR7;Q4SL93;Q6QIS4;Q8UWM8;Q76N60;Q804B6;R9WNY5;S4T781;W5K679;W5KA74	2.12797	0.609482	EIAEAYLGK		38.09	497.26	992.506	2	-12.274	47.03	1	1	2	0
B5X2H6	24	0.800394	0.978444	24								51	52	57	54
	B5X2H6;A0A1A7WBB0;A0A1A7YA49;A0A060XBV8;F6KMM1;P56533;W5JXK7	0.674419	1.06657	ANNTTFGLASGVFTR		136.76	778.394	1554.77	2	-3.07306	80.4999	6	4	4	5
	B5X2H6;A0A0P7W4X8;A0A060XBV8;W5JXK7	0.534801	4.73887	VAENLQAGTCFINNYNISPVEVPFGGYK	[10] Methylthio (C)	107.08	1030.83	3089.46	3	0.19799	117.638	2	1	2	3
	B5X2H6;A0A060XBV8	0.197911	0.116706	AQLLESMPGASTGQVVVTDHLNFWGGCR	[N-term] Acetyl (Protein N-term)|[27] Methylthio (C)	89.89	1021.15	3060.42	3	-0.614178	124.593	2	2	2	1
	B5X2H6;P56533	2.0017	1.29334	SPLIIFKDCELENAVR	[9] Methylthio (C)	82.56	631.66	1891.96	3	2.25065	109.802	1	4	2	4
	B5X2H6;A0A0F8ARW2;A0A0P7W4X8;A0A0S7HNR2;A0A1A7WBB0;A0A1A7YA49;A0A060WQJ8;A0A060XBV8;A0A087YE46;F6KMM1;G3NII7;G3NIK0;G3NIL3;H2S9I2;P56533;W5JXK7;W5LI79	0.624912	0.940475	VSFTGSVPTGK		77.26	540.288	1078.56	2	-4.81597	47.8016	2	3	1	3
	B5X2H6;A0A0P7W4X8;A0A0S7HNR2;A0A1A7WBB0;A0A1A7YA49;A0A1A8DKE3;A0A1A8F3J9;A0A1A8IKF2;A0A1A8NZI9;A0A1A8QT55;A0A060XBV8;A0A087YE46;G3NII7;G3NIK0;G3NIL3;H2MGN4;Q19A30	0.307886	1.08746	ENGQVTIEYYSQLK		74.32	836.414	1670.81	2	-0.539992	66.0478	1	1	1	1
	B5X2H6;A0A060XBV8	2.00384	0.407883	TVVVEMGDVDDYFNC	[15] Methylthio (C)	72.93	876.352	1750.69	2	0.0415252	111.827	1	1	2	0
	B5X2H6;A0A0S7HNR2;A0A1A7WBB0;A0A1A7YA49;A0A060WQJ8;A0A087YE46;F6KMM1;H2S9I2;W5JXK7	2.49053	1.47711	QVTLELGGK		69.98	472.772	943.53	2	-4.68938	51.3427	3	4	7	4
	B5X2H6;A0A060XBV8	0.166019	0.455543	EIMPVFLEEVVKR		67.78	530.298	1587.87	3	2.11561	107.705	4	5	2	3
	B5X2H6;A0A060XBV8	3.57893	0.396972	EAGVPDGLFNVVQGGAETGTLLCNHPGVAK	[23] Methylthio (C)	67.13	999.499	2995.47	3	7.22993	114.537	2	2	2	2
	B5X2H6;A0A060XBV8	0.941962	0.828429	EIMPVFLEEVVK		66.41	716.889	1431.76	2	-2.94263	112.719	3	3	3	4
	B5X2H6;A0A060XBV8	0.115676	0.548457	EIMPVFLEEVVKR	[3] Oxidation (M)	65.61	535.631	1603.87	3	5.25764	92.3849	4	5	1	3
	B5X2H6	0.845723	1.093	DCELENAVR	[2] Methylthio (C)	64.42	547.735	1093.46	2	2.1607	59.5382	3	1	1	2
	B5X2H6;A0A060XBV8	0.819493	0.581176	EAGVPDGLFNVVQGGAETGTLLCNHPGVAK	[23] Methylthio (C)	62.5	749.87	2995.45	4	-0.414847	112.361	0	1	1	0
	B5X2H6;A0A0S7HNR2;A0A1A7WBB0;A0A1A7YA49;A0A1A8DKE3;A0A1A8F3J9;A0A1A8IKF2;A0A1A8NZI9;A0A1A8QT55;A0A060WQJ8;A0A087YE46;F6KMM1;H2MGN4;H2S9I2;Q19A30;W5JXK7	0.417105	0.943605	QVTLELGGK	[N-term] Gln->pyro-Glu (N-term Q)	61.07	464.262	926.509	2	1.74961	68.1141	2	1	1	1
	B5X2H6;A0A060XBV8	1201.03	1894.91	TVVVEMGDVDDYFNC	[6] Oxidation (M)|[15] Methylthio (C)	58.24	884.348	1766.68	2	-1.24528	94.265	0	0	1	2
	B5X2H6;A0A0P7W4X8;A0A0S7HNR2;A0A1A7WBB0;A0A1A7YA49;A0A087YE46;A0A146NQP6;A0A146X9N2;A0A146X9N8;A0A146XAY7;A0A146XBI1;A0A146XCC1;F6KMM1;G3NII7;G3NIK0;G3NIL3;H2S9I2;I3KQN0;M4ATX5;P56533;W5JXK7	0.781295	1.01328	SPLIIFK		57.37	409.262	816.509	2	-2.05997	70.674	2	2	2	2
	B5X2H6;A0A0S7HNR2;A0A1A7WBB0;A0A1A7YA49;A0A060XBV8;A0A087YE46;G3NII7;G3NIK0;G3NIL3;H2S9I2;P56533;W5LI79	4.75618	1.67798	VMLEAAR	[2] Oxidation (M)	54.9	403.216	804.418	2	2.97704	27.1625	3	2	10	2
	B5X2H6;A0A060XBV8	0.168434	0.85811	MGALITR		53.61	381.223	760.432	2	6.67635	32.6572	1	1	2	1
	B5X2H6;A0A060XBV8	0.987183	0.723542	EIMPVFLEEVVK	[3] Oxidation (M)	51.33	724.886	1447.76	2	-3.58106	98.8192	1	2	1	2
	B5X2H6;A0A060XBV8	0.721259	1.11317	LEVINNGK		49.51	443.755	885.495	2	3.29705	29.746	1	1	2	2
	B5X2H6;A0A0S7HNR2;A0A1A7WBB0;A0A1A7YA49;A0A060XBV8;A0A087YE46;G3NII7;G3NIK0;G3NIL3;H2MGN4;H2S9I2;P56533;Q19A30;W5LI79	0.680473	0.624773	VMLEAAR		46.24	395.216	788.418	2	-3.95676	33.0808	6	4	5	5
	B5X2H6;E7FAN4	2.75688	1.2772	IMEMSAK		44.55	405.198	808.381	2	-1.82672	30.6339	1	1	1	2
	B5X2H6;A0A1A7WBB0;A0A1A7YA49;A0A060XBV8;F6KMM1;P56533;W5JXK7	0.824621	1.18561	ANNTTFGLASGVFTR		33.62	519.267	1554.78	3	-0.535316	80.4999	0	1	1	0
B5XEM0	24	1.00118	1.08184	24								77	75	86	84
	B5XEM0;A0A060YKH3	0.25043	0.8154	GSGADTDNTPAVLAVK		140.88	758.385	1514.76	2	-1.79207	53.5886	1	2	2	2
	B5XEM0;A0A0R4IPV1;A0A060Y493;A0A060YKH3;C1BK30;Q568L9	23.1007	4.93977	EGADMLMVKPGLPYLDIVR		104.83	706.38	2116.12	3	5.74015	111.645	0	0	4	2
	B5XEM0;A0A060Y493;A0A060YKH3	11.0959	1.13467	TAVLESMTAFR	[7] Oxidation (M)	95.75	621.31	1240.61	2	-4.80679	53.684	1	2	6	2
	B5XEM0;A0A060Y493;A0A060YKH3	2.03508	1.12306	TAVLESMTAFR		89.92	613.314	1224.61	2	-2.9569	69.7567	6	6	3	7
	B5XEM0;A0A1A7XMW2;A0A060Y493;A0A060YKH3;E3TCD5;I3K4Z7;W5UF06	0.764048	1.60052	LAEVALAYAR		85.59	538.81	1075.61	2	1.87601	62.1164	13	13	9	14
	B5XEM0;A0A0R4IPV1;A0A060Y493;I3K4Z7;Q568L9;W5LX75	1.10553	0.745396	CVLIFGVPAK	[1] Methylthio (C)	84.69	546.799	1091.58	2	-3.20446	95.6776	8	8	9	7
	B5XEM0	0.0939274	0.0380505	YWQTCASDLRPENLIYPIFITDSPDAVEPIASLPGQAR	[5] Methylthio (C)	83.65	1074.03	4292.1	4	1.40639	126.184	1	2	1	0
	B5XEM0;A0A0R4IPV1;A0A060Y493;A0A060YKH3;C1BK30;Q568L9	3.12836	0.892722	EGADMLMVKPGLPYLDIVR	[7] Oxidation (M)	80.79	711.705	2132.09	3	-3.68777	106.293	3	2	11	5
	B5XEM0;A0A1A7XMW2;A0A060YKH3;E3TCD5;I3K4Z7;W5UF06	0.774679	2.12401	DAAQSKPAFGDR		74.77	631.81	1261.61	2	0.228315	22.9427	1	1	2	0
	B5XEM0;A0A060Y493;A0A060YKH3;E3TCD5;I3K4Z7;W5UF06	0.896824	0.964243	AGCHIIAPSDMMDGR	[3] Methylthio (C)	71.08	540.567	1618.68	3	5.11672	72.1227	6	4	2	5
	B5XEM0;A0A060Y493;A0A060YKH3;E3TCD5;I3K4Z7;W5UF06	0.597571	1.08184	AGCHIIAPSDMMDGR	[3] Methylthio (C)|[11] Oxidation (M)	68.89	545.899	1634.67	3	4.1928	66.5756	3	5	1	6
	B5XEM0;A0A0R4IPV1;A0A060Y493;A0A060YKH3;C1BK30;I3K4Z7;Q568L9	0.645259	1.34015	VSVLSYSAK		67.68	477.267	952.519	2	-4.18814	47.4492	9	12	9	10
	B5XEM0;A0A0R4IPV1;A0A060Y493;A0A060YKH3;C1BK30;I3K4Z7;Q568L9;W5LX75	0.790097	0.84975	FASCYYGPFR	[4] Methylthio (C)	64.21	628.763	1255.51	2	-3.26478	79.5768	6	5	3	6
	B5XEM0;A0A060Y493;A0A060YKH3;E3TCD5;I3K4Z7;W5UF06	0.597571	1.08184	AGCHIIAPSDMMDGR	[3] Methylthio (C)|[12] Oxidation (M)	63.87	545.899	1634.67	3	4.1928	66.5756	9	7	10	7
	B5XEM0;A0A0R4IPV1;A0A060YKH3;C1BK30;I3K4Z7;Q568L9;W5LX75	0.564109	2.24411	DAAQSKPAFGDR		58.6	421.542	1261.6	3	-0.919063	25.0191	2	1	1	2
	B5XEM0;A0A0R4IPV1;A0A060Y493;A0A060YKH3;C1BK30;Q568L9	1.54499	18.4258	DVKEGADMLMVKPGLPYLDIVR		56.93	615.58	2458.29	4	-2.25231	108.285	1	0	2	0
	B5XEM0;A0A060Y493;A0A060YKH3;E3TCD5;I3K4Z7;W5UF06	0.0717312	1.21099	AGCHIIAPSDMMDGR	[3] Methylthio (C)|[11] Oxidation (M)|[12] Oxidation (M)	55.29	551.232	1650.67	3	6.75756	50.5906	1	1	1	1
	B5XEM0;A0A0R4IPV1;A0A060Y493;A0A060YKH3;C1BK30;Q568L9	1.62424	0.892722	EGADMLMVKPGLPYLDIVR	[5] Oxidation (M)	53.15	711.705	2132.09	3	-3.68777	106.293	1	0	2	3
	B5XEM0;A0A060YKH3	3.88112	1.45895	HSLMSNDMGNK		48.5	411.849	1232.53	3	-1.47537	29.0004	2	2	2	1
	B5XEM0;A0A060YKH3	2.76018	0.976916	CYQLPSGAR	[1] Methylthio (C)	47.48	520.737	1039.46	2	1.46411	46.3935	1	2	2	2
	B5XEM0;A0A0R4IPV1;A0A060Y493;A0A060YKH3;C1BK30;I3K4Z7;Q568L9;W5LX75	38.9684	0.647294	AGCHIIAPSDMMDGR	[3] Methylthio (C)|[12] Oxidation (M)	42.88	818.339	1634.66	2	-2.75627	61.0808	1	0	1	0
	B5XEM0;A0A060YKH3	0.316787	0.895834	GSGADTDNTPAVLAVK		40.21	505.928	1514.76	3	3.5908	53.5886	1	0	1	0
	B5XEM0;A0A060Y493	4.56289	1.04967	LEGMLRPLVEK		33.43	428.917	1283.73	3	0.773505	65.004	0	0	1	1
	B5XEM0;A0A0R4IPV1;A0A060Y493;A0A060YKH3;C1BK30;I3K4Z7;Q568L9;W5LX75	135.329	2.81649	FASCYYGPFR	[4] Methylthio (C)	32.73	419.513	1255.52	3	0.652085	79.8633	0	0	1	1
[truncated: 12,011 more rows]

## Sheet: Peptide List Fraction Membrane
Main Accession	Protein Group	T1/C1	T2/C2	Sequence	Modifications	Score	m/z	Mr (Da)	Charge	Delta (ppm)	RT	PSMs_C1	PSMs_C2	PSMs_T1	PSMs_T2
[truncated: 21,536 more rows]
