# Supplementary material for: Potential Role of Rainbow Trout Erythrocytes as Mediators in the Immune Response Induced by a DNA Vaccine in Fish
Source: Vaccines (Basel). 2019 Jul 3;7(3):60. doi: 10.3390/vaccines7030060 (PMC6789471; doi:10.3390/vaccines7030060)
Supplement: Supplementary file 1 [file vaccines-07-00060-s001.zip › Supplementary Material_Puente-Marin_Ortega-Villaizan_Vaccines_2019/Table S12.xlsx]

## Sheet: ClueGO Results
GOID	GOTerm	Ontology Source	Term PValue	Term PValue Corrected with Bonferroni step down	Group PValue	Group PValue Corrected with Bonferroni step down	GOLevels	GOGroups	% Associated Genes	Nr. Genes	Cluster	Genes Cluster #1	Genes Cluster #2	%Genes Cluster #1	%Genes Cluster #2	Associated Genes Found
GO:1903047	mitotic cell cycle process	GO_BiologicalProcess-EBI-QuickGO-GOA_20.11.2017_00h00	8.86293e-07	4.96324e-05	0.000470111	0.000940222	[3, 4]	Group07	8.08314	70	Specific for Cluster #1	[AKAP9, ANK3, BANF1, BID, BUB3, CAMK2A, CAMK2G, CENPF, CHMP5, CLASP1, CNOT1, CUL2, DNM2, DYNC1H1, EIF4E, FLNA, HNRNPU, KHDRBS1, LSM10, MCM5, MCM7, MSH2, NUP107, NUP133, NUP155, NUP43, NUP85, NUP88, PDCD6IP, PHB2, PSMA1, PSMA5, PSMA7, PSMB3, PSMB4, PSMB7, PSMB8, PSMD10, PSME2, PSME3, RAB33B, RANBP1, RPS27L, RPS6, SMC3, SNX9, SPTBN1, STAG2, TBCE, TOPBP1, TPR, TUBG1, VPS4B, VRK1, ZNF367]	[CDC16, DCTN2, NIPBL, NUP58, PDS5B, PIM1, PLCB1, PPP2CA, PSMA3, PSMB2, PSMB6, PSMC2, PSMC3, RBL2, WEE1]	78.5714	21.4286	[AKAP9, ANK3, BANF1, BID, BUB3, CAMK2A, CAMK2G, CDC16, CENPF, CHMP5, CLASP1, CNOT1, CUL2, DCTN2, DNM2, DYNC1H1, EIF4E, FLNA, HNRNPU, KHDRBS1, LSM10, MCM5, MCM7, MSH2, NIPBL, NUP107, NUP133, NUP155, NUP43, NUP58, NUP85, NUP88, PDCD6IP, PDS5B, PHB2, PIM1, PLCB1, PPP2CA, PSMA1, PSMA3, PSMA5, PSMA7, PSMB2, PSMB3, PSMB4, PSMB6, PSMB7, PSMB8, PSMC2, PSMC3, PSMD10, PSME2, PSME3, RAB33B, RANBP1, RBL2, RP…
GO:0032989	cellular component morphogenesis	GO_BiologicalProcess-EBI-QuickGO-GOA_20.11.2017_00h00	8.03785e-05	0.0040993	8.03785e-05	0.000321514	[3, 4]	Group00	6.95733	75	Specific for Cluster #1	[ACTG1, ADD1, ANK3, BRAF, CAMK2A, CAPZB, CELSR3, CLASP1, DACT2, DISC1, DNM1L, DNM2, EIF2AK4, FARP1, FGB, FGD6, FLNA, FMNL1, FRY, FSTL4, GBP1, GDI1, ITSN2, KIDINS220, KIRREL1, LAMB1, LMNB2, LMOD1, LRFN1, LRP8, LRRC38, MAP4K4, METAP2, MYBPH, MYPN, NCAM1, NEDD4, PICALM, PTPRO, RAB1A, RELN, RFX2, SHH, SNX1, SPTBN1, SYNE3, TBCE, TMOD4, TPM1, TUBB3, UBA2, VRK1]	[ACTN1, CDH11, CLIC5, DBNL, DPYSL2, FIG4, GPC1, HPRT1, KIF5C, LAMA2, PIK3R1, PLXNB2, PRPF38B, PTPRZ1, SNX2, SOD1, SPTBN2, SPTBN5, SUPV3L1, TBC1D20, WEE1, ZEB2, ZMYM4]	69.3333	30.6667	[ACTG1, ACTN1, ADD1, ANK3, BRAF, CAMK2A, CAPZB, CDH11, CELSR3, CLASP1, CLIC5, DACT2, DBNL, DISC1, DNM1L, DNM2, DPYSL2, EIF2AK4, FARP1, FGB, FGD6, FIG4, FLNA, FMNL1, FRY, FSTL4, GBP1, GDI1, GPC1, HPRT1, ITSN2, KIDINS220, KIF5C, KIRREL1, LAMA2, LAMB1, LMNB2, LMOD1, LRFN1, LRP8, LRRC38, MAP4K4, METAP2, MYBPH, MYPN, NCAM1, NEDD4, PICALM, PIK3R1, PLXNB2, PRPF38B, PTPRO, PTPRZ1, RAB1A, RELN, RFX2, SHH,…
GO:0055086	nucleobase-containing small molecule metabolic process	GO_BiologicalProcess-EBI-QuickGO-GOA_20.11.2017_00h00	1.98412e-11	1.32936e-09	6.83791e-07	4.10274e-06	[3, 4, 5]	Group05	9.63139	81	Specific for Cluster #1	[ACAT1, ADK, ADPGK, ADSS, AK2, AK5, AKAP9, ARNT, ATIC, BID, BPNT1, CMPK1, DHTKD1, DNM1L, G6PD, GAPDHS, GCKR, GPX1, GUK1, HINT1, HK1, HK2, IDH2, IMPDH1, MACROD1, MCCC2, MDH1, MSH2, MTHFD1, MTHFD2L, NAMPT, NME2, NT5C2, NUDT5, NUP107, NUP133, NUP155, NUP43, NUP85, NUP88, PAICS, PFKL, PGAM1, PGM2, PKM, PRKAA2, SULT1A3, SULT2B1, TJP2, TPR, TSPO, UQCRFS1]	[ADSL, APRT, AQP1, CLPX, COX5B, ENO1, ENO3, ENO4, GARS, GLRX, GNAI2, HPRT1, MBIP, MPP2, MTAP, NT5C3A, NUDT9, NUP58, PARK7, PARP10, PARP9, PGLS, PKLR, TKT, TXN, TYMP, UMPS, UPP1, UQCRC2]	64.1975	35.8025	[ACAT1, ADK, ADPGK, ADSL, ADSS, AK2, AK5, AKAP9, APRT, AQP1, ARNT, ATIC, BID, BPNT1, CLPX, CMPK1, COX5B, DHTKD1, DNM1L, ENO1, ENO3, ENO4, G6PD, GAPDHS, GARS, GCKR, GLRX, GNAI2, GPX1, GUK1, HINT1, HK1, HK2, HPRT1, IDH2, IMPDH1, MACROD1, MBIP, MCCC2, MDH1, MPP2, MSH2, MTAP, MTHFD1, MTHFD2L, NAMPT, NME2, NT5C2, NT5C3A, NUDT5, NUDT9, NUP107, NUP133, NUP155, NUP43, NUP58, NUP85, NUP88, PAICS, PARK7, P…
GO:0080134	regulation of response to stress	GO_BiologicalProcess-EBI-QuickGO-GOA_20.11.2017_00h00	0.000295955	0.0142058	0.000295955	0.000887864	[3, 4]	Group03	6.30749	96	Specific for Cluster #1	[ABCE1, ARNTL, BAG2, BAG6, BDKRB2, BID, BRAF, C1R, CAMK2A, CAMK2G, CASP8, CLASP1, CTSB, DEK, EIF2AK4, EPRS, ERAP1, F7, FADD, FGB, GPX1, HLA-B, HMGB2, HNRNPK, HSPH1, HYAL2, IKBKB, MAP3K9, MAP4K4, METRNL, NLRC3, NUP107, NUP133, NUP155, NUP43, NUP85, NUP88, P4HB, PCBP2, PDCD10, PDCD4, PRDX1, PSMA1, PSMA5, PSMA7, PSMB3, PSMB4, PSMB7, PSMB8, PSMD10, PSME2, PSME3, PTPN2, PTPRF, QARS, RAG1, RPL10, RPS19…	[AGXT, C4A, CYLD, DBNL, ENO1, IL1R2, KMT5A, LRSAM1, NLRP12, NSD2, NUP58, PARK7, PARP9, PHLPP1, PIK3R1, PLCB1, PSMA3, PSMB2, PSMB6, PSMC2, PSMC3, RSL1D1, SESN1, SOCS5, SOD1, TGM2, TLR1, TXN, UBE2K, USP14, VPS13C, ZEB2]	66.6667	33.3333	[ABCE1, AGXT, ARNTL, BAG2, BAG6, BDKRB2, BID, BRAF, C1R, C4A, CAMK2A, CAMK2G, CASP8, CLASP1, CTSB, CYLD, DBNL, DEK, EIF2AK4, ENO1, EPRS, ERAP1, F7, FADD, FGB, GPX1, HLA-B, HMGB2, HNRNPK, HSPH1, HYAL2, IKBKB, IL1R2, KMT5A, LRSAM1, MAP3K9, MAP4K4, METRNL, NLRC3, NLRP12, NSD2, NUP107, NUP133, NUP155, NUP43, NUP58, NUP85, NUP88, P4HB, PARK7, PARP9, PCBP2, PDCD10, PDCD4, PHLPP1, PIK3R1, PLCB1, PRDX1, …
GO:0009894	regulation of catabolic process	GO_BiologicalProcess-EBI-QuickGO-GOA_20.11.2017_00h00	1.38851e-08	8.33106e-07	1.38851e-08	9.71957e-08	[3, 4]	Group04	8.42872	81	Specific for Cluster #1	[AGO2, ARNT, ARNTL, ATP6V1H, BAG6, BUB3, CNOT1, DISC1, DNM1L, EIF2AK4, EIF4G2, ELAVL1, FLNA, GAPDHS, GCKR, GPX1, HK2, HNRNPA0, HNRNPU, HSPBP1, LAMTOR3, LARP1, NEDD4, NUP107, NUP133, NUP155, NUP43, NUP85, NUP88, PABPC1, PGAM1, PRKAA2, PSMA1, PSMA5, PSMA7, PSMB3, PSMB4, PSMB7, PSMB8, PSMD10, PSME2, PSME3, RAB33B, RAD23B, RNF40, RPS7, SERBP1, SF3B3, SGTA, SHH, SNX1, SNX9, TARDBP, TNRC6B, TPR, TRIB3,…	[APAF1, ATP13A2, CAPN1, CDC16, CIRBP, LRSAM1, NUP58, PARK7, PSMA3, PSMB2, PSMB6, PSMC2, PSMC3, SNX3, SOCS5, SUPV3L1, TIPARP, TRIB1, UBE2K, USP14, VPS13C]	74.0741	25.9259	[AGO2, APAF1, ARNT, ARNTL, ATP13A2, ATP6V1H, BAG6, BUB3, CAPN1, CDC16, CIRBP, CNOT1, DISC1, DNM1L, EIF2AK4, EIF4G2, ELAVL1, FLNA, GAPDHS, GCKR, GPX1, HK2, HNRNPA0, HNRNPU, HSPBP1, LAMTOR3, LARP1, LRSAM1, NEDD4, NUP107, NUP133, NUP155, NUP43, NUP58, NUP85, NUP88, PABPC1, PARK7, PGAM1, PRKAA2, PSMA1, PSMA3, PSMA5, PSMA7, PSMB2, PSMB3, PSMB4, PSMB6, PSMB7, PSMB8, PSMC2, PSMC3, PSMD10, PSME2, PSME3, …
GO:0051128	regulation of cellular component organization	GO_BiologicalProcess-EBI-QuickGO-GOA_20.11.2017_00h00	1.51547e-05	0.000803199	1.51547e-05	7.57735e-05	[3, 4]	Group01	6.12245	150	Specific for Cluster #1	[ACSL4, ACTR3B, ADD1, AKAP9, ANK1, ATG5, BID, BRAF, BRAT1, BUB3, CAMK1D, CAPN2, CAPZB, CASP8, CCDC88A, CENPF, CEP120, CHMP5, CLASP1, CNOT1, CTSZ, DISC1, DLG5, DNM1L, DNM2, DYNC1H1, EHD1, EHD4, EIF4G2, EIF5A, EML2, FGB, FGD6, FLNA, FMNL1, FSTL4, G6PD, GBP1, GDI1, GMFG, GPX1, HK2, HNRNPK, HNRNPU, HYAL2, IKBKB, INF2, ITSN2, KIDINS220, KIRREL1, LIMA1, LMOD1, LRP8, MAP4K4, METAP2, MSH2, MYPN, NEDD4, N…	[AGXT, AMOT, AP2S1, APAF1, AQP1, ARL2, ATP13A2, BCOR, C4A, CAND1, CAPZA1, CD53, CDC16, CYLD, DDB2, DPYSL2, ENO1, FIG4, HCFC1, LRRN1, LRSAM1, NIPBL, NPEPPS, PARK7, PARP10, PIK3R1, PLCB1, PLXNB2, PPP2CA, PRPF38B, PSMC2, PSMC3, RAPSN, RGS2, SAE1, SMG1, SNX3, SPTBN2, SPTBN5, STN1, SUB1, SUPV3L1, VPS13C, XAF1, ZEB2, ZMYM4]	69.3333	30.6667	[ACSL4, ACTR3B, ADD1, AGXT, AKAP9, AMOT, ANK1, AP2S1, APAF1, AQP1, ARL2, ATG5, ATP13A2, BCOR, BID, BRAF, BRAT1, BUB3, C4A, CAMK1D, CAND1, CAPN2, CAPZA1, CAPZB, CASP8, CCDC88A, CD53, CDC16, CENPF, CEP120, CHMP5, CLASP1, CNOT1, CTSZ, CYLD, DDB2, DISC1, DLG5, DNM1L, DNM2, DPYSL2, DYNC1H1, EHD1, EHD4, EIF4G2, EIF5A, EML2, ENO1, FGB, FGD6, FIG4, FLNA, FMNL1, FSTL4, G6PD, GBP1, GDI1, GMFG, GPX1, HCFC1,…
GO:0019637	organophosphate metabolic process	GO_BiologicalProcess-EBI-QuickGO-GOA_20.11.2017_00h00	3.76209e-07	2.14439e-05	6.83791e-07	4.10274e-06	[3, 4]	Group05	7.36522	97	Specific for Cluster #1	[ACAT1, ADK, ADPGK, ADSS, AGPAT3, AK2, AK5, AKAP9, ARNT, ATIC, BID, BPNT1, CMPK1, CPNE3, DHTKD1, DNM1L, G6PD, GAPDHS, GCKR, GPX1, GUK1, HINT1, HK1, HK2, IDH2, IMPDH1, INPP5A, MCCC2, MDH1, MFSD2A, MSH2, MTHFD1, MTHFD2L, NAMPT, NME2, NT5C2, NUDT5, NUP107, NUP133, NUP155, NUP43, NUP85, NUP88, PAICS, PFKL, PGAM1, PGM2, PKM, PLEKHA2, PRKAA2, PTPN13, SBF1, SULT1A3, SULT2B1, TJP2, TPR, TSPO, UGP2, UQCRF…	[ACSL3, ADSL, APRT, AQP1, ARF3, CLPX, COX5B, ENO1, ENO3, ENO4, FABP3, FDPS, FIG4, GARS, GNAI2, GPX4, HPRT1, INPP5D, INPP5E, MBIP, MPP2, NT5C3A, NUDT9, NUP58, PARK7, PARP10, PARP9, PGLS, PIK3R1, PKLR, PLCB1, PLEKHA8, PRDX6, SMG1, TKT, UMPS, UPP1, UQCRC2]	60.8247	39.1753	[ACAT1, ACSL3, ADK, ADPGK, ADSL, ADSS, AGPAT3, AK2, AK5, AKAP9, APRT, AQP1, ARF3, ARNT, ATIC, BID, BPNT1, CLPX, CMPK1, COX5B, CPNE3, DHTKD1, DNM1L, ENO1, ENO3, ENO4, FABP3, FDPS, FIG4, G6PD, GAPDHS, GARS, GCKR, GNAI2, GPX1, GPX4, GUK1, HINT1, HK1, HK2, HPRT1, IDH2, IMPDH1, INPP5A, INPP5D, INPP5E, MBIP, MCCC2, MDH1, MFSD2A, MPP2, MSH2, MTHFD1, MTHFD2L, NAMPT, NME2, NT5C2, NT5C3A, NUDT5, NUDT9, NUP…
GO:0051239	regulation of multicellular organismal process	GO_BiologicalProcess-EBI-QuickGO-GOA_20.11.2017_00h00	0.000506972	0.0228137	0.000506972	0.000506972	[2, 3]	Group02	5.628	164	Specific for Cluster #1	[ADD1, AKAP9, AP2A2, ARNT, ARNTL, ATG5, ATP2B2, BDKRB2, BRAF, CAMK1D, CAMK2G, CASP8, CCDC88A, CELSR3, CENPF, CLASP1, CNOT1, CTSZ, CYP1B1, DDX17, DDX6, DISC1, DLG5, DNM1L, DNM2, DSP, EIF2AK4, EIF4E, ELAVL1, ERAP1, F7, FADD, FGB, FLNA, FSTL4, G6PD, GBP1, GDI1, GPX1, GSTO1, HIST2H3A, HK1, HLA-B, HMGB2, HNRNPK, HYAL2, IDH2, IKBKB, IL12RB2, ITSN2, KCNB2, KCNK1, KIDINS220, LITAF, LRP8, LSM1, MAP4K4, ME…	[ACIN1, AGXT, AMOT, AP2S1, AQP1, BCOR, CA2, CD58, CNPY2, CYLD, DPYSL2, ENO1, FAT4, FIG4, FLVCR1, GARS, GPC1, GPC6, HEMGN, IL1R2, INPP5D, KCNQ1, LAMA2, LRRN1, NIPBL, NLRP12, NSD2, PARK7, PER2, PHLPP1, PIK3R1, PIM1, PLCB1, PLXNB2, PPP2CA, PSMA3, PSMB2, PSMB6, PSMC2, PSMC3, PTPRZ1, RGS2, SNX3, SOCS5, SOD1, TLR1, TNNT3, TRIB1, TRIM16, TYMP, ZEB2, ZHX3]	68.2927	31.7073	[ACIN1, ADD1, AGXT, AKAP9, AMOT, AP2A2, AP2S1, AQP1, ARNT, ARNTL, ATG5, ATP2B2, BCOR, BDKRB2, BRAF, CA2, CAMK1D, CAMK2G, CASP8, CCDC88A, CD58, CELSR3, CENPF, CLASP1, CNOT1, CNPY2, CTSZ, CYLD, CYP1B1, DDX17, DDX6, DISC1, DLG5, DNM1L, DNM2, DPYSL2, DSP, EIF2AK4, EIF4E, ELAVL1, ENO1, ERAP1, F7, FADD, FAT4, FGB, FIG4, FLNA, FLVCR1, FSTL4, G6PD, GARS, GBP1, GDI1, GPC1, GPC6, GPX1, GSTO1, HEMGN, HIST2H…
GO:0046907	intracellular transport	GO_BiologicalProcess-EBI-QuickGO-GOA_20.11.2017_00h00	9.33042e-18	6.90451e-16	5.33006e-12	5.86306e-11	[3, 4]	Group08	8.47968	169	Specific for Cluster #1	[ABCB10, ABCE1, AKR1B10, ANK1, ANK3, ANP32B, AP1B1, AP1M1, AP2A2, ARHGAP21, ARNTL, BANF1, BID, BRAF, CAMK2A, CAPZB, CASP8, CCDC88A, CEP120, CHMP5, COG8, COPB2, COPG2, COPZ1, CORO7, CSE1L, CTSZ, DCTN4, DNM1L, DNM2, DYNC1H1, EHD1, EHD4, EIF4E, EIF5A, F7, FLNA, GCKR, GDI1, HK2, HSPA4, HYAL2, IPO9, KHDRBS1, KPNA4, LITAF, MAGOHB, NAPG, NEDD4, NMT1, NMUR1, NUP107, NUP133, NUP155, NUP43, NUP85, NUP88, P…	[AGXT, AP2S1, ATP13A2, CAPZA1, CHP1, COX5B, CYLD, DCTN2, DST, FLVCR1, KIF5C, MYO6, MYRIP, NLRP12, NPEPPS, NUP58, PARK7, PARP10, PEF1, PIK3R1, PLEKHA8, POLDIP3, PPP1CC, RPLP2, RPS10, RPS15A, RPS21, SAE1, SARNP, SLC25A18, SLC25A45, SMG1, SNX2, SNX27, SNX3, SOD1, SPTBN2, SPTBN5, TBC1D20, TXN, UQCRC2, VPS13C]	75.1479	24.8521	[ABCB10, ABCE1, AGXT, AKR1B10, ANK1, ANK3, ANP32B, AP1B1, AP1M1, AP2A2, AP2S1, ARHGAP21, ARNTL, ATP13A2, BANF1, BID, BRAF, CAMK2A, CAPZA1, CAPZB, CASP8, CCDC88A, CEP120, CHMP5, CHP1, COG8, COPB2, COPG2, COPZ1, CORO7, COX5B, CSE1L, CTSZ, CYLD, DCTN2, DCTN4, DNM1L, DNM2, DST, DYNC1H1, EHD1, EHD4, EIF4E, EIF5A, F7, FLNA, FLVCR1, GCKR, GDI1, HK2, HSPA4, HYAL2, IPO9, KHDRBS1, KIF5C, KPNA4, LITAF, MAGO…
GO:0019538	protein metabolic process	GO_BiologicalProcess-EBI-QuickGO-GOA_20.11.2017_00h00	7.10493e-10	4.54716e-08	1.07764e-08	8.6211e-08	[3, 4]	Group06	5.74461	341	Specific for Cluster #1	[ABCE1, ABCF1, ACO1, ADD1, ADH5, ADRM1, AGO2, AKAP9, ANP32B, AP2A2, ARNT, ARNTL, ASTL, ATG5, BAG2, BAG6, BDKRB2, BID, BOLA2, BPNT1, BRAF, BRAT1, BUB3, C1R, CAMK1D, CAMK2A, CAMK2G, CAPN2, CASP8, CCDC88A, CELSR3, CHPF, CLASP1, CLCA4, CNOT1, CPNE3, CTSB, CTSZ, CUL2, DDX6, DEPTOR, DISC1, DSP, EHD4, EIF2AK4, EIF2S2, EIF3B, EIF3C, EIF3F, EIF4E, EIF4G2, EIF5A, ELAVL1, EPRS, ERAP1, ERP44, EVPL, F7, FADD,…	[ADAMTSL2, AGXT, AP2S1, APAF1, AQP1, ATP13A2, BCOR, C4A, CAMKMT, CAND1, CAPN1, CASP8AP2, CAT, CCND3, CDC16, CHP1, CIRBP, CLPX, CNDP2, CNPY2, CYLD, D2HGDH, DBNL, DDB2, EIF4E1B, EIF4H, ELOC, ENO1, FKBP14, FNTA, GARS, GGT5, GLRX, GNAI2, GPC1, HCFC1, IL1R2, INPP5D, KMT5A, LARP6, LRSAM1, MAP4K3, MBIP, MINDY3, NCSTN, NEK10, NIPBL, NLRP12, NPEPPS, NSD2, NUDT14, NUP58, P3H3, PARK7, PARP10, PARP9, PCNP, P…	67.1554	32.8446	[ABCE1, ABCF1, ACO1, ADAMTSL2, ADD1, ADH5, ADRM1, AGO2, AGXT, AKAP9, ANP32B, AP2A2, AP2S1, APAF1, AQP1, ARNT, ARNTL, ASTL, ATG5, ATP13A2, BAG2, BAG6, BCOR, BDKRB2, BID, BOLA2, BPNT1, BRAF, BRAT1, BUB3, C1R, C4A, CAMK1D, CAMK2A, CAMK2G, CAMKMT, CAND1, CAPN1, CAPN2, CASP8, CASP8AP2, CAT, CCDC88A, CCND3, CDC16, CELSR3, CHP1, CHPF, CIRBP, CLASP1, CLCA4, CLPX, CNDP2, CNOT1, CNPY2, CPNE3, CTSB, CTSZ, C…
GO:0044260	cellular macromolecule metabolic process	GO_BiologicalProcess-EBI-QuickGO-GOA_20.11.2017_00h00	0.000200084	0.0100042	1.07764e-08	8.6211e-08	[3, 4]	Group06	4.9656	433	Specific for Cluster #1	[ABCE1, ABCF1, ACO1, ADD1, ADH5, ADRM1, AGO2, AHNAK, AKAP9, ANP32B, AP2A2, ARNT, ARNTL, ASTL, ATG5, BAG6, BAHCC1, BANF1, BDKRB2, BID, BRAF, BRAT1, BUB3, CAMK1D, CAMK2A, CAMK2G, CAPN2, CASP8, CBX3, CBX5, CCDC62, CCDC88A, CELSR3, CENPF, CHCHD3, CHD9, CHMP5, CHPF, CLASP1, CNOT1, CPNE3, CTSB, CTSZ, CUL2, CYP1B1, DBR1, DDX17, DDX6, DEK, DEPTOR, DHX37, DISC1, DNM2, DSP, EDC4, EFTUD2, EHD4, EIF2AK4, EIF…	[ACIN1, ACTN1, AGXT, AP2S1, APAF1, AQP1, ATP13A2, BCOR, C4A, CAMKMT, CAND1, CAPN1, CASP8AP2, CAT, CCND3, CDC16, CERS1, CHP1, CIRBP, CLPX, CNPY2, CYLD, D2HGDH, DBNL, DDB2, DHX32, EIF4E1B, EIF4H, ELOC, ENO1, FKBP14, FNTA, GARS, GGT5, GLRX, GNAI2, GON4L, GPC1, HCFC1, IL1R2, KMT5A, LARP6, LRSAM1, MAP4K3, MBIP, MINDY3, MYO6, MYT1L, NCSTN, NEK10, NIPBL, NLRP12, NPEPPS, NSD2, NUDT14, NUDT21, NUP58, P3H3…	68.1293	31.8707	[ABCE1, ABCF1, ACIN1, ACO1, ACTN1, ADD1, ADH5, ADRM1, AGO2, AGXT, AHNAK, AKAP9, ANP32B, AP2A2, AP2S1, APAF1, AQP1, ARNT, ARNTL, ASTL, ATG5, ATP13A2, BAG6, BAHCC1, BANF1, BCOR, BDKRB2, BID, BRAF, BRAT1, BUB3, C4A, CAMK1D, CAMK2A, CAMK2G, CAMKMT, CAND1, CAPN1, CAPN2, CASP8, CASP8AP2, CAT, CBX3, CBX5, CCDC62, CCDC88A, CCND3, CDC16, CELSR3, CENPF, CERS1, CHCHD3, CHD9, CHMP5, CHP1, CHPF, CIRBP, CLASP1…
GO:0022402	cell cycle process	GO_BiologicalProcess-EBI-QuickGO-GOA_20.11.2017_00h00	0.000347917	0.0160042	0.000470111	0.000940222	[2, 3]	Group07	6.38144	88	Specific for Cluster #1	[AKAP9, ANK3, ANXA11, BAG6, BANF1, BID, BUB3, CAMK2A, CAMK2G, CBX3, CBX5, CENPF, CENPP, CEP120, CHMP5, CLASP1, CNOT1, CUL2, DNM2, DYNC1H1, EIF2AK4, EIF4E, EIF4G2, FLNA, HNRNPU, KHDRBS1, LAMTOR3, LSM10, MCM5, MCM7, MSH2, NUP107, NUP133, NUP155, NUP43, NUP85, NUP88, PDCD6IP, PHB2, PRKAA2, PSMA1, PSMA5, PSMA7, PSMB3, PSMB4, PSMB7, PSMB8, PSMD10, PSME2, PSME3, RAB33B, RAB35, RANBP1, RPS27L, RPS6, SEC…	[APAF1, ARL2, CDC16, DCTN2, NEK10, NIPBL, NUP58, PDS5B, PIM1, PLCB1, POLD1, PPP1CC, PPP2CA, PSMA3, PSMB2, PSMB6, PSMC2, PSMC3, RBL2, SEPT6, WEE1]	76.1364	23.8636	[AKAP9, ANK3, ANXA11, APAF1, ARL2, BAG6, BANF1, BID, BUB3, CAMK2A, CAMK2G, CBX3, CBX5, CDC16, CENPF, CENPP, CEP120, CHMP5, CLASP1, CNOT1, CUL2, DCTN2, DNM2, DYNC1H1, EIF2AK4, EIF4E, EIF4G2, FLNA, HNRNPU, KHDRBS1, LAMTOR3, LSM10, MCM5, MCM7, MSH2, NEK10, NIPBL, NUP107, NUP133, NUP155, NUP43, NUP58, NUP85, NUP88, PDCD6IP, PDS5B, PHB2, PIM1, PLCB1, POLD1, PPP1CC, PPP2CA, PRKAA2, PSMA1, PSMA3, PSMA5,…
GO:0000278	mitotic cell cycle	GO_BiologicalProcess-EBI-QuickGO-GOA_20.11.2017_00h00	1.06614e-05	0.000575715	0.000470111	0.000940222	[3]	Group07	7.30769	76	Specific for Cluster #1	[AKAP9, ANK3, ASNS, BANF1, BID, BUB3, CAMK2A, CAMK2G, CENPF, CHMP5, CLASP1, CNOT1, CUL2, DNM2, DYNC1H1, EIF4E, FLNA, HNRNPU, KHDRBS1, LSM10, MAP4K4, MCM5, MCM7, MSH2, NUP107, NUP133, NUP155, NUP43, NUP85, NUP88, OXSR1, PDCD6IP, PHB2, PSMA1, PSMA5, PSMA7, PSMB3, PSMB4, PSMB7, PSMB8, PSMD10, PSME2, PSME3, RAB33B, RANBP1, RPS27L, RPS6, SMC3, SNX9, SPTBN1, STAG2, TBCE, TOPBP1, TPR, TRIM35, TUBG1, VPS…	[CDC16, CYLD, DCTN2, MAP4K3, NIPBL, NUP58, PDS5B, PIM1, PLCB1, PPP2CA, PSMA3, PSMB2, PSMB6, PSMC2, PSMC3, RBL2, WEE1]	77.6316	22.3684	[AKAP9, ANK3, ASNS, BANF1, BID, BUB3, CAMK2A, CAMK2G, CDC16, CENPF, CHMP5, CLASP1, CNOT1, CUL2, CYLD, DCTN2, DNM2, DYNC1H1, EIF4E, FLNA, HNRNPU, KHDRBS1, LSM10, MAP4K3, MAP4K4, MCM5, MCM7, MSH2, NIPBL, NUP107, NUP133, NUP155, NUP43, NUP58, NUP85, NUP88, OXSR1, PDCD6IP, PDS5B, PHB2, PIM1, PLCB1, PPP2CA, PSMA1, PSMA3, PSMA5, PSMA7, PSMB2, PSMB3, PSMB4, PSMB6, PSMB7, PSMB8, PSMC2, PSMC3, PSMD10, PSM…
GO:0010605	negative regulation of macromolecule metabolic process	GO_BiologicalProcess-EBI-QuickGO-GOA_20.11.2017_00h00	4.94634e-12	3.36351e-10	3.07274e-09	2.76547e-08	[3, 4, 5]	Group10	7.05839	191	Specific for Cluster #1	[ABCE1, AGO2, ARNTL, ATG5, BAG6, BAHCC1, BDKRB2, BUB3, CBX3, CBX5, CENPF, CHCHD3, CNOT1, CTSZ, DDX17, DDX6, DEPTOR, EDC4, EIF2AK4, EIF4E, ELAVL1, EPRS, ERF, FLNA, FRY, G6PD, GBP1, GMFG, GPX1, H2AFZ, HIST1H1D, HIST2H3A, HMGB2, HNRNPA0, HNRNPK, HNRNPU, HSPH1, HYAL2, IKBKB, KHDRBS1, KIRREL1, LARP1, LRP8, LRRC3C, LSM1, LSM7, MAGOHB, MSH2, NACA, NDRG2, NEDD4, NOSTRIN, NUP107, NUP133, NUP155, NUP43, NU…	[ACIN1, AGXT, AQP1, ATP13A2, BCOR, C4A, CASP8AP2, CCND3, CDC16, CERS1, CHP1, CIRBP, CNPY2, ENO1, GARS, GON4L, HCFC1, IL1R2, INPP5D, KCNQ1, KMT5A, MBIP, MYT1L, NIPBL, NLRP12, NSD2, NUP58, PARK7, PARP10, PARP9, PER2, PLCB1, PPP2CA, PSMA3, PSMB2, PSMB6, PSMC2, PSMC3, PURA, RBL2, RGS2, RPLP2, RPS10, RPS15A, RPS21, SMG1, SNX3, SOCS5, STN1, SUPV3L1, T, TCERG1, TIPARP, TRIB1, TXN, USP14, ZEB2, ZHX3]	69.6335	30.3665	[ABCE1, ACIN1, AGO2, AGXT, AQP1, ARNTL, ATG5, ATP13A2, BAG6, BAHCC1, BCOR, BDKRB2, BUB3, C4A, CASP8AP2, CBX3, CBX5, CCND3, CDC16, CENPF, CERS1, CHCHD3, CHP1, CIRBP, CNOT1, CNPY2, CTSZ, DDX17, DDX6, DEPTOR, EDC4, EIF2AK4, EIF4E, ELAVL1, ENO1, EPRS, ERF, FLNA, FRY, G6PD, GARS, GBP1, GMFG, GON4L, GPX1, H2AFZ, HCFC1, HIST1H1D, HIST2H3A, HMGB2, HNRNPA0, HNRNPK, HNRNPU, HSPH1, HYAL2, IKBKB, IL1R2, INPP…
GO:0006810	transport	GO_BiologicalProcess-EBI-QuickGO-GOA_20.11.2017_00h00	6.77052e-13	4.73936e-11	5.33006e-12	5.86306e-11	[3]	Group08	6.13485	323	Specific for Cluster #1	[ABCA4, ABCB10, ABCC1, ABCC4, ABCE1, ABCF1, ACO1, ACSL4, ACTG1, ADD1, AHNAK, AKAP9, AKR1B10, ANK1, ANK3, ANP32B, ANXA11, AP1B1, AP1M1, AP2A2, ARHGAP21, ARNTL, ATG5, ATP2B2, ATP6V1H, ATP8B2, BAG6, BANF1, BDKRB2, BID, BPNT1, BRAF, CAMK1D, CAMK2A, CAMK2G, CAPZB, CASP8, CCDC88A, CENPF, CEP120, CHMP5, CLASP1, CLCA4, COG8, COPB2, COPG2, COPZ1, CORO7, COTL1, CPNE3, CSE1L, CTSB, CTSZ, CUBN, DCTN4, DNM1L,…	[ACSL3, ACTN1, AGXT, AP2S1, APAF1, APRT, AQP1, ARF3, ARL2, ASNA1, ATP13A2, C4A, CA2, CAND1, CAPN1, CAPZA1, CAT, CD53, CD58, CHP1, CLIC5, COX5B, CYLD, DBNL, DCTN2, DPYSL2, DST, FABP3, FLVCR1, FTH1, GLRX, GNAI2, GRN, HDLBP, ICA1, IL1R2, JHY, KCNG4, KCNQ1, KIF5C, LRSAM1, MYO6, MYRIP, NAAA, NCSTN, NHLRC2, NLRP12, NPEPPS, NUP58, PARK7, PARP10, PEF1, PER2, PIK3R1, PLEKHA8, POLDIP3, PPP1CC, PRDX6, PSMA3…	69.3498	30.6502	[ABCA4, ABCB10, ABCC1, ABCC4, ABCE1, ABCF1, ACO1, ACSL3, ACSL4, ACTG1, ACTN1, ADD1, AGXT, AHNAK, AKAP9, AKR1B10, ANK1, ANK3, ANP32B, ANXA11, AP1B1, AP1M1, AP2A2, AP2S1, APAF1, APRT, AQP1, ARF3, ARHGAP21, ARL2, ARNTL, ASNA1, ATG5, ATP13A2, ATP2B2, ATP6V1H, ATP8B2, BAG6, BANF1, BDKRB2, BID, BPNT1, BRAF, C4A, CA2, CAMK1D, CAMK2A, CAMK2G, CAND1, CAPN1, CAPZA1, CAPZB, CASP8, CAT, CCDC88A, CD53, CD58, …
GO:0008104	protein localization	GO_BiologicalProcess-EBI-QuickGO-GOA_20.11.2017_00h00	1.86959e-12	1.29002e-10	5.33006e-12	5.86306e-11	[3]	Group08	7.06816	196	Specific for Cluster #1	[ABCE1, AKR1B10, ANK1, ANK3, ANP32B, AP1B1, AP1M1, AP2A2, ARNTL, ATG5, ATP6V1H, BAG6, BID, BRAF, CAMK2G, CASP8, CCDC88A, CELSR3, CENPF, CEP120, CHMP5, COG8, COPB2, COPG2, COPZ1, CORO7, CSE1L, CUBN, DISC1, DLG5, DNM1L, DNM2, DSP, EHBP1, EHD1, EIF4E, EIF5A, FGB, FLNA, GBP1, GCKR, GDI1, GUK1, HK1, HK2, HNRNPU, HSPA4, HSPH1, HYAL2, IDH2, IKBKB, IPO9, KCNB2, KPNA4, LAMTOR3, LITAF, MAGOHB, MAP4K4, NACA…	[ACSL3, AGXT, AMOT, AP2S1, ARF3, ARL2, ATP13A2, CD58, CHP1, CYLD, DCTN2, FAM83H, FNTA, GNAI2, ICA1, IL1R2, KIF5C, LRSAM1, MPP2, MYO6, MYRIP, NIPBL, NLRP12, NPEPPS, NSD2, NUP58, PARK7, PARP10, PARP9, PER2, PIK3R1, PLEKHA8, POLDIP3, RAPSN, RPLP2, RPS10, RPS15A, RPS21, RSL1D1, SAE1, SARNP, SELENBP1, SMG1, SNX2, SNX27, SNX3, TLR1, TRIM16, TXN, UQCRC2]	74.4898	25.5102	[ABCE1, ACSL3, AGXT, AKR1B10, AMOT, ANK1, ANK3, ANP32B, AP1B1, AP1M1, AP2A2, AP2S1, ARF3, ARL2, ARNTL, ATG5, ATP13A2, ATP6V1H, BAG6, BID, BRAF, CAMK2G, CASP8, CCDC88A, CD58, CELSR3, CENPF, CEP120, CHMP5, CHP1, COG8, COPB2, COPG2, COPZ1, CORO7, CSE1L, CUBN, CYLD, DCTN2, DISC1, DLG5, DNM1L, DNM2, DSP, EHBP1, EHD1, EIF4E, EIF5A, FAM83H, FGB, FLNA, FNTA, GBP1, GCKR, GDI1, GNAI2, GUK1, HK1, HK2, HNRNP…
GO:0051649	establishment of localization in cell	GO_BiologicalProcess-EBI-QuickGO-GOA_20.11.2017_00h00	2.51429e-15	1.81029e-13	5.33006e-12	5.86306e-11	[3]	Group08	7.80572	180	Specific for Cluster #1	[ABCB10, ABCE1, AKR1B10, ANK1, ANK3, ANP32B, AP1B1, AP1M1, AP2A2, ARHGAP21, ARNTL, ATG5, BANF1, BID, BRAF, CAMK2A, CAPZB, CASP8, CCDC88A, CENPF, CEP120, CHMP5, CLASP1, COG8, COPB2, COPG2, COPZ1, CORO7, CSE1L, CTSZ, DCTN4, DNM1L, DNM2, DYNC1H1, EHD1, EHD4, EIF4E, EIF5A, F7, FLNA, GCKR, GDI1, GSTO1, HK2, HNRNPU, HSPA4, HYAL2, IPO9, KHDRBS1, KPNA4, LITAF, MAGOHB, MAP4K4, NAPG, NEDD4, NMT1, NMUR1, NU…	[AGXT, AP2S1, ATP13A2, CAPZA1, CHP1, COX5B, CYLD, DCTN2, DST, FLVCR1, KIF5C, MYO6, MYRIP, NAAA, NLRP12, NPEPPS, NUP58, PARK7, PARP10, PEF1, PER2, PIK3R1, PLEKHA8, POLDIP3, PPP1CC, RPLP2, RPS10, RPS15A, RPS21, SAE1, SARNP, SLC25A18, SLC25A45, SLC5A7, SMG1, SNX2, SNX27, SNX3, SOD1, SPTBN2, SPTBN5, TBC1D20, TRPV5, TXN, UQCRC2, VPS13C]	74.4444	25.5556	[ABCB10, ABCE1, AGXT, AKR1B10, ANK1, ANK3, ANP32B, AP1B1, AP1M1, AP2A2, AP2S1, ARHGAP21, ARNTL, ATG5, ATP13A2, BANF1, BID, BRAF, CAMK2A, CAPZA1, CAPZB, CASP8, CCDC88A, CENPF, CEP120, CHMP5, CHP1, CLASP1, COG8, COPB2, COPG2, COPZ1, CORO7, COX5B, CSE1L, CTSZ, CYLD, DCTN2, DCTN4, DNM1L, DNM2, DST, DYNC1H1, EHD1, EHD4, EIF4E, EIF5A, F7, FLNA, FLVCR1, GCKR, GDI1, GSTO1, HK2, HNRNPU, HSPA4, HYAL2, IPO9…
GO:0045184	establishment of protein localization	GO_BiologicalProcess-EBI-QuickGO-GOA_20.11.2017_00h00	2.08943e-13	1.4835e-11	5.33006e-12	5.86306e-11	[3, 4]	Group08	7.63952	167	Specific for Cluster #1	[ABCE1, ANK3, ANP32B, AP1B1, AP1M1, AP2A2, ARNTL, ATG5, ATP6V1H, BAG6, BID, BRAF, CAMK2G, CASP8, CENPF, CHMP5, COG8, COPB2, COPG2, COPZ1, CORO7, CSE1L, CUBN, DNM1L, DNM2, EHBP1, EHD1, EIF4E, EIF5A, FGB, FLNA, GBP1, GCKR, GDI1, GUK1, HK1, HK2, HSPA4, HSPH1, HYAL2, IDH2, IPO9, KPNA4, LITAF, MAGOHB, MAP4K4, NACA, NAPG, NEDD4, NMT1, NMUR1, NUP107, NUP133, NUP155, NUP43, NUP85, NUP88, NXT2, PDCD10, PD…	[ACSL3, AGXT, AP2S1, ARF3, ARL2, ATP13A2, CD58, CHP1, CYLD, GNAI2, ICA1, IL1R2, LRSAM1, MYO6, MYRIP, NLRP12, NPEPPS, NSD2, NUP58, PARK7, PARP10, PER2, PIK3R1, PLEKHA8, POLDIP3, RPLP2, RPS10, RPS15A, RPS21, SAE1, SARNP, SELENBP1, SMG1, SNX2, SNX27, SNX3, TLR1, TRIM16, TXN, UQCRC2]	76.0479	23.9521	[ABCE1, ACSL3, AGXT, ANK3, ANP32B, AP1B1, AP1M1, AP2A2, AP2S1, ARF3, ARL2, ARNTL, ATG5, ATP13A2, ATP6V1H, BAG6, BID, BRAF, CAMK2G, CASP8, CD58, CENPF, CHMP5, CHP1, COG8, COPB2, COPG2, COPZ1, CORO7, CSE1L, CUBN, CYLD, DNM1L, DNM2, EHBP1, EHD1, EIF4E, EIF5A, FGB, FLNA, GBP1, GCKR, GDI1, GNAI2, GUK1, HK1, HK2, HSPA4, HSPH1, HYAL2, ICA1, IDH2, IL1R2, IPO9, KPNA4, LITAF, LRSAM1, MAGOHB, MAP4K4, MYO6, …
GO:0006793	phosphorus metabolic process	GO_BiologicalProcess-EBI-QuickGO-GOA_20.11.2017_00h00	1.56086e-06	8.58471e-05	6.83791e-07	4.10274e-06	[3]	Group05	5.94893	205	Specific for Cluster #1	[ACAT1, ACSL4, ADK, ADPGK, ADSS, AGPAT3, AK2, AK5, AKAP9, ARNT, ATIC, BDKRB2, BID, BPNT1, BRAF, BRAT1, CAMK1D, CAMK2A, CAMK2G, CCDC88A, CELSR3, CLASP1, CMPK1, CPNE3, DEPTOR, DHTKD1, DLAT, DNM1L, EHD4, EIF2AK4, ELOVL5, EPRS, FARP1, FGB, G6PD, GAPDHS, GBP1, GCKR, GMFG, GPX1, GUK1, HINT1, HK1, HK2, HMGXB3, HNRNPU, HSPH1, HYAL2, IDH2, IKBKB, IL12RB2, IMPDH1, INPP5A, KIDINS220, KIRREL1, LAMTOR3, LRP8,…	[ACSL3, ADSL, AGXT, APRT, AQP1, ARF3, ATP13A2, CCND3, CHP1, CLPX, COX5B, DBNL, ENO1, ENO3, ENO4, EPHX2, FABP3, FDPS, FIG4, GARS, GNAI2, GPX4, HPRT1, INPP5D, INPP5E, MAP4K3, MBIP, MPP2, NEK10, NLRP12, NT5C3A, NUDT9, NUP58, PARK7, PARP10, PARP9, PGLS, PHLPP1, PIK3R1, PIM1, PKLR, PLCB1, PLEKHA8, PLXNB2, PPP1CC, PPP1R2P1, PPP2CA, PRDX6, PSMA3, PSMB2, PSMB6, PSMC2, PSMC3, PTPRZ1, RBL2, RGS2, SMG1, SOC…	64.878	35.122	[ACAT1, ACSL3, ACSL4, ADK, ADPGK, ADSL, ADSS, AGPAT3, AGXT, AK2, AK5, AKAP9, APRT, AQP1, ARF3, ARNT, ATIC, ATP13A2, BDKRB2, BID, BPNT1, BRAF, BRAT1, CAMK1D, CAMK2A, CAMK2G, CCDC88A, CCND3, CELSR3, CHP1, CLASP1, CLPX, CMPK1, COX5B, CPNE3, DBNL, DEPTOR, DHTKD1, DLAT, DNM1L, EHD4, EIF2AK4, ELOVL5, ENO1, ENO3, ENO4, EPHX2, EPRS, FABP3, FARP1, FDPS, FGB, FIG4, G6PD, GAPDHS, GARS, GBP1, GCKR, GMFG, GNA…
GO:0006725	cellular aromatic compound metabolic process	GO_BiologicalProcess-EBI-QuickGO-GOA_20.11.2017_00h00	2.33822e-08	1.35617e-06	2.82458e-10	2.82458e-09	[3]	Group09	5.56625	347	Specific for Cluster #1	[ABCC1, ABCE1, ACAT1, ADK, ADPGK, ADRM1, ADSS, AGO2, AHNAK, AK2, AK5, AKAP9, AKR1B10, ARNT, ARNTL, ATIC, BAHCC1, BANF1, BID, BPNT1, CAMK1D, CAMK2A, CBX3, CBX5, CCDC62, CCDC88A, CENPF, CHCHD3, CHD9, CMPK1, CNOT1, CUBN, CUL2, CYP1B1, DBR1, DDX17, DDX6, DEK, DHTKD1, DHX37, DNM1L, DNM2, EDC4, EFTUD2, EIF2AK4, EIF4E, ELAVL1, EPRS, ERF, FADD, FARSA, FARSB, FLNA, FUBP3, G6PD, GAPDHS, GCKR, GPX1, GRWD1, …	[ACIN1, ACTN1, ADSL, AGXT, APAF1, APRT, AQP1, BCOR, CAND1, CASP8AP2, CAT, CCND3, CERS1, CHP1, CIRBP, CLPX, COX5B, CYLD, DDB2, DHX32, DPYSL2, ELOC, ENO1, ENO3, ENO4, EPHX2, GARS, GLRX, GNAI2, GON4L, HCFC1, HPRT1, KCNQ1, KMT5A, LARP6, MBIP, MPP2, MTAP, MYO6, MYT1L, NIPBL, NLRP12, NSD2, NT5C3A, NUDT21, NUDT9, NUP58, PARK7, PARP10, PARP9, PDS5B, PER2, PGLS, PHF3, PIK3R1, PIM1, PKLR, PLCB1, POLD1, POL…	69.1643	30.8357	[ABCC1, ABCE1, ACAT1, ACIN1, ACTN1, ADK, ADPGK, ADRM1, ADSL, ADSS, AGO2, AGXT, AHNAK, AK2, AK5, AKAP9, AKR1B10, APAF1, APRT, AQP1, ARNT, ARNTL, ATIC, BAHCC1, BANF1, BCOR, BID, BPNT1, CAMK1D, CAMK2A, CAND1, CASP8AP2, CAT, CBX3, CBX5, CCDC62, CCDC88A, CCND3, CENPF, CERS1, CHCHD3, CHD9, CHP1, CIRBP, CLPX, CMPK1, CNOT1, COX5B, CUBN, CUL2, CYLD, CYP1B1, DBR1, DDB2, DDX17, DDX6, DEK, DHTKD1, DHX32, DHX…
GO:0034641	cellular nitrogen compound metabolic process	GO_BiologicalProcess-EBI-QuickGO-GOA_20.11.2017_00h00	2.11381e-10	1.37397e-08	2.82458e-10	2.82458e-09	[3]	Group09	5.65334	379	Specific for Cluster #1	[ABCE1, ABCF1, ACADL, ACAT1, ACO1, ADK, ADPGK, ADRM1, ADSS, AGO2, AHNAK, AK2, AK5, AKAP9, ALDH9A1, ARNT, ARNTL, ASNS, ATIC, BAHCC1, BANF1, BID, BPNT1, CAMK1D, CAMK2A, CBX3, CBX5, CCDC62, CCDC88A, CENPF, CHCHD3, CHD9, CMPK1, CNOT1, CTSZ, CUL2, CYP1B1, DBR1, DDX17, DDX6, DEK, DHTKD1, DHX37, DLAT, DNM1L, DNM2, EDC4, EFTUD2, EIF2AK4, EIF2S2, EIF3B, EIF3C, EIF3F, EIF4E, EIF4G2, EIF5A, ELAVL1, EPRS, ER…	[ACIN1, ACTN1, ADSL, AGXT, APAF1, APRT, AQP1, ATP13A2, BCOR, CAND1, CASP8AP2, CAT, CCND3, CERS1, CHP1, CIRBP, CLPX, CNDP2, COX5B, CYLD, CYP3A4, DDB2, DHX32, DPYSL2, EIF4E1B, EIF4H, ELOC, ENO1, ENO3, ENO4, ETHE1, GARS, GGT5, GLRX, GNAI2, GON4L, HCFC1, HPRT1, KCNQ1, KMT5A, LARP6, MBIP, MCCC1, MPP2, MTAP, MYO6, MYT1L, NCSTN, NIPBL, NLRP12, NPEPPS, NSD2, NT5C3A, NUDT21, NUDT9, NUP58, PARK7, PARP10, P…	68.3377	31.6623	[ABCE1, ABCF1, ACADL, ACAT1, ACIN1, ACO1, ACTN1, ADK, ADPGK, ADRM1, ADSL, ADSS, AGO2, AGXT, AHNAK, AK2, AK5, AKAP9, ALDH9A1, APAF1, APRT, AQP1, ARNT, ARNTL, ASNS, ATIC, ATP13A2, BAHCC1, BANF1, BCOR, BID, BPNT1, CAMK1D, CAMK2A, CAND1, CASP8AP2, CAT, CBX3, CBX5, CCDC62, CCDC88A, CCND3, CENPF, CERS1, CHCHD3, CHD9, CHP1, CIRBP, CLPX, CMPK1, CNDP2, CNOT1, COX5B, CTSZ, CUL2, CYLD, CYP1B1, CYP3A4, DBR1,…
GO:0046483	heterocycle metabolic process	GO_BiologicalProcess-EBI-QuickGO-GOA_20.11.2017_00h00	4.43312e-09	2.74854e-07	2.82458e-10	2.82458e-09	[3]	Group09	5.63358	349	Specific for Cluster #1	[ABCC1, ABCE1, ACAT1, ADK, ADPGK, ADRM1, ADSS, AGO2, AHNAK, AK2, AK5, AKAP9, ALDH4A1, ARNT, ARNTL, ATIC, BAHCC1, BANF1, BID, BPNT1, CAMK1D, CAMK2A, CBX3, CBX5, CCDC62, CCDC88A, CENPF, CHCHD3, CHD9, CMPK1, CNOT1, CUBN, CUL2, CYP1B1, DBR1, DDX17, DDX6, DEK, DHTKD1, DHX37, DNM1L, DNM2, EDC4, EFTUD2, EIF2AK4, EIF4E, ELAVL1, EPRS, ERF, FADD, FARSA, FARSB, FLNA, FUBP3, G6PD, GAPDHS, GCKR, GPX1, GRWD1, …	[ACIN1, ACTN1, ADSL, AGXT, APAF1, APRT, AQP1, BCOR, CAND1, CASP8AP2, CAT, CCND3, CERS1, CHP1, CIRBP, CLPX, COX5B, CYLD, CYP3A4, DDB2, DHX32, DPYSL2, ELOC, ENO1, ENO3, ENO4, EPHX2, GARS, GLRX, GNAI2, GON4L, HCFC1, HPRT1, KCNQ1, KMT5A, LARP6, MBIP, MCCC1, MPP2, MTAP, MYO6, MYT1L, NIPBL, NLRP12, NSD2, NT5C3A, NUDT21, NUDT9, NUP58, PARK7, PARP10, PARP9, PDS5B, PER2, PGLS, PHF3, PIK3R1, PIM1, PKLR, PL…	68.4814	31.5186	[ABCC1, ABCE1, ACAT1, ACIN1, ACTN1, ADK, ADPGK, ADRM1, ADSL, ADSS, AGO2, AGXT, AHNAK, AK2, AK5, AKAP9, ALDH4A1, APAF1, APRT, AQP1, ARNT, ARNTL, ATIC, BAHCC1, BANF1, BCOR, BID, BPNT1, CAMK1D, CAMK2A, CAND1, CASP8AP2, CAT, CBX3, CBX5, CCDC62, CCDC88A, CCND3, CENPF, CERS1, CHCHD3, CHD9, CHP1, CIRBP, CLPX, CMPK1, CNOT1, COX5B, CUBN, CUL2, CYLD, CYP1B1, CYP3A4, DBR1, DDB2, DDX17, DDX6, DEK, DHTKD1, DH…
GO:1901360	organic cyclic compound metabolic process	GO_BiologicalProcess-EBI-QuickGO-GOA_20.11.2017_00h00	1.19729e-08	7.3035e-07	2.82458e-10	2.82458e-09	[3]	Group09	5.559	359	Specific for Cluster #1	[ABCC1, ABCE1, ACADL, ACAT1, ADK, ADPGK, ADRM1, ADSS, AGO2, AHNAK, AK2, AK5, AKAP9, AKR1B10, ALDH4A1, ARNT, ARNTL, ATIC, BAHCC1, BANF1, BID, BPNT1, CAMK1D, CAMK2A, CBX3, CBX5, CCDC62, CCDC88A, CENPF, CHCHD3, CHD9, CMPK1, CNOT1, CUBN, CUL2, CYP1B1, DBR1, DDX17, DDX6, DEK, DHTKD1, DHX37, DNM1L, DNM2, EDC4, EFTUD2, EIF2AK4, EIF4E, ELAVL1, EPRS, ERF, FADD, FARSA, FARSB, FLNA, FUBP3, G6PD, GAPDHS, GCK…	[ACIN1, ACTN1, ADSL, AGXT, APAF1, APRT, AQP1, BCOR, CAND1, CASP8AP2, CAT, CCND3, CERS1, CHP1, CIRBP, CLPX, COX5B, CYLD, CYP3A4, DDB2, DHX32, DPYSL2, ELOC, ENO1, ENO3, ENO4, EPHX2, FDPS, FDXR, GARS, GLRX, GNAI2, GON4L, HCFC1, HDLBP, HPRT1, HSD3B7, KCNQ1, KMT5A, LARP6, MBIP, MCCC1, MPP2, MTAP, MYO6, MYT1L, NIPBL, NLRP12, NSD2, NT5C3A, NUDT21, NUDT9, NUP58, PARK7, PARP10, PARP9, PDS5B, PER2, PGLS, P…	67.688	32.312	[ABCC1, ABCE1, ACADL, ACAT1, ACIN1, ACTN1, ADK, ADPGK, ADRM1, ADSL, ADSS, AGO2, AGXT, AHNAK, AK2, AK5, AKAP9, AKR1B10, ALDH4A1, APAF1, APRT, AQP1, ARNT, ARNTL, ATIC, BAHCC1, BANF1, BCOR, BID, BPNT1, CAMK1D, CAMK2A, CAND1, CASP8AP2, CAT, CBX3, CBX5, CCDC62, CCDC88A, CCND3, CENPF, CERS1, CHCHD3, CHD9, CHP1, CIRBP, CLPX, CMPK1, CNOT1, COX5B, CUBN, CUL2, CYLD, CYP1B1, CYP3A4, DBR1, DDB2, DDX17, DDX6,…
GO:0006139	nucleobase-containing compound metabolic process	GO_BiologicalProcess-EBI-QuickGO-GOA_20.11.2017_00h00	1.79473e-08	1.05889e-06	2.82458e-10	2.82458e-09	[3, 4]	Group09	5.61275	338	Specific for Cluster #1	[ABCE1, ACAT1, ADK, ADPGK, ADRM1, ADSS, AGO2, AHNAK, AK2, AK5, AKAP9, ARNT, ARNTL, ATIC, BAHCC1, BANF1, BID, BPNT1, CAMK1D, CAMK2A, CBX3, CBX5, CCDC62, CCDC88A, CENPF, CHCHD3, CHD9, CMPK1, CNOT1, CUL2, CYP1B1, DBR1, DDX17, DDX6, DEK, DHTKD1, DHX37, DNM1L, DNM2, EDC4, EFTUD2, EIF2AK4, EIF4E, ELAVL1, EPRS, ERF, FADD, FARSA, FARSB, FLNA, FUBP3, G6PD, GAPDHS, GCKR, GPX1, GRWD1, GUK1, H2AFZ, HINT1, HI…	[ACIN1, ACTN1, ADSL, AGXT, APAF1, APRT, AQP1, BCOR, CAND1, CASP8AP2, CAT, CCND3, CERS1, CHP1, CIRBP, CLPX, COX5B, CYLD, DDB2, DHX32, DPYSL2, ELOC, ENO1, ENO3, ENO4, GARS, GLRX, GNAI2, GON4L, HCFC1, HPRT1, KCNQ1, KMT5A, LARP6, MBIP, MPP2, MTAP, MYO6, MYT1L, NIPBL, NLRP12, NSD2, NT5C3A, NUDT21, NUDT9, NUP58, PARK7, PARP10, PARP9, PDS5B, PER2, PGLS, PHF3, PIK3R1, PIM1, PKLR, PLCB1, POLD1, POLDIP3, P…	69.2308	30.7692	[ABCE1, ACAT1, ACIN1, ACTN1, ADK, ADPGK, ADRM1, ADSL, ADSS, AGO2, AGXT, AHNAK, AK2, AK5, AKAP9, APAF1, APRT, AQP1, ARNT, ARNTL, ATIC, BAHCC1, BANF1, BCOR, BID, BPNT1, CAMK1D, CAMK2A, CAND1, CASP8AP2, CAT, CBX3, CBX5, CCDC62, CCDC88A, CCND3, CENPF, CERS1, CHCHD3, CHD9, CHP1, CIRBP, CLPX, CMPK1, CNOT1, COX5B, CUL2, CYLD, CYP1B1, DBR1, DDB2, DDX17, DDX6, DEK, DHTKD1, DHX32, DHX37, DNM1L, DNM2, DPYSL…
GO:0048519	negative regulation of biological process	GO_BiologicalProcess-EBI-QuickGO-GOA_20.11.2017_00h00	3.07274e-09	1.93583e-07	3.07274e-09	2.76547e-08	[1, 2, 3]	Group10	5.82934	304	Specific for Cluster #1	[ABCE1, ACADL, ACSL4, ADD1, AGO2, AKAP9, ANK3, ANKRD26, ANP32B, APCDD1, ARHGAP21, ARNTL, ASNS, ASTL, ATG5, BAG6, BAHCC1, BANF1, BCL2L2, BDKRB2, BID, BPNT1, BRAF, BUB3, CAMK1D, CAPZB, CASP8, CBX3, CBX5, CENPF, CGNL1, CHCHD3, CLASP1, CNOT1, CTSZ, CUL2, CYP1B1, DACT2, DDX17, DDX6, DEPTOR, DLG5, DNM1L, DNM2, EDC4, EIF2AK4, EIF4E, EIF4G2, EIF5A, ELAVL1, EML2, EPN1, EPRS, ERF, FADD, FARP1, FGB, FLNA, F…	[ACIN1, ACTN1, ADAMTSL2, AGXT, AMOT, APAF1, AQP1, ARL2, ATP13A2, BCOR, C4A, CAPZA1, CASP8AP2, CAT, CCND3, CDC16, CERS1, CHP1, CIRBP, CNPY2, CYLD, ENO1, FABP3, FIG4, FTH1, GARS, GNAI2, GON4L, GPC1, HCFC1, IL1R2, INPP5D, KCNQ1, KMT5A, LRSAM1, MBIP, MPP2, MYT1L, NIPBL, NLRP12, NSD2, NUP58, P3H3, PARK7, PARP10, PARP9, PDS5B, PER2, PHLPP1, PIK3R1, PIM1, PLCB1, PLXNB2, PPP2CA, PSMA3, PSMB2, PSMB6, PSMC…	70.7237	29.2763	[ABCE1, ACADL, ACIN1, ACSL4, ACTN1, ADAMTSL2, ADD1, AGO2, AGXT, AKAP9, AMOT, ANK3, ANKRD26, ANP32B, APAF1, APCDD1, AQP1, ARHGAP21, ARL2, ARNTL, ASNS, ASTL, ATG5, ATP13A2, BAG6, BAHCC1, BANF1, BCL2L2, BCOR, BDKRB2, BID, BPNT1, BRAF, BUB3, C4A, CAMK1D, CAPZA1, CAPZB, CASP8, CASP8AP2, CAT, CBX3, CBX5, CCND3, CDC16, CENPF, CERS1, CGNL1, CHCHD3, CHP1, CIRBP, CLASP1, CNOT1, CNPY2, CTSZ, CUL2, CYLD, CYP…
GO:0009892	negative regulation of metabolic process	GO_BiologicalProcess-EBI-QuickGO-GOA_20.11.2017_00h00	4.74937e-11	3.13459e-09	3.07274e-09	2.76547e-08	[2, 3, 4]	Group10	6.76264	202	Specific for Cluster #1	[ABCE1, ACADL, AGO2, AKAP9, ARNTL, ATG5, BAG6, BAHCC1, BDKRB2, BUB3, CBX3, CBX5, CENPF, CHCHD3, CNOT1, CTSZ, DDX17, DDX6, DEPTOR, EDC4, EIF2AK4, EIF4E, EIF4G2, ELAVL1, EPRS, ERF, FARP1, FLNA, FRY, G6PD, GBP1, GCKR, GMFG, GPX1, H2AFZ, HIST1H1D, HIST2H3A, HK2, HMGB2, HNRNPA0, HNRNPK, HNRNPU, HSPH1, HYAL2, IKBKB, KHDRBS1, KIRREL1, LARP1, LRP8, LRRC3C, LSM1, LSM7, MAGOHB, MSH2, NACA, NDRG2, NEDD4, NO…	[ACIN1, AGXT, AQP1, ATP13A2, BCOR, C4A, CASP8AP2, CCND3, CDC16, CERS1, CHP1, CIRBP, CNPY2, ENO1, GARS, GNAI2, GON4L, HCFC1, IL1R2, INPP5D, KCNQ1, KMT5A, MBIP, MPP2, MYT1L, NIPBL, NLRP12, NSD2, NUP58, PARK7, PARP10, PARP9, PER2, PLCB1, PPP2CA, PSMA3, PSMB2, PSMB6, PSMC2, PSMC3, PURA, RBL2, RGS2, RPLP2, RPS10, RPS15A, RPS21, SMG1, SNX3, SOCS5, SOD1, STN1, SUPV3L1, T, TCERG1, TIPARP, TRIB1, TXN, USP…	69.802	30.198	[ABCE1, ACADL, ACIN1, AGO2, AGXT, AKAP9, AQP1, ARNTL, ATG5, ATP13A2, BAG6, BAHCC1, BCOR, BDKRB2, BUB3, C4A, CASP8AP2, CBX3, CBX5, CCND3, CDC16, CENPF, CERS1, CHCHD3, CHP1, CIRBP, CNOT1, CNPY2, CTSZ, DDX17, DDX6, DEPTOR, EDC4, EIF2AK4, EIF4E, EIF4G2, ELAVL1, ENO1, EPRS, ERF, FARP1, FLNA, FRY, G6PD, GARS, GBP1, GCKR, GMFG, GNAI2, GON4L, GPX1, H2AFZ, HCFC1, HIST1H1D, HIST2H3A, HK2, HMGB2, HNRNPA0, H…
GO:0048523	negative regulation of cellular process	GO_BiologicalProcess-EBI-QuickGO-GOA_20.11.2017_00h00	7.34629e-05	0.00382007	3.07274e-09	2.76547e-08	[2, 3, 4]	Group10	5.41914	256	Specific for Cluster #1	[ABCE1, ACADL, ADD1, AGO2, AKAP9, ANK3, ANKRD26, ANP32B, APCDD1, ARHGAP21, ARNTL, ASNS, ASTL, ATG5, BAG6, BAHCC1, BCL2L2, BDKRB2, BID, BPNT1, BRAF, BUB3, CAMK1D, CAPZB, CASP8, CBX3, CBX5, CENPF, CGNL1, CHCHD3, CLASP1, CNOT1, CTSZ, CUL2, CYP1B1, DACT2, DDX6, DEPTOR, DLG5, DNM1L, DNM2, EIF2AK4, EIF4E, EIF4G2, EIF5A, ELAVL1, EML2, EPN1, EPRS, ERF, FADD, FARP1, FGB, FLNA, FRY, FSTL4, G6PD, GBP1, GCKR…	[ACIN1, ACTN1, ADAMTSL2, AGXT, APAF1, AQP1, ATP13A2, BCOR, C4A, CAPZA1, CASP8AP2, CAT, CCND3, CDC16, CERS1, CHP1, CIRBP, CYLD, ENO1, FABP3, FIG4, FTH1, GARS, GNAI2, GON4L, GPC1, HCFC1, IL1R2, INPP5D, KCNQ1, KMT5A, LRSAM1, MBIP, MPP2, MYT1L, NIPBL, NLRP12, NSD2, NUP58, P3H3, PARK7, PARP10, PARP9, PDS5B, PER2, PHLPP1, PIK3R1, PIM1, PLCB1, PLXNB2, PPP2CA, PSMA3, PSMB2, PSMB6, PSMC2, PSMC3, PURA, RAD…	68.75	31.25	[ABCE1, ACADL, ACIN1, ACTN1, ADAMTSL2, ADD1, AGO2, AGXT, AKAP9, ANK3, ANKRD26, ANP32B, APAF1, APCDD1, AQP1, ARHGAP21, ARNTL, ASNS, ASTL, ATG5, ATP13A2, BAG6, BAHCC1, BCL2L2, BCOR, BDKRB2, BID, BPNT1, BRAF, BUB3, C4A, CAMK1D, CAPZA1, CAPZB, CASP8, CASP8AP2, CAT, CBX3, CBX5, CCND3, CDC16, CENPF, CERS1, CGNL1, CHCHD3, CHP1, CIRBP, CLASP1, CNOT1, CTSZ, CUL2, CYLD, CYP1B1, DACT2, DDX6, DEPTOR, DLG5, D…
GO:1901564	organonitrogen compound metabolic process	GO_BiologicalProcess-EBI-QuickGO-GOA_20.11.2017_00h00	5.2255e-17	3.81462e-15	1.07764e-08	8.6211e-08	[3]	Group06	5.9923	420	Specific for Cluster #1	[ABCC1, ABCE1, ABCF1, ACADL, ACAT1, ACO1, ADD1, ADH5, ADK, ADPGK, ADRM1, ADSS, AGO2, AK2, AK5, AKAP9, ALDH4A1, ALDH9A1, ANP32B, AP2A2, ARNT, ARNTL, ASNS, ASTL, ATG5, ATIC, BAG2, BAG6, BDKRB2, BID, BOLA2, BPNT1, BRAF, BRAT1, BUB3, C1R, CAMK1D, CAMK2A, CAMK2G, CAPN2, CASP8, CCDC88A, CELSR3, CHPF, CLASP1, CLCA4, CMPK1, CNOT1, CPNE3, CTSB, CTSZ, CUBN, CUL2, DDX6, DEPTOR, DHTKD1, DISC1, DNM1L, DSP, EH…	[ACSL3, ADAMTSL2, ADSL, AGXT, AP2S1, APAF1, APRT, AQP1, ATP13A2, BCOR, C4A, CAMKMT, CAND1, CAPN1, CASP8AP2, CAT, CCND3, CDC16, CERS1, CHP1, CIRBP, CLPX, CNDP2, CNPY2, COX5B, CYLD, CYP3A4, D2HGDH, DBNL, DDB2, EIF4E1B, EIF4H, ELOC, ENO1, ENO3, ENO4, ETHE1, FABP3, FKBP14, FNTA, GARS, GGT5, GLRX, GNAI2, GOT1, GPC1, GPC6, HCFC1, HPRT1, IL1R2, INPP5D, KDSR, KMT5A, LARP6, LRSAM1, MAP4K3, MBIP, MCCC1, MI…	66.6667	33.3333	[ABCC1, ABCE1, ABCF1, ACADL, ACAT1, ACO1, ACSL3, ADAMTSL2, ADD1, ADH5, ADK, ADPGK, ADRM1, ADSL, ADSS, AGO2, AGXT, AK2, AK5, AKAP9, ALDH4A1, ALDH9A1, ANP32B, AP2A2, AP2S1, APAF1, APRT, AQP1, ARNT, ARNTL, ASNS, ASTL, ATG5, ATIC, ATP13A2, BAG2, BAG6, BCOR, BDKRB2, BID, BOLA2, BPNT1, BRAF, BRAT1, BUB3, C1R, C4A, CAMK1D, CAMK2A, CAMK2G, CAMKMT, CAND1, CAPN1, CAPN2, CASP8, CASP8AP2, CAT, CCDC88A, CCND3…
GO:0031324	negative regulation of cellular metabolic process	GO_BiologicalProcess-EBI-QuickGO-GOA_20.11.2017_00h00	0.000327551	0.0153949	3.07274e-09	2.76547e-08	[3, 4, 5]	Group10	5.73343	154	Specific for Cluster #1	[ABCE1, ACADL, AGO2, AKAP9, ARNTL, ATG5, BAG6, BAHCC1, BDKRB2, BUB3, CBX3, CBX5, CENPF, CHCHD3, CNOT1, CTSZ, DEPTOR, EIF2AK4, EIF4E, EIF4G2, ELAVL1, EPRS, ERF, FARP1, FLNA, FRY, G6PD, GBP1, GCKR, GMFG, GPX1, H2AFZ, HIST1H1D, HIST2H3A, HK2, HMGB2, HNRNPA0, HNRNPK, HNRNPU, HSPH1, HYAL2, IKBKB, KHDRBS1, KIRREL1, LARP1, LRP8, LRRC3C, MSH2, NACA, NDRG2, NEDD4, NOSTRIN, NUP107, NUP133, NUP155, NUP43, N…	[ACIN1, AGXT, AQP1, ATP13A2, BCOR, C4A, CASP8AP2, CCND3, CDC16, CERS1, CHP1, CIRBP, ENO1, GARS, GNAI2, GON4L, HCFC1, IL1R2, INPP5D, KMT5A, MBIP, MPP2, MYT1L, NIPBL, NLRP12, NSD2, NUP58, PARK7, PARP10, PARP9, PER2, PLCB1, PPP2CA, PSMA3, PSMB2, PSMB6, PSMC2, PSMC3, PURA, RGS2, SOCS5, STN1, T, TCERG1, TRIB1, TXN, USP14, ZEB2, ZHX3]	68.1818	31.8182	[ABCE1, ACADL, ACIN1, AGO2, AGXT, AKAP9, AQP1, ARNTL, ATG5, ATP13A2, BAG6, BAHCC1, BCOR, BDKRB2, BUB3, C4A, CASP8AP2, CBX3, CBX5, CCND3, CDC16, CENPF, CERS1, CHCHD3, CHP1, CIRBP, CNOT1, CTSZ, DEPTOR, EIF2AK4, EIF4E, EIF4G2, ELAVL1, ENO1, EPRS, ERF, FARP1, FLNA, FRY, G6PD, GARS, GBP1, GCKR, GMFG, GNAI2, GON4L, GPX1, H2AFZ, HCFC1, HIST1H1D, HIST2H3A, HK2, HMGB2, HNRNPA0, HNRNPK, HNRNPU, HSPH1, HYAL…
GO:0051172	negative regulation of nitrogen compound metabolic process	GO_BiologicalProcess-EBI-QuickGO-GOA_20.11.2017_00h00	0.000207676	0.0101761	3.07274e-09	2.76547e-08	[3, 4, 5]	Group10	5.8564	146	Specific for Cluster #1	[ABCE1, AGO2, AKAP9, ARNTL, ATG5, BAG6, BAHCC1, BDKRB2, BUB3, CBX3, CBX5, CENPF, CHCHD3, CNOT1, CTSZ, DEPTOR, EIF2AK4, EIF4E, ELAVL1, EPRS, ERF, FLNA, FRY, G6PD, GBP1, GMFG, GPX1, H2AFZ, HIST1H1D, HIST2H3A, HMGB2, HNRNPA0, HNRNPK, HNRNPU, HSPH1, HYAL2, IKBKB, KHDRBS1, KIRREL1, LARP1, LRP8, LRRC3C, MSH2, NACA, NDRG2, NEDD4, NOSTRIN, NUP107, NUP133, NUP155, NUP43, NUP85, NUP88, OXSR1, PABPC1, PDCD4…	[ACIN1, AGXT, AQP1, ATP13A2, BCOR, C4A, CASP8AP2, CCND3, CDC16, CERS1, CHP1, CIRBP, ENO1, GARS, GNAI2, GON4L, HCFC1, IL1R2, INPP5D, KMT5A, MBIP, MYT1L, NIPBL, NLRP12, NSD2, NUP58, PARK7, PARP10, PARP9, PER2, PLCB1, PPP2CA, PSMA3, PSMB2, PSMB6, PSMC2, PSMC3, PURA, RGS2, SNX3, SOCS5, STN1, T, TCERG1, TRIB1, TXN, USP14, ZEB2, ZHX3]	66.4384	33.5616	[ABCE1, ACIN1, AGO2, AGXT, AKAP9, AQP1, ARNTL, ATG5, ATP13A2, BAG6, BAHCC1, BCOR, BDKRB2, BUB3, C4A, CASP8AP2, CBX3, CBX5, CCND3, CDC16, CENPF, CERS1, CHCHD3, CHP1, CIRBP, CNOT1, CTSZ, DEPTOR, EIF2AK4, EIF4E, ELAVL1, ENO1, EPRS, ERF, FLNA, FRY, G6PD, GARS, GBP1, GMFG, GNAI2, GON4L, GPX1, H2AFZ, HCFC1, HIST1H1D, HIST2H3A, HMGB2, HNRNPA0, HNRNPK, HNRNPU, HSPH1, HYAL2, IKBKB, IL1R2, INPP5D, KHDRBS1,…
