# Supplementary material for: Potential Role of Rainbow Trout Erythrocytes as Mediators in the Immune Response Induced by a DNA Vaccine in Fish
Source: Vaccines (Basel). 2019 Jul 3;7(3):60. doi: 10.3390/vaccines7030060 (PMC6789471; doi:10.3390/vaccines7030060)
Supplement: Supplementary file 1 [file vaccines-07-00060-s001.zip › Supplementary Material_Puente-Marin_Ortega-Villaizan_Vaccines_2019/Table S13.xlsx]

## Sheet: Table S13
Pathway	Protein	Protein description	Log₂ fold change	Average fold change	FDR
regulation of response to stress	RAG1	recombination activating 1	6.26376	76.8385	0
	CAMK2A	calcium/calmodulin dependent protein kinase II alpha	5.80821	56.0332	0
	TXNDC12	thioredoxin domain containing 12	5.57689	47.7322	0
	BAG6	BCL2 associated athanogene 6	5.54661	46.7408	3.51234e-14
	HYAL2	hyaluronidase 2	5.50406	45.3823	0
	BAG2	BCL2 associated athanogene 2	5.459	43.9868	0
	NUP107	nucleoporin 107	5.44681	43.6168	0
	HMGB2	high mobility group box 2	5.44025	43.4189	0
	PSMD10	proteasome 26S subunit, non-ATPase 10	5.27685	38.7695	0
	PSMB3	proteasome subunit beta 3	4.63862	24.9095	8.5908e-14
	EPRS	glutamyl-prolyl-tRNA synthetase	4.60837	24.3925	1.2913e-13
	PTPN2	protein tyrosine phosphatase non-receptor type 2	4.51553	22.8722	4.16829e-13
	RPS19	ribosomal protein S19	4.45064	21.8664	9.09959e-13
	HNRNPK	heterogeneous nuclear ribonucleoprotein K	4.43181	21.5829	6.10995e-09
	TPR	translocated promoter region, nuclear basket protein	4.32039	19.9787	4.72925e-12
	ERAP1	endoplasmic reticulum aminopeptidase 1	4.26571	19.2357	9.07128e-12
	MAP3K9	mitogen-activated protein kinase kinase kinase 9	4.25371	19.0763	1.04836e-11
	CLASP1	cytoplasmic linker associated protein 1	4.22146	18.6546	1.52793e-11
	BDKRB2	bradykinin receptor B2	4.20022	18.3819	1.9656e-11
	METRNL	meteorin like, glial cell differentiation regulator	4.17343	18.0437	2.67664e-11
	TYK2	tyrosine kinase 2	4.14988	17.7516	3.5088e-11
	FGB	fibrinogen beta chain	4.09757	17.1195	6.36064e-11
	CASP8	caspase 8	4.06519	16.7396	9.15559e-11
	EIF2AK4	eukaryotic translation initiation factor 2 alpha kinase 4	4.02928	16.328	1.38173e-10
	NUP85	nucleoporin 85	4.00602	16.0669	1.80986e-10
	NLRC3	NLR family CARD domain containing 3	3.77855	13.7232	2.27466e-09
	NUP155	nucleoporin 155	3.64236	12.4871	9.50728e-09
	NUP88	nucleoporin 88	3.34989	10.1957	1.75064e-07
	PTPRF	protein tyrosine phosphatase receptor type F	3.32118	9.9948	2.27065e-07
	DEK	DEK proto-oncogene	3.29952	9.84591	2.7661e-07
	PSMA1	proteasome subunit alpha 1	3.22127	9.3261	5.78679e-07
	BID	BH3 interacting domain death agonist	3.03478	8.19521	3.12232e-06
	SGTA	small glutamine rich tetratricopeptide repeat containing alpha	2.99845	7.99139	0.000459351
	PRDX1	peroxiredoxin 1	2.91536	7.54414	0.000758765
	GPX1	glutathione peroxidase 1	2.86598	7.29031	1.31196e-05
	PSMA5	proteasome subunit alpha 5	2.73808	6.67181	3.67281e-05
	CTSB	cathepsin B	2.73784	6.67069	0.00214193
	PSMB7	proteasome subunit beta 7	2.73436	6.65466	0.00212888
	PSMB8	proteasome subunit beta 8	2.71791	6.57918	0.00227427
	MAP4K4	mitogen-activated protein kinase kinase kinase kinase 4	2.69775	6.48788	5.03241e-05
	ARNTL	aryl hydrocarbon receptor nuclear translocator like	2.67932	6.40552	5.81412e-05
	FADD	Fas associated via death domain	2.66401	6.33792	6.48745e-05
	RPL10	ribosomal protein L10	2.59593	6.04577	0.000107914
	PDCD10	programmed cell death 10	2.57149	5.94422	0.000130191
	PSME2	proteasome activator subunit 2	2.52181	5.74303	0.00672622
	QARS	glutaminyl-tRNA synthetase	2.46348	5.51546	0.000274977
	PSMB4	proteasome subunit beta 4	2.42569	5.37286	0.000359974
	IKBKB	inhibitor of nuclear factor kappa B kinase subunit beta	2.33825	5.0569	0.0157354
	BRAF	B-Raf proto-oncogene, serine/threonine kinase	2.31382	4.97198	0.000781253
	RPSA	ribosomal protein SA	2.28547	4.87523	0.0196228
	HSPH1	heat shock protein family H (Hsp110) member 1	2.15416	4.45111	0.00220109
	C1R	complement C1r	2.11907	4.34414	0.00272521
	P4HB	prolyl 4-hydroxylase subunit beta	2.09739	4.27934	0.0423727
	PSME3	proteasome activator subunit 3	2.07799	4.22219	0.00348416
	PCBP2	poly(rC) binding protein 2	2.04489	4.12641	0.00422451
	CAMK2G	calcium/calmodulin dependent protein kinase II gamma	2.03603	4.10117	0.00443504
	PSMA7	proteasome subunit alpha 7	1.90004	3.73225	0.00951979
	ABCE1	ATP binding cassette subfamily E member 1	1.84285	3.58717	0.0129026
	F7	coagulation factor VII	1.76785	3.40546	0.0191934
	HLA-B	major histocompatibility complex, class I, B	1.76785	3.40546	0.0191014
	NUP133	nucleoporin 133	1.72643	3.30908	0.0235189
	UBE2V1	ubiquitin conjugating enzyme E2 V1	1.66797	3.17768	0.0313303
	NUP43	nucleoporin 43	1.65707	3.15375	0.0325533
	PDCD4	programmed cell death 4	1.58716	3.00458	0.045746
	ENO1	enolase 1	-1.39835	0.379363	0.032678
	PIK3R1	phosphoinositide-3-kinase regulatory subunit 1	-1.6106	0.327462	0.0112868
	CYLD	CYLD lysine 63 deubiquitinase	-1.86189	0.275116	0.00273409
	PSMB2	proteasome subunit beta 2	-2.04947	0.241573	0.000814638
	TLR1	toll like receptor 1	-2.25313	0.209769	0.00793915
	TGM2	transglutaminase 2	-2.25406	0.209634	0.008084
	PARP9	poly(ADP-ribose) polymerase family member 9	-2.27418	0.20673	0.000170138
	TXN	thioredoxin	-2.28742	0.204841	0.00678875
	PSMA3	proteasome subunit alpha 3	-2.31039	0.201606	0.000133388
	SOD1	superoxide dismutase 1	-2.54454	0.171402	0.00170411
	PSMC3	proteasome 26S subunit, ATPase 3	-2.65332	0.158954	8.99546e-06
	PHLPP1	PH domain and leucine rich repeat protein phosphatase 1	-3.48447	0.089345	3.33674e-09
	NUP58	nucleoporin 58	-3.73699	0.0749988	2.05099e-10
	ZEB2	zinc finger E-box binding homeobox 2	-3.8031	0.0716394	9.58397e-11
	RSL1D1	ribosomal L1 domain containing 1	-3.90497	0.0667555	3.03552e-11
	IL1R2	interleukin 1 receptor type 2	-3.95019	0.0646957	1.80483e-11
	LRSAM1	leucine rich repeat and sterile alpha motif containing 1	-4.03728	0.0609058	6.41624e-12
	NLRP12	NLR family pyrin domain containing 12	-4.09408	0.0585545	3.18501e-12
	DBNL	drebrin like	-4.12536	0.0572985	1.19666e-08
	UBE2K	ubiquitin conjugating enzyme E2 K	-4.20666	0.054159	7.76025e-13
	SESN1	sestrin 1	-4.26721	0.0519327	3.76133e-13
	KMT5A	lysine methyltransferase 5A	-4.43453	0.0462461	4.22825e-14
	VPS13C	vacuolar protein sorting 13 homolog C	-4.51642	0.043694	2.5837e-10
	PARK7	Parkinsonism associated deglycase	-4.53442	0.0431522	1.07485e-14
	AGXT	alanine--glyoxylate and serine--pyruvate aminotransferase	-4.7289	0.0377101	6.92994e-16
	PSMC2	proteasome 26S subunit, ATPase 2	-4.77355	0.0365609	3.72963e-16
	C4A	complement C4A (Rodgers blood group)	-5.11539	0.0288479	3.70167e-13
	NSD2	nuclear receptor binding SET domain protein 2	-5.23601	0.026534	2.7521e-19
	SOCS5	suppressor of cytokine signaling 5	-5.85878	0.0172319	6.08544e-24
	PLCB1	phospholipase C beta 1	-6.11159	0.014462	5.47697e-26
	USP14	ubiquitin specific peptidase 14	-6.67982	0.00975383	2.5772e-22
	PSMB6	proteasome subunit beta 6	-7.96395	0.00400509	1.5404e-43
regulation of cellular component organization	HK2	hexokinase 2	6.1831	72.6606	0
	NME2	NME/NM23 nucleoside diphosphate kinase 2	5.82226	56.5816	0
	SPTBN1	spectrin beta, non-erythrocytic 1	5.6867	51.5072	0
	ZNF367	zinc finger protein 367	5.6632	50.6751	0
	PFN2	profilin 2	5.51341	45.6776	0
	HYAL2	hyaluronidase 2	5.50406	45.3823	0
	METAP2	methionyl aminopeptidase 2	5.43232	43.1809	1.36362e-13
	PSMD10	proteasome 26S subunit, non-ATPase 10	5.27685	38.7695	0
	EHD4	EH domain containing 4	5.12294	34.8465	0
	CENPF	centromere protein F	4.81245	28.0991	1.05922e-14
	CAPN2	calpain 2	4.78564	27.5817	1.05243e-14
	EIF4G2	eukaryotic translation initiation factor 4 gamma 2	4.69817	25.9592	4.00438e-14
	CHMP5	charged multivesicular body protein 5	4.64562	25.0306	7.35168e-10
	RELN	reelin	4.62146	24.615	1.07277e-13
	VPS4B	vacuolar protein sorting 4 homolog B	4.5875	24.0423	1.6874e-13
	ITSN2	intersectin 2	4.51553	22.8722	4.21194e-13
	ADD1	adducin 1	4.50271	22.6699	4.87539e-13
	HNRNPK	heterogeneous nuclear ribonucleoprotein K	4.43181	21.5829	6.10995e-09
	SMC3	structural maintenance of chromosomes 3	4.4208	21.4187	6.6664e-09
	NMUR1	neuromedin U receptor 1	4.39792	21.0817	1.78933e-12
	TPR	translocated promoter region, nuclear basket protein	4.32039	19.9787	4.72925e-12
	G6PD	glucose-6-phosphate dehydrogenase	4.25371	19.0763	1.04401e-11
	RPL13A	ribosomal protein L13a	4.2336	18.8122	1.32617e-11
	CLASP1	cytoplasmic linker associated protein 1	4.22146	18.6546	1.52793e-11
	FGB	fibrinogen beta chain	4.09757	17.1195	6.36064e-11
	CASP8	caspase 8	4.06519	16.7396	9.15559e-11
	U2AF1	U2 small nuclear RNA auxiliary factor 1	3.95245	15.4812	3.3066e-10
	FLNA	filamin A	3.91275	15.061	6.53441e-07
	FGD6	FYVE, RhoGEF and PH domain containing 6	3.90264	14.9559	5.8115e-10
	SEPT9	septin 9	3.886	14.7843	6.99167e-10
	MYPN	myopalladin	3.84137	14.334	1.15077e-09
	GBP1	guanylate binding protein 1	3.81215	14.0466	1.57054e-09
	NLRC3	NLR family CARD domain containing 3	3.77855	13.7232	2.27466e-09
	LRP8	LDL receptor related protein 8	3.72683	13.24	3.91977e-09
	RAB5C	RAB5C, member RAS oncogene family	3.64227	12.4863	9.49069e-09
	USP7	ubiquitin specific peptidase 7	3.61673	12.2672	1.2399e-08
	GDI1	GDP dissociation inhibitor 1	3.55846	11.7816	2.22595e-08
	DYNC1H1	dynein cytoplasmic 1 heavy chain 1	3.47953	11.1543	5.00709e-08
	ACSL4	acyl-CoA synthetase long chain family member 4	3.33041	10.059	2.11367e-07
	MSH2	mutS homolog 2	3.32247	10.0038	2.25168e-07
	PTPRF	protein tyrosine phosphatase receptor type F	3.32118	9.9948	2.27065e-07
	RNF40	ring finger protein 40	3.22127	9.3261	5.7743e-07
	SYNPO	synaptopodin	3.22127	9.3261	5.81195e-07
	STAG2	stromal antigen 2	3.15825	8.92747	1.02146e-06
	NEDD4	neural precursor cell expressed, developmentally down-regulated 4, E3 ubiquitin protein ligase	3.03946	8.22186	0.000363187
	BID	BH3 interacting domain death agonist	3.03478	8.19521	3.12232e-06
	NMT1	N-myristoyltransferase 1	3.02837	8.15888	3.30366e-06
	EHD1	EH domain containing 1	3.02344	8.13106	3.44837e-06
	BRAT1	BRCA1 associated ATM activator 1	3.01459	8.08132	0.000425578
	RNF20	ring finger protein 20	2.96516	7.80913	5.68322e-06
	VRK1	VRK serine/threonine kinase 1	2.96292	7.79698	5.78701e-06
	LIMA1	LIM domain and actin binding 1	2.90829	7.50728	9.20089e-06
	GPX1	glutathione peroxidase 1	2.86598	7.29031	1.31196e-05
	TWF1	twinfilin actin binding protein 1	2.86412	7.28094	1.33065e-05
	EML2	EMAP like 2	2.84013	7.16084	1.61123e-05
	PICALM	phosphatidylinositol binding clathrin assembly protein	2.77843	6.86104	2.66816e-05
	FSTL4	follistatin like 4	2.73446	6.65509	0.00216705
	PSMB7	proteasome subunit beta 7	2.73436	6.65466	0.00212888
	TPM1	tropomyosin 1	2.72184	6.59714	0.00223937
	MAP4K4	mitogen-activated protein kinase kinase kinase kinase 4	2.69775	6.48788	5.03241e-05
	HNRNPU	heterogeneous nuclear ribonucleoprotein U	2.67902	6.40421	5.79746e-05
	PHPT1	phosphohistidine phosphatase 1	2.65189	6.28491	7.1136e-05
	CCDC88A	coiled-coil domain containing 88A	2.61218	6.11427	0.00420298
	BUB3	BUB3 mitotic checkpoint protein	2.60484	6.08326	0.000101113
	RPL10	ribosomal protein L10	2.59593	6.04577	0.000107914
	TSPO	translocator protein	2.56115	5.90179	0.000138976
	INF2	inverted formin, FH2 and WH2 domain containing	2.51785	5.72728	0.000187679
	SNX9	sorting nexin 9	2.47924	5.57602	0.000245128
	KIRREL1	kirre like nephrin family adhesion molecule 1	2.40226	5.28631	0.000422174
	TBC1D15	TBC1 domain family member 15	2.37105	5.17318	0.000525318
	ATG5	autophagy related 5	2.36864	5.16455	0.0005337
	IKBKB	inhibitor of nuclear factor kappa B kinase subunit beta	2.33825	5.0569	0.0157354
	ANK1	ankyrin 1	2.32792	5.02082	0.000710434
	CTSZ	cathepsin Z	2.32193	5.00001	0.01694
	BRAF	B-Raf proto-oncogene, serine/threonine kinase	2.31382	4.97198	0.000781253
	AKAP9	A-kinase anchoring protein 9	2.28886	4.88669	0.0196543
	CEP120	centrosomal protein 120	2.28886	4.88669	0.0194007
	SYNE3	spectrin repeat containing nuclear envelope family member 3	2.26952	4.82163	0.0206696
	ACTR3B	actin related protein 3B	2.23773	4.71655	0.00128503
	RAB33B	RAB33B, member RAS oncogene family	2.19663	4.58406	0.00168189
	RANBP1	RAN binding protein 1	2.18425	4.54489	0.00181909
	RNF31	ring finger protein 31	2.17423	4.51344	0.00194162
	GMFG	glia maturation factor gamma	2.13583	4.3949	0.0360609
	KIDINS220	kinase D interacting substrate 220	2.11907	4.34414	0.00273283
	TPPP	tubulin polymerization promoting protein	2.08536	4.24382	0.00333811
	FMNL1	formin like 1	2.08348	4.23829	0.00336909
	EIF5A	eukaryotic translation initiation factor 5A	2.04171	4.11733	0.00430357
	TBC1D8B	TBC1 domain family member 8B	2.02127	4.05941	0.00482926
	TMOD4	tropomodulin 4	2.0157	4.04377	0.00498533
	CAPZB	capping actin protein of muscle Z-line subunit beta	2.00019	4.00053	0.00545625
	PTPRO	protein tyrosine phosphatase receptor type O	1.93682	3.8286	0.00783942
	SYNE2	spectrin repeat containing nuclear envelope protein 2	1.93328	3.81923	0.00798561
	PDCD6IP	programmed cell death 6 interacting protein	1.91898	3.78155	0.00862561
	U2AF2	U2 small nuclear RNA auxiliary factor 2	1.84673	3.59684	0.012667
	DNM1L	dynamin 1 like	1.79926	3.48041	0.0162723
	VDAC1	voltage dependent anion channel 1	1.78698	3.45091	0.0173573
	DLG5	discs large MAGUK scaffold protein 5	1.66813	3.17802	0.0313412
	LMOD1	leiomodin 1	1.66571	3.17269	0.0315924
	UHRF1	ubiquitin like with PHD and ring finger domains 1	1.66571	3.17269	0.0313763
	CNOT1	CCR4-NOT transcription complex subunit 1	1.66077	3.16186	0.0320441
	DISC1	DISC1 scaffold protein	1.6164	3.0661	0.0399015
	PHB2	prohibitin 2	1.59603	3.0231	0.0439619
	DNM2	dynamin 2	1.59443	3.01976	0.0441656
	CAMK1D	calcium/calmodulin dependent protein kinase ID	1.57116	2.97144	0.0492462
	ENO1	enolase 1	-1.39835	0.379363	0.032678
	SAE1	SUMO1 activating enzyme subunit 1	-1.5005	0.35343	0.0199858
	AQP1	aquaporin 1 (Colton blood group)	-1.51833	0.349089	0.0184097
	PIK3R1	phosphoinositide-3-kinase regulatory subunit 1	-1.6106	0.327462	0.0112868
	ATP13A2	ATPase cation transporting 13A2	-1.6692	0.314428	0.00823806
	SPTBN2	spectrin beta, non-erythrocytic 2	-1.79601	0.287971	0.00401161
	DPYSL2	dihydropyrimidinase like 2	-1.84959	0.277471	0.00292722
	CYLD	CYLD lysine 63 deubiquitinase	-1.86189	0.275116	0.00273409
	RAPSN	receptor associated protein of the synapse	-1.98315	0.252937	0.00126475
	AP2S1	adaptor related protein complex 2 subunit sigma 1	-2.02786	0.245218	0.000943153
	APAF1	apoptotic peptidase activating factor 1	-2.25313	0.209769	0.0080632
	FIG4	FIG4 phosphoinositide 5-phosphatase	-2.30379	0.20253	0.000139003
	PLXNB2	plexin B2	-2.30379	0.20253	0.000138773
	HCFC1	host cell factor C1	-2.34154	0.1973	0.000105445
	ARL2	ADP ribosylation factor like GTPase 2	-2.64704	0.159648	9.43232e-06
	PSMC3	proteasome 26S subunit, ATPase 3	-2.65332	0.158954	8.99546e-06
	CAPZA1	capping actin protein of muscle Z-line subunit alpha 1	-2.69423	0.15451	6.36603e-06
	XAF1	XIAP associated factor 1	-2.72987	0.15074	4.67403e-06
	ZMYM4	zinc finger MYM-type containing 4	-2.75243	0.148401	3.85069e-06
	SNX3	sorting nexin 3	-2.77788	0.145805	3.10397e-06
	NIPBL	NIPBL cohesin loading factor	-2.83871	0.139786	1.79265e-06
	AMOT	angiomotin	-3.05918	0.119976	2.35785e-07
	BCOR	BCL6 corepressor	-3.07042	0.119045	2.13664e-07
	CAND1	cullin associated and neddylation dissociated 1	-3.36571	0.0970107	1.15545e-08
	RGS2	regulator of G protein signaling 2	-3.49386	0.088765	3.01985e-09
	DDB2	damage specific DNA binding protein 2	-3.50684	0.0879704	2.63205e-09
	PPP2CA	protein phosphatase 2 catalytic subunit alpha	-3.63664	0.0804009	8.97522e-07
	CD53	CD53 molecule	-3.64172	0.0801183	8.89611e-07
	SMG1	SMG1 nonsense mediated mRNA decay associated PI3K related kinase	-3.71352	0.076229	2.66996e-10
	ZEB2	zinc finger E-box binding homeobox 2	-3.8031	0.0716394	9.58397e-11
	LRRN1	leucine rich repeat neuronal 1	-3.81763	0.0709218	8.1697e-11
	PARP10	poly(ADP-ribose) polymerase family member 10	-3.81763	0.0709218	8.19847e-11
	STN1	STN1 subunit of CST complex	-3.85131	0.069285	5.62211e-11
	SPTBN5	spectrin beta, non-erythrocytic 5	-3.91214	0.0664244	2.78617e-11
	CDC16	cell division cycle 16	-4.03728	0.0609058	6.36116e-12
	LRSAM1	leucine rich repeat and sterile alpha motif containing 1	-4.03728	0.0609058	6.41624e-12
	PRPF38B	pre-mRNA processing factor 38B	-4.13867	0.0567722	1.81632e-12
	NPEPPS	aminopeptidase puromycin sensitive	-4.49327	0.0444007	1.8993e-14
	VPS13C	vacuolar protein sorting 13 homolog C	-4.51642	0.043694	2.5837e-10
	PARK7	Parkinsonism associated deglycase	-4.53442	0.0431522	1.07485e-14
	AGXT	alanine--glyoxylate and serine--pyruvate aminotransferase	-4.7289	0.0377101	6.92994e-16
	PSMC2	proteasome 26S subunit, ATPase 2	-4.77355	0.0365609	3.72963e-16
	SUB1	SUB1 homolog, transcriptional regulator	-4.97005	0.0319055	1.86418e-17
	C4A	complement C4A (Rodgers blood group)	-5.11539	0.0288479	3.70167e-13
	PLCB1	phospholipase C beta 1	-6.11159	0.014462	5.47697e-26
	SUPV3L1	Suv3 like RNA helicase	-6.49944	0.0110528	2.71459e-29
intracellular transport	COG8	component of oligomeric golgi complex 8	6.35365	81.7784	0
	RPS8	ribosomal protein S8	6.18618	72.8156	0
	HK2	hexokinase 2	6.1831	72.6606	0
	KHDRBS1	KH RNA binding domain containing, signal transduction associated 1	5.96971	62.6701	0
	RPS23	ribosomal protein S23	5.81908	56.4569	0
	CAMK2A	calcium/calmodulin dependent protein kinase II alpha	5.80821	56.0332	0
	SPTBN1	spectrin beta, non-erythrocytic 1	5.6867	51.5072	0
	RPL27A	ribosomal protein L27a	5.64521	50.0471	0
	RPS12	ribosomal protein S12	5.62905	49.4895	1.81105e-14
	PFN2	profilin 2	5.51341	45.6776	0
	HYAL2	hyaluronidase 2	5.50406	45.3823	0
	RPL10A	ribosomal protein L10a	5.47341	44.4283	0
	NUP107	nucleoporin 107	5.44681	43.6168	0
	PSMD10	proteasome 26S subunit, non-ATPase 10	5.27685	38.7695	0
	COPG2	coatomer protein complex subunit gamma 2	5.12299	34.8477	0
	EHD4	EH domain containing 4	5.12294	34.8465	0
	RPL35	ribosomal protein L35	4.98641	31.7001	0
	SNRPD2	small nuclear ribonucleoprotein D2 polypeptide	4.65043	25.1141	7.20087e-14
	CHMP5	charged multivesicular body protein 5	4.64562	25.0306	7.35168e-10
	RPS15	ribosomal protein S15	4.63734	24.8874	9.01565e-14
	SNRPD3	small nuclear ribonucleoprotein D3 polypeptide	4.60655	24.3619	1.28409e-13
	VPS4B	vacuolar protein sorting 4 homolog B	4.5875	24.0423	1.6874e-13
	RPS19	ribosomal protein S19	4.45064	21.8664	9.09959e-13
	RPL23A	ribosomal protein L23a	4.43561	21.6397	1.10093e-12
	NMUR1	neuromedin U receptor 1	4.39792	21.0817	1.78933e-12
	TPR	translocated promoter region, nuclear basket protein	4.32039	19.9787	4.72925e-12
	RPS25	ribosomal protein S25	4.3014	19.7175	2.00068e-08
	RPL13A	ribosomal protein L13a	4.2336	18.8122	1.32617e-11
	RPL3	ribosomal protein L3	4.18759	18.2218	2.27663e-11
	TOM1	target of myb1 membrane trafficking protein	4.12228	17.4152	1.03546e-07
	CASP8	caspase 8	4.06519	16.7396	9.15559e-11
	RPL6	ribosomal protein L6	4.03817	16.4289	1.24942e-10
	NUP85	nucleoporin 85	4.00602	16.0669	1.80986e-10
	U2AF1	U2 small nuclear RNA auxiliary factor 1	3.95245	15.4812	3.3066e-10
	FLNA	filamin A	3.91275	15.061	6.53441e-07
	LITAF	lipopolysaccharide induced TNF factor	3.90264	14.9559	5.82995e-10
	DCTN4	dynactin subunit 4	3.89799	14.9077	6.09799e-10
	SEPT9	septin 9	3.886	14.7843	6.99167e-10
	RPL30	ribosomal protein L30	3.83684	14.2891	1.20865e-09
	ANP32B	acidic nuclear phosphoprotein 32 family member B	3.81141	14.0394	1.34343e-06
	COPB2	coatomer protein complex subunit beta 2	3.73429	13.3087	3.63674e-09
	AKR1B10	aldo-keto reductase family 1 member B10	3.70857	13.0735	2.9133e-06
	MAGOHB	mago homolog B, exon junction complex subunit	3.69723	12.9711	5.29793e-09
	VTI1A	vesicle transport through interaction with t-SNAREs 1A	3.68374	12.8504	3.52671e-06
	SRSF3	serine and arginine rich splicing factor 3	3.65402	12.5884	8.41406e-09
	NUP155	nucleoporin 155	3.64236	12.4871	9.50728e-09
	GDI1	GDP dissociation inhibitor 1	3.55846	11.7816	2.22595e-08
	DYNC1H1	dynein cytoplasmic 1 heavy chain 1	3.47953	11.1543	5.00709e-08
	NUP88	nucleoporin 88	3.34989	10.1957	1.75064e-07
	CORO7	coronin 7	3.30166	9.86049	2.73247e-07
	AP1M1	adaptor related protein complex 1 subunit mu 1	3.28494	9.74688	3.18824e-07
	AP2A2	adaptor related protein complex 2 subunit alpha 2	3.28064	9.7179	3.31887e-07
	RPS9	ribosomal protein S9	3.26681	9.62516	3.76927e-07
	BANF1	barrier to autointegration factor 1	3.22452	9.34712	0.000104396
	IPO9	importin 9	3.2116	9.2638	6.28583e-07
	SNX1	sorting nexin 1	3.20912	9.24788	6.42449e-07
	ABCB10	ATP binding cassette subfamily B member 10	3.16626	8.9772	9.48495e-07
	SLC25A24	solute carrier family 25 member 24	3.14117	8.82239	1.19338e-06
	RPL13	ribosomal protein L13	3.10286	8.5912	1.69252e-06
	NEDD4	neural precursor cell expressed, developmentally down-regulated 4, E3 ubiquitin protein ligase	3.03946	8.22186	0.000363187
	BID	BH3 interacting domain death agonist	3.03478	8.19521	3.12232e-06
	NMT1	N-myristoyltransferase 1	3.02837	8.15888	3.30366e-06
	EHD1	EH domain containing 1	3.02344	8.13106	3.44837e-06
	COPZ1	coatomer protein complex subunit zeta 1	2.9454	7.70288	6.73673e-06
	TMED10	transmembrane p24 trafficking protein 10	2.93147	7.62888	7.57624e-06
	PRDX1	peroxiredoxin 1	2.91536	7.54414	0.000758765
	SEC13	SEC13 homolog, nuclear pore and COPII coat complex component	2.85457	7.23287	1.43675e-05
	AP1B1	adaptor related protein complex 1 subunit beta 1	2.84827	7.20136	0.00112829
	EIF4E	eukaryotic translation initiation factor 4E	2.799	6.95957	2.26482e-05
	RPL18	ribosomal protein L18	2.78607	6.89748	2.51153e-05
	PICALM	phosphatidylinositol binding clathrin assembly protein	2.77843	6.86104	2.66816e-05
	PSMB7	proteasome subunit beta 7	2.73436	6.65466	0.00212888
	SYT6	synaptotagmin 6	2.70067	6.50102	4.92282e-05
	ARNTL	aryl hydrocarbon receptor nuclear translocator like	2.67932	6.40552	5.81412e-05
	KPNA4	karyopherin subunit alpha 4	2.64616	6.25998	7.38404e-05
	RPS17	ribosomal protein S17	2.63784	6.224	7.86403e-05
	CCDC88A	coiled-coil domain containing 88A	2.61218	6.11427	0.00420298
	RPL10	ribosomal protein L10	2.59593	6.04577	0.000107914
	PDCD10	programmed cell death 10	2.57149	5.94422	0.000130191
	TSPO	translocator protein	2.56115	5.90179	0.000138976
	HSPA4	heat shock protein family A (Hsp70) member 4	2.52692	5.76338	0.000176533
	RPS4X	ribosomal protein S4 X-linked	2.4799	5.5786	0.000244667
	SNX9	sorting nexin 9	2.47924	5.57602	0.000245128
	ANK3	ankyrin 3	2.432	5.39639	0.000345224
	PRKAA2	protein kinase AMP-activated catalytic subunit alpha 2	2.42086	5.35488	0.000370721
	TBC1D15	TBC1 domain family member 15	2.37105	5.17318	0.000525318
	ANK1	ankyrin 1	2.32792	5.02082	0.000710434
	CTSZ	cathepsin Z	2.32193	5.00001	0.01694
	BRAF	B-Raf proto-oncogene, serine/threonine kinase	2.31382	4.97198	0.000781253
	RAB1A	RAB1A, member RAS oncogene family	2.29382	4.90352	0.000893473
	CEP120	centrosomal protein 120	2.28886	4.88669	0.0194007
	RPSA	ribosomal protein SA	2.28547	4.87523	0.0196228
	SRSF5	serine and arginine rich splicing factor 5	2.27589	4.84295	0.0203728
	RPS20	ribosomal protein S20	2.27142	4.82798	0.0205935
	GCKR	glucokinase regulator	2.26357	4.80177	0.00109391
	RPS7	ribosomal protein S7	2.22811	4.6852	0.00136602
	RAB33B	RAB33B, member RAS oncogene family	2.19663	4.58406	0.00168189
	RANBP1	RAN binding protein 1	2.18425	4.54489	0.00181909
	RPL7	ribosomal protein L7	2.18286	4.54053	0.0298296
	RNF31	ring finger protein 31	2.17423	4.51344	0.00194162
	RPL7A	ribosomal protein L7a	2.1632	4.47907	0.00207977
	RPL9	ribosomal protein L9	2.12103	4.35004	0.00271356
	CSE1L	chromosome segregation 1 like	2.06251	4.17712	0.00381209
	EIF5A	eukaryotic translation initiation factor 5A	2.04171	4.11733	0.00430357
	RPS6	ribosomal protein S6	2.04075	4.11458	0.00432378
	RPS24	ribosomal protein S24	2.03493	4.09804	0.00445964
	RAB35	RAB35, member RAS oncogene family	2.03225	4.09043	0.00452873
	TBC1D8B	TBC1 domain family member 8B	2.02127	4.05941	0.00482926
	CAPZB	capping actin protein of muscle Z-line subunit beta	2.00019	4.00053	0.00545625
	RPS26	ribosomal protein S26	1.94608	3.85325	0.00744662
	SYNE2	spectrin repeat containing nuclear envelope protein 2	1.93328	3.81923	0.00798561
	RPL18A	ribosomal protein L18a	1.91613	3.77408	0.00876079
	SHH	sonic hedgehog signaling molecule	1.9062	3.7482	0.00925258
	SYTL2	synaptotagmin like 2	1.9062	3.7482	0.0092291
	U2AF2	U2 small nuclear RNA auxiliary factor 2	1.84673	3.59684	0.012667
	ABCE1	ATP binding cassette subfamily E member 1	1.84285	3.58717	0.0129026
	SLC25A20	solute carrier family 25 member 20	1.81863	3.52745	0.0147255
	DNM1L	dynamin 1 like	1.79926	3.48041	0.0162723
	RPL34	ribosomal protein L34	1.76796	3.40573	0.0192046
	F7	coagulation factor VII	1.76785	3.40546	0.0191934
	NUP133	nucleoporin 133	1.72643	3.30908	0.0235189
	ARHGAP21	Rho GTPase activating protein 21	1.72078	3.29614	0.0241851
	NAPG	NSF attachment protein gamma	1.71969	3.29367	0.0242971
	RPL8	ribosomal protein L8	1.71582	3.28482	0.0247477
	NUP43	nucleoporin 43	1.65707	3.15375	0.0325533
	PHB2	prohibitin 2	1.59603	3.0231	0.0439619
	DNM2	dynamin 2	1.59443	3.01976	0.0441656
	RPS10	ribosomal protein S10	-1.44224	0.367996	0.0268233
	SARNP	SAP domain containing ribonucleoprotein	-1.47736	0.359146	0.0225511
	SAE1	SUMO1 activating enzyme subunit 1	-1.5005	0.35343	0.0199858
	PIK3R1	phosphoinositide-3-kinase regulatory subunit 1	-1.6106	0.327462	0.0112868
	ATP13A2	ATPase cation transporting 13A2	-1.6692	0.314428	0.00823806
	SPTBN2	spectrin beta, non-erythrocytic 2	-1.79601	0.287971	0.00401161
	CYLD	CYLD lysine 63 deubiquitinase	-1.86189	0.275116	0.00273409
	AP2S1	adaptor related protein complex 2 subunit sigma 1	-2.02786	0.245218	0.000943153
	RPLP2	ribosomal protein lateral stalk subunit P2	-2.16978	0.222244	0.000356182
	TXN	thioredoxin	-2.28742	0.204841	0.00678875
	MYO6	myosin VI	-2.47986	0.179262	3.67344e-05
	SOD1	superoxide dismutase 1	-2.54454	0.171402	0.00170411
	DCTN2	dynactin subunit 2	-2.62861	0.1617	0.00105648
	TBC1D20	TBC1 domain family member 20	-2.68299	0.155718	6.99252e-06
	CAPZA1	capping actin protein of muscle Z-line subunit alpha 1	-2.69423	0.15451	6.36603e-06
	RPS21	ribosomal protein S21	-2.73956	0.14973	4.3002e-06
	SNX3	sorting nexin 3	-2.77788	0.145805	3.10397e-06
	RPS15A	ribosomal protein S15a	-3.13571	0.113778	1.15839e-07
	DST	dystonin	-3.32232	0.0999731	1.78427e-08
	SMG1	SMG1 nonsense mediated mRNA decay associated PI3K related kinase	-3.71352	0.076229	2.66996e-10
	NUP58	nucleoporin 58	-3.73699	0.0749988	2.05099e-10
	PARP10	poly(ADP-ribose) polymerase family member 10	-3.81763	0.0709218	8.19847e-11
	PLEKHA8	pleckstrin homology domain containing A8	-3.81763	0.0709218	8.11277e-11
	SNX2	sorting nexin 2	-3.8752	0.0681472	4.24793e-11
	SPTBN5	spectrin beta, non-erythrocytic 5	-3.91214	0.0664244	2.78617e-11
	SNX27	sorting nexin family member 27	-3.93562	0.0653523	2.12529e-11
	POLDIP3	DNA polymerase delta interacting protein 3	-4.07047	0.0595207	4.29082e-12
	NLRP12	NLR family pyrin domain containing 12	-4.09408	0.0585545	3.18501e-12
	PPP1CC	protein phosphatase 1 catalytic subunit gamma	-4.19549	0.0545796	8.837e-13
	MYRIP	myosin VIIA and Rab interacting protein	-4.19845	0.0544679	8.61764e-13
	NPEPPS	aminopeptidase puromycin sensitive	-4.49327	0.0444007	1.8993e-14
	VPS13C	vacuolar protein sorting 13 homolog C	-4.51642	0.043694	2.5837e-10
	PARK7	Parkinsonism associated deglycase	-4.53442	0.0431522	1.07485e-14
	AGXT	alanine--glyoxylate and serine--pyruvate aminotransferase	-4.7289	0.0377101	6.92994e-16
	UQCRC2	ubiquinol-cytochrome c reductase core protein 2	-4.80325	0.035816	2.39872e-16
	PEF1	penta-EF-hand domain containing 1	-5.11689	0.0288179	1.86801e-18
	SLC25A18	solute carrier family 25 member 18	-5.23601	0.026534	2.81923e-19
	SLC25A45	solute carrier family 25 member 45	-5.23601	0.026534	2.84234e-19
	KIF5C	kinesin family member 5C	-5.45542	0.0227906	7.21377e-21
	CHP1	calcineurin like EF-hand protein 1	-5.86081	0.0172076	5.91544e-24
	COX5B	cytochrome c oxidase subunit 5B	-6.52123	0.0108871	1.76088e-29
	FLVCR1	feline leukemia virus subgroup C cellular receptor 1	-8.65148	0.00248682	3.46467e-51
