# Supplementary material for: Potential Role of Rainbow Trout Erythrocytes as Mediators in the Immune Response Induced by a DNA Vaccine in Fish
Source: Vaccines (Basel). 2019 Jul 3;7(3):60. doi: 10.3390/vaccines7030060 (PMC6789471; doi:10.3390/vaccines7030060)
Supplement: Supplementary file 1 [file vaccines-07-00060-s001.zip › Supplementary Material_Puente-Marin_Ortega-Villaizan_Vaccines_2019/Table S14.xlsx]

## Sheet: ClueGO Results
GOID	GOTerm	Ontology Source	Term PValue	Term PValue Corrected with Bonferroni step down	Group PValue	Group PValue Corrected with Bonferroni step down	GOLevels	GOGroups	% Associated Genes	Nr. Genes	Cluster	Genes Cluster #1	Genes Cluster #2	%Genes Cluster #1	%Genes Cluster #2	Associated Genes Found
GO:1903706	regulation of hemopoiesis	GO_ImmuneSystemProcess-EBI-QuickGO-GOA_20.11.2017_00h00	0.00837496	0.401998	0.00837496	0.00837496	[2, 4]	Group0	8.82353	39	Specific for Cluster #1	[ARNT, BRAF, CASP8, FADD, FAM213A, HIST2H3A, HLA-B, HMGB2, NME2, PSMA1, PSMA5, PSMA7, PSMB3, PSMB4, PSMB7, PSMB8, PSMD10, PSMD4, PSME2, PSME3, PTPN2, RAG1, SHH, TJP2, TNRC6B, TRAF6]	[ACIN1, CA2, CYLD, INPP5D, PIK3R1, PSMA3, PSMB2, PSMB6, PSMC2, PSMC3, SOCS5, SOD1, TRIB1]	66.6667	33.3333	[ACIN1, ARNT, BRAF, CA2, CASP8, CYLD, FADD, FAM213A, HIST2H3A, HLA-B, HMGB2, INPP5D, NME2, PIK3R1, PSMA1, PSMA3, PSMA5, PSMA7, PSMB2, PSMB3, PSMB4, PSMB6, PSMB7, PSMB8, PSMC2, PSMC3, PSMD10, PSMD4, PSME2, PSME3, PTPN2, RAG1, SHH, SOCS5, SOD1, TJP2, TNRC6B, TRAF6, TRIB1]
GO:0002474	antigen processing and presentation of peptide antigen via MHC class I	GO_ImmuneSystemProcess-EBI-QuickGO-GOA_20.11.2017_00h00	2.74885e-08	1.51187e-06	5.03263e-05	0.000100653	[3]	Group1	22.2222	22	Specific for Cluster #1	[ERAP1, HLA-B, IKBKB, MR1, PSMA1, PSMA5, PSMA7, PSMB3, PSMB4, PSMB7, PSMB8, PSMD10, PSMD4, PSME2, PSME3, SEC13, TAPBP]	[PSMA3, PSMB2, PSMB6, PSMC2, PSMC3]	77.2727	22.7273	[ERAP1, HLA-B, IKBKB, MR1, PSMA1, PSMA3, PSMA5, PSMA7, PSMB2, PSMB3, PSMB4, PSMB6, PSMB7, PSMB8, PSMC2, PSMC3, PSMD10, PSMD4, PSME2, PSME3, SEC13, TAPBP]
GO:0002478	antigen processing and presentation of exogenous peptide antigen	GO_ImmuneSystemProcess-EBI-QuickGO-GOA_20.11.2017_00h00	9.72672e-09	5.44696e-07	5.03263e-05	0.000100653	[3]	Group1	17.3913	32	Specific for Cluster #1	[AP1B1, AP1M1, AP2A2, CAPZB, DCTN4, DNM2, DYNC1H1, HLA-B, IKBKB, PSMA1, PSMA5, PSMA7, PSMB3, PSMB4, PSMB7, PSMB8, PSMD10, PSMD4, PSME2, PSME3, SEC13, TAPBP, TRAF6]	[AP2S1, CAPZA1, DCTN2, PSMA3, PSMB2, PSMB6, PSMC2, PSMC3, SPTBN2]	71.875	28.125	[AP1B1, AP1M1, AP2A2, AP2S1, CAPZA1, CAPZB, DCTN2, DCTN4, DNM2, DYNC1H1, HLA-B, IKBKB, PSMA1, PSMA3, PSMA5, PSMA7, PSMB2, PSMB3, PSMB4, PSMB6, PSMB7, PSMB8, PSMC2, PSMC3, PSMD10, PSMD4, PSME2, PSME3, SEC13, SPTBN2, TAPBP, TRAF6]
GO:0002244	hematopoietic progenitor cell differentiation	GO_ImmuneSystemProcess-EBI-QuickGO-GOA_20.11.2017_00h00	0.000131792	0.00672141	5.03263e-05	0.000100653	[4]	Group1	13.5294	23	Specific for Cluster #1	[BRAF, DACT2, DHTKD1, HIST2H3A, HYAL2, PSMA1, PSMA5, PSMA7, PSMB3, PSMB4, PSMB7, PSMB8, PSMD10, PSMD4, PSME2, PSME3, SHH]	[PSMA3, PSMB2, PSMB6, PSMC2, PSMC3, PTPRZ1]	73.913	26.087	[BRAF, DACT2, DHTKD1, HIST2H3A, HYAL2, PSMA1, PSMA3, PSMA5, PSMA7, PSMB2, PSMB3, PSMB4, PSMB6, PSMB7, PSMB8, PSMC2, PSMC3, PSMD10, PSMD4, PSME2, PSME3, PTPRZ1, SHH]
GO:0019886	antigen processing and presentation of exogenous peptide antigen via MHC class II	GO_ImmuneSystemProcess-EBI-QuickGO-GOA_20.11.2017_00h00	0.00836646	0.409957	5.03263e-05	0.000100653	[4]	Group1	12.6214	13	Specific for Cluster #1	[AP1B1, AP1M1, AP2A2, CAPZB, DCTN4, DNM2, DYNC1H1, SEC13, TRAF6]	[AP2S1, CAPZA1, DCTN2, SPTBN2]	69.2308	30.7692	[AP1B1, AP1M1, AP2A2, AP2S1, CAPZA1, CAPZB, DCTN2, DCTN4, DNM2, DYNC1H1, SEC13, SPTBN2, TRAF6]
GO:0002479	antigen processing and presentation of exogenous peptide antigen via MHC class I, TAP-dependent	GO_ImmuneSystemProcess-EBI-QuickGO-GOA_20.11.2017_00h00	8.4235e-08	4.54869e-06	5.03263e-05	0.000100653	[5]	Group1	23.75	19	Specific for Cluster #1	[HLA-B, IKBKB, PSMA1, PSMA5, PSMA7, PSMB3, PSMB4, PSMB7, PSMB8, PSMD10, PSMD4, PSME2, PSME3, TAPBP]	[PSMA3, PSMB2, PSMB6, PSMC2, PSMC3]	73.6842	26.3158	[HLA-B, IKBKB, PSMA1, PSMA3, PSMA5, PSMA7, PSMB2, PSMB3, PSMB4, PSMB6, PSMB7, PSMB8, PSMC2, PSMC3, PSMD10, PSMD4, PSME2, PSME3, TAPBP]
GO:1902036	regulation of hematopoietic stem cell differentiation	GO_ImmuneSystemProcess-EBI-QuickGO-GOA_20.11.2017_00h00	3.27916e-06	0.000173795	5.03263e-05	0.000100653	[4, 6]	Group1	20.7317	17	Specific for Cluster #1	[HIST2H3A, PSMA1, PSMA5, PSMA7, PSMB3, PSMB4, PSMB7, PSMB8, PSMD10, PSMD4, PSME2, PSME3]	[PSMA3, PSMB2, PSMB6, PSMC2, PSMC3]	70.5882	29.4118	[HIST2H3A, PSMA1, PSMA3, PSMA5, PSMA7, PSMB2, PSMB3, PSMB4, PSMB6, PSMB7, PSMB8, PSMC2, PSMC3, PSMD10, PSMD4, PSME2, PSME3]
GO:0002223	stimulatory C-type lectin receptor signaling pathway	GO_ImmuneSystemProcess-EBI-QuickGO-GOA_20.11.2017_00h00	0.000143604	0.00718021	5.03263e-05	0.000100653	[5, 7, 8]	Group1	14.7287	19	Specific for Cluster #1	[IKBKB, PSMA1, PSMA5, PSMA7, PSMB3, PSMB4, PSMB7, PSMB8, PSMD10, PSMD4, PSME2, PSME3, TRAF6, UBE2V1]	[PSMA3, PSMB2, PSMB6, PSMC2, PSMC3]	73.6842	26.3158	[IKBKB, PSMA1, PSMA3, PSMA5, PSMA7, PSMB2, PSMB3, PSMB4, PSMB6, PSMB7, PSMB8, PSMC2, PSMC3, PSMD10, PSMD4, PSME2, PSME3, TRAF6, UBE2V1]
GO:0050852	T cell receptor signaling pathway	GO_ImmuneSystemProcess-EBI-QuickGO-GOA_20.11.2017_00h00	1.80875e-05	0.000940552	5.03263e-05	0.000100653	[5, 7, 8]	Group1	14.0625	27	Specific for Cluster #1	[BRAF, GBP1, IKBKB, PHPT1, PSMA1, PSMA5, PSMA7, PSMB3, PSMB4, PSMB7, PSMB8, PSMD10, PSMD4, PSME2, PSME3, PTPN2, RNF31, TRAF6, UBE2V1]	[CYLD, INPP5D, PIK3R1, PSMA3, PSMB2, PSMB6, PSMC2, PSMC3]	70.3704	29.6296	[BRAF, CYLD, GBP1, IKBKB, INPP5D, PHPT1, PIK3R1, PSMA1, PSMA3, PSMA5, PSMA7, PSMB2, PSMB3, PSMB4, PSMB6, PSMB7, PSMB8, PSMC2, PSMC3, PSMD10, PSMD4, PSME2, PSME3, PTPN2, RNF31, TRAF6, UBE2V1]
