# Supplementary material for: Potential Role of Rainbow Trout Erythrocytes as Mediators in the Immune Response Induced by a DNA Vaccine in Fish
Source: Vaccines (Basel). 2019 Jul 3;7(3):60. doi: 10.3390/vaccines7030060 (PMC6789471; doi:10.3390/vaccines7030060)
Supplement: Supplementary file 1 [file vaccines-07-00060-s001.zip › Supplementary Material_Puente-Marin_Ortega-Villaizan_Vaccines_2019/Table S15.xlsx]

## Sheet: Table S15
Pathway	Protein symbol	Protein description	Log2 fold change	Average fold change	FDR
regulation of hemopoiesis	PSMD4	proteasome 26S subunit, non-ATPase 4	7.70767	209.044	0
	TRAF6	TNF receptor associated factor 6	7.23166	150.295	0
	FAM213A	peroxiredoxin like 2A	6.41459	85.3066	0
	RAG1	recombination activating 1	6.26376	76.8385	0
	NME2	NME/NM23 nucleoside diphosphate kinase 2	5.82226	56.5816	0
	HMGB2	high mobility group box 2	5.44025	43.4189	0
	PSMD10	proteasome 26S subunit, non-ATPase 10	5.27685	38.7695	0
	PSMB3	proteasome subunit beta 3	4.63862	24.9095	8.5908e-14
	PTPN2	protein tyrosine phosphatase non-receptor type 2	4.51553	22.8722	4.16829e-13
	CASP8	caspase 8	4.06519	16.7396	9.15559e-11
	TNRC6B	trinucleotide repeat containing adaptor 6B	3.81534	14.0777	1.32016e-06
	HIST2H3A	histone cluster 2 H3 family member a	3.38913	10.4768	3.22856e-05
	PSMA1	proteasome subunit alpha 1	3.22127	9.3261	5.78679e-07
	PSMA5	proteasome subunit alpha 5	2.73808	6.67181	3.67281e-05
	PSMB7	proteasome subunit beta 7	2.73436	6.65466	0.00212888
	PSMB8	proteasome subunit beta 8	2.71791	6.57918	0.00227427
	ARNT	aryl hydrocarbon receptor nuclear translocator	2.67932	6.40552	5.82437e-05
	FADD	Fas associated via death domain	2.66401	6.33792	6.48745e-05
	PSME2	proteasome activator subunit 2	2.52181	5.74303	0.00672622
	PSMB4	proteasome subunit beta 4	2.42569	5.37286	0.000359974
	BRAF	B-Raf proto-oncogene, serine/threonine kinase	2.31382	4.97198	0.000781253
	PSME3	proteasome activator subunit 3	2.07799	4.22219	0.00348416
	SHH	sonic hedgehog signaling molecule	1.9062	3.7482	0.00925258
	PSMA7	proteasome subunit alpha 7	1.90004	3.73225	0.00951979
	TJP2	tight junction protein 2	1.86731	3.64852	0.0113413
	HLA-B	major histocompatibility complex, class I, B	1.76785	3.40546	0.0191014
	CA2	carbonic anhydrase 2	-1.40713	0.37706	0.0314727
	PIK3R1	phosphoinositide-3-kinase regulatory subunit 1	-1.6106	0.327462	0.0112868
	CYLD	CYLD lysine 63 deubiquitinase	-1.86189	0.275116	0.00273409
	PSMB2	proteasome subunit beta 2	-2.04947	0.241573	0.000814638
	ACIN1	apoptotic chromatin condensation inducer 1	-2.25362	0.209697	0.000195903
	PSMA3	proteasome subunit alpha 3	-2.31039	0.201606	0.000133388
	TRIB1	tribbles pseudokinase 1	-2.50218	0.17651	3.10809e-05
	SOD1	superoxide dismutase 1	-2.54454	0.171402	0.00170411
	PSMC3	proteasome 26S subunit, ATPase 3	-2.65332	0.158954	8.99546e-06
	PSMC2	proteasome 26S subunit, ATPase 2	-4.77355	0.0365609	3.72963e-16
	INPP5D	inositol polyphosphate-5-phosphatase D	-5.84956	0.0173424	3.96997e-17
	SOCS5	suppressor of cytokine signaling 5	-5.85878	0.0172319	6.08544e-24
	PSMB6	proteasome subunit beta 6	-7.96395	0.00400509	1.5404e-43
antigen processing and presentation of exogenous peptide antigen	PSMD4	proteasome 26S subunit, non-ATPase 4	7.70767	209.044	0
	TRAF6	TNF receptor associated factor 6	7.23166	150.295	0
	PSMD10	proteasome 26S subunit, non-ATPase 10	5.27685	38.7695	0
	PSMB3	proteasome subunit beta 3	4.63862	24.9095	8.5908e-14
	DCTN4	dynactin subunit 4	3.89799	14.9077	6.09799e-10
	DYNC1H1	dynein cytoplasmic 1 heavy chain 1	3.47953	11.1543	5.00709e-08
	AP1M1	adaptor related protein complex 1 subunit mu 1	3.28494	9.74688	3.18824e-07
	AP2A2	adaptor related protein complex 2 subunit alpha 2	3.28064	9.7179	3.31887e-07
	PSMA1	proteasome subunit alpha 1	3.22127	9.3261	5.78679e-07
	SEC13	SEC13 homolog, nuclear pore and COPII coat complex component	2.85457	7.23287	1.43675e-05
	AP1B1	adaptor related protein complex 1 subunit beta 1	2.84827	7.20136	0.00112829
	PSMA5	proteasome subunit alpha 5	2.73808	6.67181	3.67281e-05
	PSMB7	proteasome subunit beta 7	2.73436	6.65466	0.00212888
	PSMB8	proteasome subunit beta 8	2.71791	6.57918	0.00227427
	PSME2	proteasome activator subunit 2	2.52181	5.74303	0.00672622
	PSMB4	proteasome subunit beta 4	2.42569	5.37286	0.000359974
	IKBKB	inhibitor of nuclear factor kappa B kinase subunit beta	2.33825	5.0569	0.0157354
	TAPBP	TAP binding protein	2.11051	4.31845	0.00287619
	PSME3	proteasome activator subunit 3	2.07799	4.22219	0.00348416
	CAPZB	capping actin protein of muscle Z-line subunit beta	2.00019	4.00053	0.00545625
	PSMA7	proteasome subunit alpha 7	1.90004	3.73225	0.00951979
	HLA-B	major histocompatibility complex, class I, B	1.76785	3.40546	0.0191014
	DNM2	dynamin 2	1.59443	3.01976	0.0441656
	SPTBN2	spectrin beta, non-erythrocytic 2	-1.79601	0.287971	0.00401161
	AP2S1	adaptor related protein complex 2 subunit sigma 1	-2.02786	0.245218	0.000943153
	PSMB2	proteasome subunit beta 2	-2.04947	0.241573	0.000814638
	PSMA3	proteasome subunit alpha 3	-2.31039	0.201606	0.000133388
	DCTN2	dynactin subunit 2	-2.62861	0.1617	0.00105648
	PSMC3	proteasome 26S subunit, ATPase 3	-2.65332	0.158954	8.99546e-06
	CAPZA1	capping actin protein of muscle Z-line subunit alpha 1	-2.69423	0.15451	6.36603e-06
	PSMC2	proteasome 26S subunit, ATPase 2	-4.77355	0.0365609	3.72963e-16
	PSMB6	proteasome subunit beta 6	-7.96395	0.00400509	1.5404e-43
antigen processing and presentation of exogenous peptide antigen via MHC class II	TRAF6	TNF receptor associated factor 6	7.23166	150.295	0
	DCTN4	dynactin subunit 4	3.89799	14.9077	6.09799e-10
	DYNC1H1	dynein cytoplasmic 1 heavy chain 1	3.47953	11.1543	5.00709e-08
	AP1M1	adaptor related protein complex 1 subunit mu 1	3.28494	9.74688	3.18824e-07
	AP2A2	adaptor related protein complex 2 subunit alpha 2	3.28064	9.7179	3.31887e-07
	SEC13	SEC13 homolog, nuclear pore and COPII coat complex component	2.85457	7.23287	1.43675e-05
	AP1B1	adaptor related protein complex 1 subunit beta 1	2.84827	7.20136	0.00112829
	CAPZB	capping actin protein of muscle Z-line subunit beta	2.00019	4.00053	0.00545625
	DNM2	dynamin 2	1.59443	3.01976	0.0441656
	SPTBN2	spectrin beta, non-erythrocytic 2	-1.79601	0.287971	0.00401161
	AP2S1	adaptor related protein complex 2 subunit sigma 1	-2.02786	0.245218	0.000943153
	DCTN2	dynactin subunit 2	-2.62861	0.1617	0.00105648
	CAPZA1	capping actin protein of muscle Z-line subunit alpha 1	-2.69423	0.15451	6.36603e-06
antigen processing and presentation of exogenous peptide antigen via MHC class I, TAP-dependent	PSMD4	proteasome 26S subunit, non-ATPase 4	7.70767	209.044	0
	PSMD10	proteasome 26S subunit, non-ATPase 10	5.27685	38.7695	0
	PSMB3	proteasome subunit beta 3	4.63862	24.9095	8.5908e-14
	PSMA1	proteasome subunit alpha 1	3.22127	9.3261	5.78679e-07
	PSMA5	proteasome subunit alpha 5	2.73808	6.67181	3.67281e-05
	PSMB7	proteasome subunit beta 7	2.73436	6.65466	0.00212888
	PSMB8	proteasome subunit beta 8	2.71791	6.57918	0.00227427
	PSME2	proteasome activator subunit 2	2.52181	5.74303	0.00672622
	PSMB4	proteasome subunit beta 4	2.42569	5.37286	0.000359974
	IKBKB	inhibitor of nuclear factor kappa B kinase subunit beta	2.33825	5.0569	0.0157354
	TAPBP	TAP binding protein	2.11051	4.31845	0.00287619
	PSME3	proteasome activator subunit 3	2.07799	4.22219	0.00348416
	PSMA7	proteasome subunit alpha 7	1.90004	3.73225	0.00951979
	HLA-B	major histocompatibility complex, class I, B	1.76785	3.40546	0.0191014
	PSMB2	proteasome subunit beta 2	-2.04947	0.241573	0.000814638
	PSMA3	proteasome subunit alpha 3	-2.31039	0.201606	0.000133388
	PSMC3	proteasome 26S subunit, ATPase 3	-2.65332	0.158954	8.99546e-06
	PSMC2	proteasome 26S subunit, ATPase 2	-4.77355	0.0365609	3.72963e-16
	PSMB6	proteasome subunit beta 6	-7.96395	0.00400509	1.5404e-43
