# Supplementary material for: Potential Role of Rainbow Trout Erythrocytes as Mediators in the Immune Response Induced by a DNA Vaccine in Fish
Source: Vaccines (Basel). 2019 Jul 3;7(3):60. doi: 10.3390/vaccines7030060 (PMC6789471; doi:10.3390/vaccines7030060)
Supplement: Supplementary file 1 [file vaccines-07-00060-s001.zip › Supplementary Material_Puente-Marin_Ortega-Villaizan_Vaccines_2019/Table S2.xlsx]

## Sheet: ClueGO Results
GOID	GOTerm	Ontology Source	Term PValue	Term PValue Corrected with Bonferroni step down	Group PValue	Group PValue Corrected with Bonferroni step down	GOLevels	GOGroups	% Associated Genes	Nr. Genes	Cluster	Genes Cluster #1	Genes Cluster #2	%Genes Cluster #1	%Genes Cluster #2	Associated Genes Found
GO:0051128	regulation of cellular component organization	GO_BiologicalProcess-EBI-QuickGO-GOA_20.11.2017_00h00	4.58572e-05	0.00490672	4.58572e-05	0.000275143	[3, 4]	Group0	3.87755	95	None Specific Cluster	[ACTR2, ARFIP1, ARPC5, ATAD1, ATL3, BCAS3, BTC, CCL13, CCR7, CDC37, CDC42EP4, CLU, CTC1, CTSK, DDX56, DFFA, DNAJA4, DNAJB1, DNAJB2, FAM20B, GDI1, HCK, HSPA1A, HSPA5, JUN, LCP1, MAD1L1, MARCH5, MIEF1, MOB2, MYC, MYO1E, PAF1, POLR1B, PPP2CA, PRKCD, RAB4A, RAB5C, RAC2, RAC3, RHOG, RPA1, SEC22B, SEPT9, SERTAD2, SNIP1, SPARC, SRF, STK11, TAF1, TAPT1, TBC1D5, TFDP1, TMEM14A, USP47, ZNF451]	[ADNP2, ARF6, ARHGEF7, ATP7A, C1QL3, C3, CALY, CAMK2B, CDC20, CDH4, DAPK3, ITGA7, KIF5B, LRP8, MAGI2, MAP2K7, MAPT, MECP2, NDNF, NIPBL, NLRP6, NRG1, PCID2, PLA2G6, PPP2R5B, PRKCA, PTK2, PTPRG, RNF31, SDK1, SHANK3, SLC6A5, SMG1, TBC1D8B, THY1, TMEM67, TOR1A, TRAK1, VASP]	58.9474	41.0526	[ACTR2, ADNP2, ARF6, ARFIP1, ARHGEF7, ARPC5, ATAD1, ATL3, ATP7A, BCAS3, BTC, C1QL3, C3, CALY, CAMK2B, CCL13, CCR7, CDC20, CDC37, CDC42EP4, CDH4, CLU, CTC1, CTSK, DAPK3, DDX56, DFFA, DNAJA4, DNAJB1, DNAJB2, FAM20B, GDI1, HCK, HSPA1A, HSPA5, ITGA7, JUN, KIF5B, LCP1, LRP8, MAD1L1, MAGI2, MAP2K7, MAPT, MARCH5, MECP2, MIEF1, MOB2, MYC, MYO1E, NDNF, NIPBL, NLRP6, NRG1, PAF1, PCID2, PLA2G6, POLR1B, PPP2…
GO:0016192	vesicle-mediated transport	GO_BiologicalProcess-EBI-QuickGO-GOA_20.11.2017_00h00	0.000107618	0.0106541	0.000107618	0.000215235	[4]	Group1	3.94352	81	Specific for Cluster #1	[ACTR2, ARL8A, ARPC5, ASGR1, ATAD1, BBS2, BCAS3, BIN2, C12orf4, CCL13, CD209, CFD, CLU, COPZ1, CTSC, ELMO1, ELMO3, ENDOU, EXOC1, F13A1, FCGR1A, GOLT1B, HCK, HMOX1, HSPA1A, IGHM, LEPROTL1, MAGT1, MARCO, MYO1E, NCF4, NFKB1, PDLIM7, PDPK1, PKM, PRDX6, PRKCD, PSMD7, RAB24, RAB4A, RAB5C, RAC2, RHOG, SCFD2, SEC22B, SEPT9, SPARC, TBC1D5, TMEM230, TRAPPC5, UBE2Z]	[ADGRE5, AMPH, ANKRD28, ARF6, C3, CACNA1H, CALY, CTSS, DNM1, KCNB1, KIF5B, LRP8, MAGI2, MGRN1, NBEAL2, NFASC, NRG1, PCID2, PIK3R2, PLA2G6, PPIA, PTK2, RAB34, RIN1, SYTL5, TBC1D8B, TOR1A, TRAK1, TSPAN14, WIPF2]	62.963	37.037	[ACTR2, ADGRE5, AMPH, ANKRD28, ARF6, ARL8A, ARPC5, ASGR1, ATAD1, BBS2, BCAS3, BIN2, C12orf4, C3, CACNA1H, CALY, CCL13, CD209, CFD, CLU, COPZ1, CTSC, CTSS, DNM1, ELMO1, ELMO3, ENDOU, EXOC1, F13A1, FCGR1A, GOLT1B, HCK, HMOX1, HSPA1A, IGHM, KCNB1, KIF5B, LEPROTL1, LRP8, MAGI2, MAGT1, MARCO, MGRN1, MYO1E, NBEAL2, NCF4, NFASC, NFKB1, NRG1, PCID2, PDLIM7, PDPK1, PIK3R2, PKM, PLA2G6, PPIA, PRDX6, PRKCD,…
GO:0033554	cellular response to stress	GO_BiologicalProcess-EBI-QuickGO-GOA_20.11.2017_00h00	0.000152232	0.0149187	0.000152232	0.000152232	[3]	Group2	3.94737	78	Specific for Cluster #1	[ATF6, CCR7, CDC37, CLU, COL4A3BP, CRIP1, CTC1, CUL2, DCLRE1C, DNAJB1, DNAJB2, DUSP22, DYRK1A, GINS4, HMOX1, HSPA1A, HSPA5, IGBP1, ING4, JUN, MDM4, MRNIP, MYC, NCF4, NFE2L1, NFKB1, NUP160, PDPK1, POLR1B, PPM1D, PPP1R15B, PRDX1, PRDX6, PRKCD, PSMB9, PSMD7, RNF121, RPA1, RRAGC, SRF, SRPRB, STK11, TAF1, TFDP1, TM7SF3, TNFSF11, TRIM25, UFL1, USP47, ZDHHC16, ZFP36L1]	[ADNP2, ARHGEF7, ATP7A, CAMK2B, ENDOV, GPR37, MAP2K7, MAPT, MARF1, NDNF, NIPBL, PIK3R2, PLA2G6, PPP2R5B, PRKCA, SEC61A1, SEC63, SERP2, SLC29A1, SLC6A5, SMG1, SYVN1, THY1, TMEM67, TOR1A, USP16, WFS1]	65.3846	34.6154	[ADNP2, ARHGEF7, ATF6, ATP7A, CAMK2B, CCR7, CDC37, CLU, COL4A3BP, CRIP1, CTC1, CUL2, DCLRE1C, DNAJB1, DNAJB2, DUSP22, DYRK1A, ENDOV, GINS4, GPR37, HMOX1, HSPA1A, HSPA5, IGBP1, ING4, JUN, MAP2K7, MAPT, MARF1, MDM4, MRNIP, MYC, NCF4, NDNF, NFE2L1, NFKB1, NIPBL, NUP160, PDPK1, PIK3R2, PLA2G6, POLR1B, PPM1D, PPP1R15B, PPP2R5B, PRDX1, PRDX6, PRKCA, PRKCD, PSMB9, PSMD7, RNF121, RPA1, RRAGC, SEC61A1, SE…
GO:0010033	response to organic substance	GO_BiologicalProcess-EBI-QuickGO-GOA_20.11.2017_00h00	0.000405085	0.0384831	1.60193e-05	0.000112135	[3]	Group3	3.52534	112	None Specific Cluster	[ACAT1, ACTR2, ATF6, ATP6V1C1, BBS2, CCL13, CCL25, CCNI, CCR7, CCR9, CDC37, CLU, COL1A1, COL1A2, CRIP1, CRY2, CTSC, CXCR4, DDX56, DNAJB1, DNAJB2, DUSP22, ETFB, FCGR1A, GART, GNAI2, GOLT1B, HCK, HNRNPM, HSPA1A, HSPA5, IGBP1, JUN, JUNB, LCP1, LITAF, MALT1, MPC2, MYC, MYO1E, NASP, NFKB1, NR4A1, PAF1, PDPK1, PKM, PPP1R15B, PPP2CA, PRKCD, PSMB9, PSMD7, RNF121, RORB, RRAGC, SNIP1, SPARC, SRF, SRPRB, ST…	[ADNP2, AHCYL1, ARHGEF7, ATP6V1G2, ATP7A, C1QTNF1, CACNA1H, CAMK2B, CHST11, CTSS, DAPK3, DUOX2, GREM2, HDAC5, HRH1, KCNB1, KIF5B, KMT2D, LPL, LRP8, MAGI2, MAP2K7, MED13, NRG1, PFKFB1, PIK3R2, PLA2G6, PPIA, PPP2R5B, PRKCA, PTK2, RNF31, RORC, SDK1, SEC61A1, SEC63, SERP2, SLC29A1, SYVN1, TMEM100, TMEM67, TOR1A, TRIM16, WFS1, WNT10A]	59.8214	40.1786	[ACAT1, ACTR2, ADNP2, AHCYL1, ARHGEF7, ATF6, ATP6V1C1, ATP6V1G2, ATP7A, BBS2, C1QTNF1, CACNA1H, CAMK2B, CCL13, CCL25, CCNI, CCR7, CCR9, CDC37, CHST11, CLU, COL1A1, COL1A2, CRIP1, CRY2, CTSC, CTSS, CXCR4, DAPK3, DDX56, DNAJB1, DNAJB2, DUOX2, DUSP22, ETFB, FCGR1A, GART, GNAI2, GOLT1B, GREM2, HCK, HDAC5, HNRNPM, HRH1, HSPA1A, HSPA5, IGBP1, JUN, JUNB, KCNB1, KIF5B, KMT2D, LCP1, LITAF, LPL, LRP8, MAGI…
GO:0070887	cellular response to chemical stimulus	GO_BiologicalProcess-EBI-QuickGO-GOA_20.11.2017_00h00	0.000102494	0.0103519	1.60193e-05	0.000112135	[3]	Group3	3.63812	113	Specific for Cluster #1	[ACTR2, ADSSL1, ATF6, ATP6V1C1, BBS2, BCAS3, BIN2, CCL13, CCL25, CCR7, CCR9, CDC37, CLU, COL1A1, COL1A2, CRIP1, CRY2, CUL2, CXCR4, DUSP22, ESD, ETFB, FCGR1A, GNAI2, GOLT1B, HCK, HMOX1, HNRNPM, HSPA1A, HSPA5, JUN, JUNB, LCP1, LITAF, MDM4, MPC2, MYC, MYO1E, NCF4, NFE2L1, NFKB1, NR4A1, PAF1, PDPK1, PKM, PPP1R15B, PRDX1, PRDX6, PRKCD, PSMB9, PSMD7, RAC2, RHOG, RNF121, RORB, RRAGC, SAA2, SNIP1, SPARC,…	[ADNP2, AHCYL1, ARHGEF7, ATP6V1G2, ATP7A, CACNA1H, CAMK2B, CHST11, CTSS, DAPK3, DUOX2, GPR37, GREM2, HDAC5, HRH1, IL16, KCNB1, KIF5B, KMT2D, LRP8, MAGI2, MED13, NDNF, NRG1, PIK3R2, PLA2G6, PPIA, PPP2R5B, PRKCA, PTK2, RNF31, RORC, SEC61A1, SEC63, SERP2, SLC29A1, SLC40A1, SLC6A5, SYVN1, TMEM100, TOR1A, WFS1, WNT10A]	61.9469	38.0531	[ACTR2, ADNP2, ADSSL1, AHCYL1, ARHGEF7, ATF6, ATP6V1C1, ATP6V1G2, ATP7A, BBS2, BCAS3, BIN2, CACNA1H, CAMK2B, CCL13, CCL25, CCR7, CCR9, CDC37, CHST11, CLU, COL1A1, COL1A2, CRIP1, CRY2, CTSS, CUL2, CXCR4, DAPK3, DUOX2, DUSP22, ESD, ETFB, FCGR1A, GNAI2, GOLT1B, GPR37, GREM2, HCK, HDAC5, HMOX1, HNRNPM, HRH1, HSPA1A, HSPA5, IL16, JUN, JUNB, KCNB1, KIF5B, KMT2D, LCP1, LITAF, LRP8, MAGI2, MDM4, MED13, M…
GO:0048518	positive regulation of biological process	GO_BiologicalProcess-EBI-QuickGO-GOA_20.11.2017_00h00	5.9741e-05	0.00633254	5.9741e-05	0.000298705	[1, 2, 3]	Group4	3.28122	191	None Specific Cluster	[ACTR2, ARFIP1, ARPC5, ATAD1, ATF6, ATL3, ATXN7L3, BBS2, BCAS3, BTC, C12orf4, C1QB, CASP8AP2, CCL13, CCL25, CCR7, CD209, CDC37, CDC42EP4, CFD, CHIA, CHURC1, CLU, COL1A1, CREM, CTC1, CTSC, CTSK, CXCR4, DDX56, DFFA, DNAJB2, DUSP22, DYNLT3, DYRK1A, ELMO1, ETFB, EXOC1, FAM20B, FCGR1A, FOSL2, GDI1, GLUD1, GNAI2, GOLT1B, HCK, HMOX1, HSPA1A, HSPA5, IGHM, ING4, ING5, JUN, JUNB, LCP1, LITAF, MAFB, MALT1, …	[ADNP2, AHCYL1, ARF6, ARHGEF7, ATP7A, BNIP2, C1QTNF1, C3, CACNA1H, CACNB3, CALY, CAMK2B, CDC20, CDH4, CHD8, CNBP, CTSS, DAPK3, DCUN1D2, DNM1, DYRK1B, GPR37, GSAP, HDAC5, HOXB3, HRH1, IL16, ITLN1, KCNB1, KIF5B, KLF6, KLHL40, KMT2D, LPL, LRP8, MAGI2, MAP2K7, MAPT, MECP2, MED13, NDNF, NIPBL, NLRP6, NRG1, OTX1, PCID2, PFKFB1, PFKFB4, PIK3R2, PLA2G6, PPIA, PPP2R5B, PRKCA, PTK2, RFK, RNF31, RORC, SHANK…	59.1623	40.8377	[ACTR2, ADNP2, AHCYL1, ARF6, ARFIP1, ARHGEF7, ARPC5, ATAD1, ATF6, ATL3, ATP7A, ATXN7L3, BBS2, BCAS3, BNIP2, BTC, C12orf4, C1QB, C1QTNF1, C3, CACNA1H, CACNB3, CALY, CAMK2B, CASP8AP2, CCL13, CCL25, CCR7, CD209, CDC20, CDC37, CDC42EP4, CDH4, CFD, CHD8, CHIA, CHURC1, CLU, CNBP, COL1A1, CREM, CTC1, CTSC, CTSK, CTSS, CXCR4, DAPK3, DCUN1D2, DDX56, DFFA, DNAJB2, DNM1, DUSP22, DYNLT3, DYRK1A, DYRK1B, ELMO…
GO:0048522	positive regulation of cellular process	GO_BiologicalProcess-EBI-QuickGO-GOA_20.11.2017_00h00	0.000103616	0.0103616	5.9741e-05	0.000298705	[2, 3, 4]	Group4	3.32496	172	None Specific Cluster	[ACTR2, ARFIP1, ARPC5, ATAD1, ATF6, ATL3, ATXN7L3, BCAS3, BTC, CASP8AP2, CCL13, CCL25, CCR7, CD209, CDC37, CDC42EP4, CHIA, CHURC1, CLU, COL1A1, CREM, CTC1, CTSC, CTSK, CXCR4, DDX56, DFFA, DNAJB2, DUSP22, DYNLT3, DYRK1A, ETFB, EXOC1, FAM20B, FOSL2, GDI1, GLUD1, GNAI2, GOLT1B, HCK, HMOX1, HSPA1A, HSPA5, IGHM, ING4, ING5, JUN, JUNB, LCP1, LITAF, MAFB, MALT1, MARCH5, MARCO, MDM4, MIEF1, MOB2, MPC2, M…	[ADNP2, ARF6, ARHGEF7, ATP7A, BNIP2, C1QTNF1, C3, CACNA1H, CALY, CAMK2B, CDC20, CDH4, CHD8, CNBP, DAPK3, DCUN1D2, DYRK1B, GPR37, GSAP, HDAC5, HOXB3, HRH1, ITLN1, KCNB1, KIF5B, KLF6, KLHL40, KMT2D, LPL, LRP8, MAGI2, MAP2K7, MAPT, MECP2, MED13, NDNF, NIPBL, NLRP6, NRG1, OTX1, PCID2, PFKFB1, PFKFB4, PIK3R2, PLA2G6, PPIA, PPP2R5B, PRKCA, PTK2, RNF31, RORC, SHANK3, SINHCAF, SLC40A1, SLC6A5, SMYD1, TET…	59.3023	40.6977	[ACTR2, ADNP2, ARF6, ARFIP1, ARHGEF7, ARPC5, ATAD1, ATF6, ATL3, ATP7A, ATXN7L3, BCAS3, BNIP2, BTC, C1QTNF1, C3, CACNA1H, CALY, CAMK2B, CASP8AP2, CCL13, CCL25, CCR7, CD209, CDC20, CDC37, CDC42EP4, CDH4, CHD8, CHIA, CHURC1, CLU, CNBP, COL1A1, CREM, CTC1, CTSC, CTSK, CXCR4, DAPK3, DCUN1D2, DDX56, DFFA, DNAJB2, DUSP22, DYNLT3, DYRK1A, DYRK1B, ETFB, EXOC1, FAM20B, FOSL2, GDI1, GLUD1, GNAI2, GOLT1B, GP…
GO:0009058	biosynthetic process	GO_BiologicalProcess-EBI-QuickGO-GOA_20.11.2017_00h00	9.45133e-05	0.00964035	9.45133e-05	0.00028354	[2]	Group5	3.19697	211	Specific for Cluster #1	[AADAT, ACAT1, ACP6, ADSSL1, ALG11, ART5, ASGR1, ATF6, ATXN7L3, B3GNTL1, BCAS3, C1GALT1, CASP8AP2, CBR4, CCL13, CCNI, CCR7, CHURC1, CLU, COL1A1, COL4A3BP, CPSF3, CREM, CRY2, CTC1, CUL2, DDX56, DNAJB1, DPF2, DUSP22, ESD, FOSL2, GART, GINS4, GLUD1, GMEB2, GNAI2, GOLT1B, HCK, HMBS, HMG20A, HMOX1, HS2ST1, HSPA1A, HSPA5, IGBP1, ING4, ING5, INTS13, JUN, JUNB, KIAA1958, LARGE1, LCP1, LITAF, MAFB, MAGT1,…	[ADNP2, ARHGEF7, ATP7A, C3, CACNA1H, CHD8, CHST11, CHST12, CNBP, CSGALNACT1, CTNND2, DAPK3, DPF3, DUOX2, DYRK1B, ELOVL4, FPGS, FUT4, GALNT16, GPR37, GREM2, HDAC5, HOXB3, HRH1, HS3ST1, IL16, KBTBD8, KLF6, KMT2D, LPL, LRP8, MAP2K7, MECP2, MED13, MOGAT2, MPDU1, MRPS18B, NIPBL, NRG1, NT5E, NTM, OTX1, PANK1, PBXIP1, PCID2, PCYT1B, PFKFB1, PHF21B, PIK3R2, PLA2G6, PPIA, PPIP5K1, PPP2R5B, PRKCA, PUDP, RF…	63.0332	36.9668	[AADAT, ACAT1, ACP6, ADNP2, ADSSL1, ALG11, ARHGEF7, ART5, ASGR1, ATF6, ATP7A, ATXN7L3, B3GNTL1, BCAS3, C1GALT1, C3, CACNA1H, CASP8AP2, CBR4, CCL13, CCNI, CCR7, CHD8, CHST11, CHST12, CHURC1, CLU, CNBP, COL1A1, COL4A3BP, CPSF3, CREM, CRY2, CSGALNACT1, CTC1, CTNND2, CUL2, DAPK3, DDX56, DNAJB1, DPF2, DPF3, DUOX2, DUSP22, DYRK1B, ELOVL4, ESD, FOSL2, FPGS, FUT4, GALNT16, GART, GINS4, GLUD1, GMEB2, GNAI…
GO:0044249	cellular biosynthetic process	GO_BiologicalProcess-EBI-QuickGO-GOA_20.11.2017_00h00	0.00034654	0.0332678	9.45133e-05	0.00028354	[3]	Group5	3.16199	203	Specific for Cluster #1	[ACAT1, ACP6, ADSSL1, ALG11, ART5, ASGR1, ATF6, ATXN7L3, B3GNTL1, BCAS3, C1GALT1, CASP8AP2, CBR4, CCL13, CCNI, CCR7, CHURC1, CLU, COL1A1, COL4A3BP, CPSF3, CREM, CRY2, CTC1, CUL2, DDX56, DNAJB1, DPF2, DUSP22, ESD, FOSL2, GART, GINS4, GLUD1, GMEB2, GNAI2, GOLT1B, HCK, HMBS, HMG20A, HMOX1, HSPA1A, HSPA5, IGBP1, ING4, ING5, INTS13, JUN, JUNB, KIAA1958, LARGE1, LCP1, LITAF, MAFB, MAGT1, MALT1, MARCO, …	[ADNP2, ARHGEF7, ATP7A, C3, CACNA1H, CHD8, CHST11, CHST12, CNBP, CSGALNACT1, CTNND2, DAPK3, DPF3, DUOX2, DYRK1B, ELOVL4, FPGS, FUT4, GALNT16, GPR37, GREM2, HDAC5, HOXB3, HRH1, IL16, KBTBD8, KLF6, KMT2D, LPL, LRP8, MAP2K7, MECP2, MED13, MOGAT2, MRPS18B, NIPBL, NRG1, NT5E, NTM, OTX1, PANK1, PBXIP1, PCID2, PCYT1B, PHF21B, PIK3R2, PLA2G6, PPIA, PPP2R5B, PRKCA, PUDP, RFK, RNF31, RORC, RPL31, SERP2, SL…	63.5468	36.4532	[ACAT1, ACP6, ADNP2, ADSSL1, ALG11, ARHGEF7, ART5, ASGR1, ATF6, ATP7A, ATXN7L3, B3GNTL1, BCAS3, C1GALT1, C3, CACNA1H, CASP8AP2, CBR4, CCL13, CCNI, CCR7, CHD8, CHST11, CHST12, CHURC1, CLU, CNBP, COL1A1, COL4A3BP, CPSF3, CREM, CRY2, CSGALNACT1, CTC1, CTNND2, CUL2, DAPK3, DDX56, DNAJB1, DPF2, DPF3, DUOX2, DUSP22, DYRK1B, ELOVL4, ESD, FOSL2, FPGS, FUT4, GALNT16, GART, GINS4, GLUD1, GMEB2, GNAI2, GOLT…
GO:1901576	organic substance biosynthetic process	GO_BiologicalProcess-EBI-QuickGO-GOA_20.11.2017_00h00	9.15494e-05	0.00942959	9.45133e-05	0.00028354	[3]	Group5	3.20307	209	Specific for Cluster #1	[ACAT1, ACP6, ADSSL1, ALG11, ART5, ASGR1, ATF6, ATXN7L3, B3GNTL1, BCAS3, C1GALT1, CASP8AP2, CBR4, CCL13, CCNI, CCR7, CHURC1, CLU, COL1A1, COL4A3BP, CPSF3, CREM, CRY2, CTC1, CUL2, DDX56, DNAJB1, DPF2, DUSP22, ESD, FOSL2, GART, GINS4, GLUD1, GMEB2, GNAI2, GOLT1B, HCK, HMBS, HMG20A, HMOX1, HS2ST1, HSPA1A, HSPA5, IGBP1, ING4, ING5, INTS13, JUN, JUNB, KIAA1958, LARGE1, LCP1, LITAF, MAFB, MAGT1, MALT1,…	[ADNP2, ARHGEF7, ATP7A, C3, CACNA1H, CHD8, CHST11, CHST12, CNBP, CSGALNACT1, CTNND2, DAPK3, DPF3, DYRK1B, ELOVL4, FPGS, FUT4, GALNT16, GPR37, GREM2, HDAC5, HOXB3, HRH1, HS3ST1, IL16, KBTBD8, KLF6, KMT2D, LPL, LRP8, MAP2K7, MECP2, MED13, MOGAT2, MPDU1, MRPS18B, NIPBL, NRG1, NT5E, NTM, OTX1, PANK1, PBXIP1, PCID2, PCYT1B, PFKFB1, PHF21B, PIK3R2, PLA2G6, PPIA, PPIP5K1, PPP2R5B, PRKCA, PUDP, RFK, RNF3…	63.1579	36.8421	[ACAT1, ACP6, ADNP2, ADSSL1, ALG11, ARHGEF7, ART5, ASGR1, ATF6, ATP7A, ATXN7L3, B3GNTL1, BCAS3, C1GALT1, C3, CACNA1H, CASP8AP2, CBR4, CCL13, CCNI, CCR7, CHD8, CHST11, CHST12, CHURC1, CLU, CNBP, COL1A1, COL4A3BP, CPSF3, CREM, CRY2, CSGALNACT1, CTC1, CTNND2, CUL2, DAPK3, DDX56, DNAJB1, DPF2, DPF3, DUSP22, DYRK1B, ELOVL4, ESD, FOSL2, FPGS, FUT4, GALNT16, GART, GINS4, GLUD1, GMEB2, GNAI2, GOLT1B, GPR…
GO:0051179	localization	GO_BiologicalProcess-EBI-QuickGO-GOA_20.11.2017_00h00	7.6269e-05	0.00793198	7.6269e-05	0.000305076	[1]	Group6	3.2062	211	Specific for Cluster #1	[ABCF2, ACTR2, ARFIP1, ARL8A, ARPC5, ASGR1, ATAD1, ATOX1, ATP6V1C1, BBS2, BCAS3, BIN2, BTC, C12orf4, CCL13, CCL25, CCNI, CCR7, CD209, CDC37, CFD, CHIA, CHIC1, CLU, COL1A1, COL1A2, COL4A3BP, COPZ1, CPSF3, CPTP, CRY2, CTSC, CTSK, CXCR4, DNAJB2, DYNLT3, ELMO1, ELMO3, ENDOU, EXOC1, F13A1, FAM20B, FCGR1A, GDI1, GLUD1, GNAI2, GOLT1B, HCK, HMOX1, HSPA1A, HSPA5, IGBP1, IGHM, INTS13, IPO7, JPH1, JUN, KIFC…	[ABCC11, ADGRE5, AHCYL1, AMPH, ANKRD28, ARF6, ARHGEF7, ATP6V1G2, ATP7A, C1QTNF1, C3, CACNA1H, CACNB3, CALY, CAMK2B, CHST11, CMTM8, CTSS, DAPK3, DNM1, GJC1, HDAC5, HRH1, IL16, ITLN1, KCNB1, KCNN2, KCNT1, KIF1A, KIF5B, LPL, LRP8, MAGI2, MAPT, MECP2, MGRN1, MOGAT2, MPDU1, NBEAL2, NDNF, NFASC, NIPBL, NLRP6, NRG1, OSBPL10, PCID2, PEX3, PHLDA2, PIK3R2, PLA2G6, PPIA, PRKCA, PTK2, PTPRG, RAB34, RIN1, RNF…	60.1896	39.8104	[ABCC11, ABCF2, ACTR2, ADGRE5, AHCYL1, AMPH, ANKRD28, ARF6, ARFIP1, ARHGEF7, ARL8A, ARPC5, ASGR1, ATAD1, ATOX1, ATP6V1C1, ATP6V1G2, ATP7A, BBS2, BCAS3, BIN2, BTC, C12orf4, C1QTNF1, C3, CACNA1H, CACNB3, CALY, CAMK2B, CCL13, CCL25, CCNI, CCR7, CD209, CDC37, CFD, CHIA, CHIC1, CHST11, CLU, CMTM8, COL1A1, COL1A2, COL4A3BP, COPZ1, CPSF3, CPTP, CRY2, CTSC, CTSK, CTSS, CXCR4, DAPK3, DNAJB2, DNM1, DYNLT3,…
GO:0033036	macromolecule localization	GO_BiologicalProcess-EBI-QuickGO-GOA_20.11.2017_00h00	6.26375e-05	0.00657693	7.6269e-05	0.000305076	[2]	Group6	3.66206	114	Specific for Cluster #1	[ARFIP1, ATP6V1C1, BBS2, BCAS3, CCR7, CDC37, CHIA, CLU, COL1A1, COL4A3BP, COPZ1, CPSF3, CPTP, CTSK, DNAJB2, EXOC1, FAM20B, GDI1, GLUD1, GNAI2, GOLT1B, HSPA5, INTS13, IPO7, JUN, LCP1, LEPROTL1, LITAF, MARCH5, MIEF1, MIS12, MPC2, MPP4, MRNIP, MTX1, MYO1E, NASP, NFKB1, NUP160, PAF1, PDPK1, POLR1B, PPID, PRAF2, PRDX1, PRKCD, RAB24, RAB4A, RAB5C, RABL2B, RAC2, RHOG, RPA1, RRAGC, SCFD2, SEC22B, SEPT9, …	[AHCYL1, ARF6, ATP6V1G2, C1QTNF1, C3, CACNB3, CHST11, CMTM8, KCNB1, KIF1A, KIF5B, LPL, MAGI2, MAPT, MECP2, NFASC, NIPBL, NLRP6, NRG1, OSBPL10, PCID2, PEX3, PIK3R2, PLA2G6, PPIA, PRKCA, RAB34, RNF31, RPL31, SEC61A1, SEC63, SERP2, SHANK3, SMG1, SYTL5, SYVN1, TBC1D8B, THY1, TOR1A, TRAF3IP2, TRAK1, TRIM16, TSPAN14, WDR19]	61.4035	38.5965	[AHCYL1, ARF6, ARFIP1, ATP6V1C1, ATP6V1G2, BBS2, BCAS3, C1QTNF1, C3, CACNB3, CCR7, CDC37, CHIA, CHST11, CLU, CMTM8, COL1A1, COL4A3BP, COPZ1, CPSF3, CPTP, CTSK, DNAJB2, EXOC1, FAM20B, GDI1, GLUD1, GNAI2, GOLT1B, HSPA5, INTS13, IPO7, JUN, KCNB1, KIF1A, KIF5B, LCP1, LEPROTL1, LITAF, LPL, MAGI2, MAPT, MARCH5, MECP2, MIEF1, MIS12, MPC2, MPP4, MRNIP, MTX1, MYO1E, NASP, NFASC, NFKB1, NIPBL, NLRP6, NRG1,…
GO:0051234	establishment of localization	GO_BiologicalProcess-EBI-QuickGO-GOA_20.11.2017_00h00	3.32119e-05	0.00365331	7.6269e-05	0.000305076	[2]	Group6	3.35008	180	None Specific Cluster	[ABCF2, ACTR2, ARFIP1, ARL8A, ARPC5, ASGR1, ATAD1, ATOX1, ATP6V1C1, BBS2, BCAS3, BIN2, C12orf4, CCL13, CCNI, CCR7, CD209, CDC37, CFD, CHIA, CHIC1, CLU, COL1A1, COL4A3BP, COPZ1, CPSF3, CPTP, CRY2, CTSC, CTSK, DYNLT3, ELMO1, ELMO3, ENDOU, EXOC1, F13A1, FAM20B, FCGR1A, GDI1, GLUD1, GNAI2, GOLT1B, HCK, HMOX1, HSPA1A, HSPA5, IGHM, IPO7, JPH1, JUN, KIFC1, LCP1, LEPROTL1, LITAF, MAD1L1, MAGT1, MALT1, MA…	[ABCC11, ADGRE5, AHCYL1, AMPH, ANKRD28, ARF6, ARHGEF7, ATP6V1G2, ATP7A, C1QTNF1, C3, CACNA1H, CACNB3, CALY, CAMK2B, CTSS, DNM1, GJC1, IL16, ITLN1, KCNB1, KCNN2, KCNT1, KIF1A, KIF5B, LPL, LRP8, MAGI2, MAPT, MECP2, MGRN1, MOGAT2, MPDU1, NBEAL2, NFASC, NLRP6, NRG1, OSBPL10, PCID2, PEX3, PIK3R2, PLA2G6, PPIA, PRKCA, PTK2, RAB34, RIN1, RNF31, RPL31, SEC61A1, SEC63, SERP2, SHANK3, SLC29A1, SLC40A1, SLC…	59.4444	40.5556	[ABCC11, ABCF2, ACTR2, ADGRE5, AHCYL1, AMPH, ANKRD28, ARF6, ARFIP1, ARHGEF7, ARL8A, ARPC5, ASGR1, ATAD1, ATOX1, ATP6V1C1, ATP6V1G2, ATP7A, BBS2, BCAS3, BIN2, C12orf4, C1QTNF1, C3, CACNA1H, CACNB3, CALY, CAMK2B, CCL13, CCNI, CCR7, CD209, CDC37, CFD, CHIA, CHIC1, CLU, COL1A1, COL4A3BP, COPZ1, CPSF3, CPTP, CRY2, CTSC, CTSK, CTSS, DNM1, DYNLT3, ELMO1, ELMO3, ENDOU, EXOC1, F13A1, FAM20B, FCGR1A, GDI1,…
GO:0051641	cellular localization	GO_BiologicalProcess-EBI-QuickGO-GOA_20.11.2017_00h00	0.00042938	0.0403617	7.6269e-05	0.000305076	[2]	Group6	3.57508	105	Specific for Cluster #1	[ACTR2, ARFIP1, ATOX1, BBS2, BCAS3, C12orf4, CCNI, CCR7, CDC37, CLU, COL1A1, COL4A3BP, COPZ1, CPSF3, CTSC, CTSK, EXOC1, FAM20B, GDI1, HMOX1, HSPA1A, HSPA5, INTS13, IPO7, JPH1, JUN, KIFC1, LCP1, LEPROTL1, LITAF, MAD1L1, MALT1, MARCH5, MIEF1, MIS12, MPC2, MRNIP, MTX1, MYO1E, NUP160, PAF1, PDPK1, POLR1B, PRDX1, PRKCD, RABL2B, RAC2, RHOG, RPA1, RRAGC, SCFD2, SEC22B, SEPT9, SLC25A17, SNIP1, STK11, TBC…	[AHCYL1, ANKRD28, ARF6, CACNB3, CALY, CMTM8, DNM1, KCNB1, KIF1A, KIF5B, MAGI2, MAPT, MGRN1, NFASC, NIPBL, NLRP6, NRG1, PCID2, PEX3, PIK3R2, PLA2G6, PRKCA, PTK2, RAB34, RNF31, RPL31, SEC61A1, SEC63, SHANK3, SMG1, SYTL5, SYVN1, TBC1D8B, THY1, TMEM67, TOR1A, TRAK1, TSPAN14, TSPOAP1, WDR19]	61.9048	38.0952	[ACTR2, AHCYL1, ANKRD28, ARF6, ARFIP1, ATOX1, BBS2, BCAS3, C12orf4, CACNB3, CALY, CCNI, CCR7, CDC37, CLU, CMTM8, COL1A1, COL4A3BP, COPZ1, CPSF3, CTSC, CTSK, DNM1, EXOC1, FAM20B, GDI1, HMOX1, HSPA1A, HSPA5, INTS13, IPO7, JPH1, JUN, KCNB1, KIF1A, KIF5B, KIFC1, LCP1, LEPROTL1, LITAF, MAD1L1, MAGI2, MALT1, MAPT, MARCH5, MGRN1, MIEF1, MIS12, MPC2, MRNIP, MTX1, MYO1E, NFASC, NIPBL, NLRP6, NRG1, NUP160,…
GO:0006810	transport	GO_BiologicalProcess-EBI-QuickGO-GOA_20.11.2017_00h00	3.70327e-05	0.00399954	7.6269e-05	0.000305076	[3]	Group6	3.36182	177	None Specific Cluster	[ABCF2, ACTR2, ARFIP1, ARL8A, ARPC5, ASGR1, ATAD1, ATOX1, ATP6V1C1, BBS2, BCAS3, BIN2, C12orf4, CCL13, CCNI, CCR7, CD209, CDC37, CFD, CHIA, CHIC1, CLU, COL1A1, COL4A3BP, COPZ1, CPSF3, CPTP, CRY2, CTSC, CTSK, DYNLT3, ELMO1, ELMO3, ENDOU, EXOC1, F13A1, FAM20B, FCGR1A, GDI1, GLUD1, GNAI2, GOLT1B, HCK, HMOX1, HSPA1A, HSPA5, IGHM, IPO7, JPH1, JUN, LCP1, LEPROTL1, LITAF, MAGT1, MALT1, MARCO, MFSD1, MFS…	[ABCC11, ADGRE5, AHCYL1, AMPH, ANKRD28, ARF6, ARHGEF7, ATP6V1G2, ATP7A, C1QTNF1, C3, CACNA1H, CACNB3, CALY, CAMK2B, CTSS, DNM1, GJC1, IL16, ITLN1, KCNB1, KCNN2, KCNT1, KIF1A, KIF5B, LPL, LRP8, MAGI2, MAPT, MECP2, MGRN1, MOGAT2, MPDU1, NBEAL2, NFASC, NLRP6, NRG1, OSBPL10, PCID2, PEX3, PIK3R2, PLA2G6, PPIA, PRKCA, PTK2, RAB34, RIN1, RNF31, RPL31, SEC61A1, SEC63, SERP2, SHANK3, SLC29A1, SLC40A1, SLC…	58.7571	41.2429	[ABCC11, ABCF2, ACTR2, ADGRE5, AHCYL1, AMPH, ANKRD28, ARF6, ARFIP1, ARHGEF7, ARL8A, ARPC5, ASGR1, ATAD1, ATOX1, ATP6V1C1, ATP6V1G2, ATP7A, BBS2, BCAS3, BIN2, C12orf4, C1QTNF1, C3, CACNA1H, CACNB3, CALY, CAMK2B, CCL13, CCNI, CCR7, CD209, CDC37, CFD, CHIA, CHIC1, CLU, COL1A1, COL4A3BP, COPZ1, CPSF3, CPTP, CRY2, CTSC, CTSK, CTSS, DNM1, DYNLT3, ELMO1, ELMO3, ENDOU, EXOC1, F13A1, FAM20B, FCGR1A, GDI1,…
GO:0008104	protein localization	GO_BiologicalProcess-EBI-QuickGO-GOA_20.11.2017_00h00	3.61393e-05	0.00393919	7.6269e-05	0.000305076	[3]	Group6	3.78651	105	Specific for Cluster #1	[ARFIP1, ATP6V1C1, BBS2, BCAS3, CCR7, CDC37, CHIA, CLU, COL1A1, COPZ1, CPSF3, CTSK, DNAJB2, EXOC1, FAM20B, GDI1, GLUD1, GNAI2, GOLT1B, HSPA5, INTS13, IPO7, JUN, LCP1, LEPROTL1, LITAF, MARCH5, MIEF1, MIS12, MPC2, MPP4, MRNIP, MTX1, MYO1E, NASP, NUP160, PAF1, PDPK1, POLR1B, PPID, PRAF2, PRDX1, PRKCD, RAB24, RAB4A, RAB5C, RABL2B, RAC2, RHOG, RPA1, RRAGC, SCFD2, SEC22B, SEPT9, SNIP1, SNX24, STK11, TB…	[AHCYL1, ARF6, ATP6V1G2, C1QTNF1, CACNB3, CMTM8, KCNB1, KIF1A, KIF5B, LPL, MAGI2, MAPT, MECP2, NFASC, NIPBL, NLRP6, NRG1, PCID2, PEX3, PIK3R2, PLA2G6, PPIA, PRKCA, RAB34, RNF31, RPL31, SEC61A1, SEC63, SERP2, SHANK3, SMG1, SYTL5, SYVN1, TBC1D8B, THY1, TOR1A, TRAF3IP2, TRAK1, TRIM16, TSPAN14, WDR19]	60.9524	39.0476	[AHCYL1, ARF6, ARFIP1, ATP6V1C1, ATP6V1G2, BBS2, BCAS3, C1QTNF1, CACNB3, CCR7, CDC37, CHIA, CLU, CMTM8, COL1A1, COPZ1, CPSF3, CTSK, DNAJB2, EXOC1, FAM20B, GDI1, GLUD1, GNAI2, GOLT1B, HSPA5, INTS13, IPO7, JUN, KCNB1, KIF1A, KIF5B, LCP1, LEPROTL1, LITAF, LPL, MAGI2, MAPT, MARCH5, MECP2, MIEF1, MIS12, MPC2, MPP4, MRNIP, MTX1, MYO1E, NASP, NFASC, NIPBL, NLRP6, NRG1, NUP160, PAF1, PCID2, PDPK1, PEX3, …
GO:0071705	nitrogen compound transport	GO_BiologicalProcess-EBI-QuickGO-GOA_20.11.2017_00h00	0.000194478	0.0188644	7.6269e-05	0.000305076	[4]	Group6	3.7551	92	None Specific Cluster	[ARFIP1, ATP6V1C1, BBS2, BCAS3, CCR7, CD209, CDC37, CHIA, CLU, COL1A1, COL4A3BP, COPZ1, CPSF3, CPTP, CTSK, EXOC1, FAM20B, GDI1, GLUD1, GNAI2, GOLT1B, IPO7, JUN, LCP1, LITAF, MIEF1, MPC2, MTX1, MYO1E, NASP, NUP160, PPID, PRAF2, PRDX1, PRKCD, RAB24, RAB4A, RAB5C, RABL2B, RAC2, SCFD2, SEC22B, SEPT9, SLC25A17, SNIP1, SNX24, TBC1D5, TM7SF3, TMEM167B, TNFSF11, TNPO2, UBE2Z, ZFP36L1]	[ABCC11, AHCYL1, ARF6, ARHGEF7, ATP6V1G2, C1QTNF1, KCNB1, KIF1A, KIF5B, LPL, MECP2, NLRP6, NRG1, PCID2, PEX3, PIK3R2, PLA2G6, PPIA, PRKCA, RAB34, RNF31, RPL31, SEC61A1, SEC63, SERP2, SLC29A1, SLC43A1, SLC6A12, SLC6A5, SMG1, SYTL5, SYVN1, TBC1D8B, TOR1A, TRAF3IP2, TRAK1, TRIM16, TSPOAP1, WDR19]	57.6087	42.3913	[ABCC11, AHCYL1, ARF6, ARFIP1, ARHGEF7, ATP6V1C1, ATP6V1G2, BBS2, BCAS3, C1QTNF1, CCR7, CD209, CDC37, CHIA, CLU, COL1A1, COL4A3BP, COPZ1, CPSF3, CPTP, CTSK, EXOC1, FAM20B, GDI1, GLUD1, GNAI2, GOLT1B, IPO7, JUN, KCNB1, KIF1A, KIF5B, LCP1, LITAF, LPL, MECP2, MIEF1, MPC2, MTX1, MYO1E, NASP, NLRP6, NRG1, NUP160, PCID2, PEX3, PIK3R2, PLA2G6, PPIA, PPID, PRAF2, PRDX1, PRKCA, PRKCD, RAB24, RAB34, RAB4A,…
