# Supplementary material for: Potential Role of Rainbow Trout Erythrocytes as Mediators in the Immune Response Induced by a DNA Vaccine in Fish
Source: Vaccines (Basel). 2019 Jul 3;7(3):60. doi: 10.3390/vaccines7030060 (PMC6789471; doi:10.3390/vaccines7030060)
Supplement: Supplementary file 1 [file vaccines-07-00060-s001.zip › Supplementary Material_Puente-Marin_Ortega-Villaizan_Vaccines_2019/Table S4.xlsx]

## Sheet: ClueGO Results
GOID	GOTerm	Ontology Source	Term PValue	Term PValue Corrected with Bonferroni step down	Group PValue	Group PValue Corrected with Bonferroni step down	GOLevels	GOGroups	% Associated Genes	Nr. Genes	Cluster	Genes Cluster #1	Genes Cluster #2	%Genes Cluster #1	%Genes Cluster #2	Associated Genes Found
GO:0045061	thymic T cell selection	GO_ImmuneSystemProcess-EBI-QuickGO-GOA_20.11.2017_00h00	0.0449597	0.359677	0.0449597	0.179839	[2, 6, 8]	Group5	13.0435	3	Specific for Cluster #1	[CCR7, SRF, STK11]	[]	100	0	[CCR7, SRF, STK11]
GO:0050856	regulation of T cell receptor signaling pathway	GO_ImmuneSystemProcess-EBI-QuickGO-GOA_20.11.2017_00h00	0.0392132	0.392132	0.0392132	0.235279	[4, 6, 8, 9]	Group2	10.8108	4	Specific for Cluster #1	[CCR7, DUSP22, MALT1]	[THY1]	75	25	[CCR7, DUSP22, MALT1, THY1]
GO:0002479	antigen processing and presentation of exogenous peptide antigen via MHC class I, TAP-dependent	GO_ImmuneSystemProcess-EBI-QuickGO-GOA_20.11.2017_00h00	0.20349	0.406979	0.20349	0.406979	[5]	Group1	6.25	5	Specific for Cluster #1	[FCGR1A, NCF4, PSMB9, PSMD7, SEC22B]	[]	100	0	[FCGR1A, NCF4, PSMB9, PSMD7, SEC22B]
GO:0002886	regulation of myeloid leukocyte mediated immunity	GO_ImmuneSystemProcess-EBI-QuickGO-GOA_20.11.2017_00h00	0.0232552	0.279062	0.0232552	0.162786	[4]	Group4	10.6383	5	Specific for Cluster #1	[C12orf4, HMOX1, PDPK1, RAC2]	[C3]	80	20	[C12orf4, C3, HMOX1, PDPK1, RAC2]
GO:0060333	interferon-gamma-mediated signaling pathway	GO_ImmuneSystemProcess-EBI-QuickGO-GOA_20.11.2017_00h00	0.153354	0.460063	0.153354	0.460063	[5]	Group3	6.18557	6	Specific for Cluster #1	[CDC37, FCGR1A, HCK, PRKCD, TRIM25]	[CAMK2B]	83.3333	16.6667	[CAMK2B, CDC37, FCGR1A, HCK, PRKCD, TRIM25]
GO:0002761	regulation of myeloid leukocyte differentiation	GO_ImmuneSystemProcess-EBI-QuickGO-GOA_20.11.2017_00h00	0.31082	0.31082	0.31082	0.31082	[4, 6]	Group8	5.04202	6	Specific for Cluster #1	[JUN, MAFB, MYC, TNFSF11, ZFP36L1]	[PRKCA]	83.3333	16.6667	[JUN, MAFB, MYC, PRKCA, TNFSF11, ZFP36L1]
GO:0002223	stimulatory C-type lectin receptor signaling pathway	GO_ImmuneSystemProcess-EBI-QuickGO-GOA_20.11.2017_00h00	0.0446519	0.401867	0.0446519	0.22326	[5, 7, 8]	Group0	6.97674	9	Specific for Cluster #1	[CD209, MALT1, NFKB1, PDPK1, PRKCD, PSMB9, PSMD7]	[ARHGEF7, PRKCA]	77.7778	22.2222	[ARHGEF7, CD209, MALT1, NFKB1, PDPK1, PRKCA, PRKCD, PSMB9, PSMD7]
GO:0050852	T cell receptor signaling pathway	GO_ImmuneSystemProcess-EBI-QuickGO-GOA_20.11.2017_00h00	0.0227181	0.295335	0.0227181	0.181744	[5, 7, 8]	Group6	6.77083	13	Specific for Cluster #1	[CCR7, DUSP22, MALT1, NFKB1, PDPK1, PSMB9, PSMD7, STK11]	[ARHGEF7, CACNB3, PIK3R2, RNF31, THY1]	61.5385	38.4615	[ARHGEF7, CACNB3, CCR7, DUSP22, MALT1, NFKB1, PDPK1, PIK3R2, PSMB9, PSMD7, RNF31, STK11, THY1]
GO:0038096	Fc-gamma receptor signaling pathway involved in phagocytosis	GO_ImmuneSystemProcess-EBI-QuickGO-GOA_20.11.2017_00h00	0.015641	0.218975	0.00493612	0.0444251	[3, 5, 6, 7, 8]	Group7	7.74648	11	Specific for Cluster #1	[ACTR2, ARPC5, ELMO1, FCGR1A, HCK, MYO1E, PRKCD]	[PIK3R2, PLA2G6, PTK2, WIPF2]	63.6364	36.3636	[ACTR2, ARPC5, ELMO1, FCGR1A, HCK, MYO1E, PIK3R2, PLA2G6, PRKCD, PTK2, WIPF2]
GO:0038093	Fc receptor signaling pathway	GO_ImmuneSystemProcess-EBI-QuickGO-GOA_20.11.2017_00h00	0.00493612	0.0740419	0.00493612	0.0444251	[5]	Group7	6.79245	18	Specific for Cluster #1	[ACTR2, ARPC5, ELMO1, FCGR1A, HCK, JUN, MALT1, MYO1E, NFKB1, PDPK1, PRKCD, PSMB9, PSMD7]	[MAP2K7, PIK3R2, PLA2G6, PTK2, WIPF2]	72.2222	27.7778	[ACTR2, ARPC5, ELMO1, FCGR1A, HCK, JUN, MALT1, MAP2K7, MYO1E, NFKB1, PDPK1, PIK3R2, PLA2G6, PRKCD, PSMB9, PSMD7, PTK2, WIPF2]
GO:0002763	positive regulation of myeloid leukocyte differentiation	GO_ImmuneSystemProcess-EBI-QuickGO-GOA_20.11.2017_00h00	0.120104	0.480415	0.31082	0.31082	[4, 5, 6, 7]	Group8	7.40741	4	Specific for Cluster #1	[JUN, TNFSF11, ZFP36L1]	[PRKCA]	75	25	[JUN, PRKCA, TNFSF11, ZFP36L1]
GO:0045655	regulation of monocyte differentiation	GO_ImmuneSystemProcess-EBI-QuickGO-GOA_20.11.2017_00h00	0.0355116	0.390627	0.31082	0.31082	[5, 7]	Group8	14.2857	3	Specific for Cluster #1	[JUN, MYC, ZFP36L1]	[]	100	0	[JUN, MYC, ZFP36L1]
