# Supplementary material for: Potential Role of Rainbow Trout Erythrocytes as Mediators in the Immune Response Induced by a DNA Vaccine in Fish
Source: Vaccines (Basel). 2019 Jul 3;7(3):60. doi: 10.3390/vaccines7030060 (PMC6789471; doi:10.3390/vaccines7030060)
Supplement: Supplementary file 1 [file vaccines-07-00060-s001.zip › Supplementary Material_Puente-Marin_Ortega-Villaizan_Vaccines_2019/Table S5.xlsx]

## Sheet: Table S5
Pathway	Gene	Gene description	Log₂ fold change	fold change	p-value	FDR p-value
antigen processing and presentation of exogenous peptide antigen via MHC class I, TAP-dependent	PSMD7	proteasome 26S subunit, non-ATPase 7	12.8199	7230.75	0.000119718	0.0382205
	FCGR1A	Fc fragment of IgG receptor Ia	10.7908	1771.5	9.31706e-07	0.001337
	SEC22B	SEC22 homolog B, vesicle trafficking protein (gene/pseudogene)	8.91358	482.231	3.22293e-05	0.0169289
	NCF4	neutrophil cytosolic factor 4	7.62097	196.853	3.77556e-05	0.0185703
	PSMB9	proteasome subunit beta 9	7.47654	178.1	1.25624e-05	0.0086996
Fc receptor signaling pathway	PSMD7	proteasome 26S subunit, non-ATPase 7	12.8199	7230.75	0.000119718	0.0382205
	FCGR1A	Fc fragment of IgG receptor Ia	10.7908	1771.5	9.31706e-07	0.001337
	PDPK1	3-phosphoinositide dependent protein kinase 1	9.30079	630.693	1.33956e-05	0.0090814
	MYO1E	myosin IE	8.47014	354.623	6.8947e-05	0.0269697
	PRKCD	protein kinase C delta	8.15092	284.23	3.18576e-06	0.00343753
	MALT1	MALT1 paracaspase	7.78223	220.133	8.09974e-05	0.0295142
	NFKB1	nuclear factor kappa B subunit 1	7.48866	179.602	0.000113801	0.0371844
	PSMB9	proteasome subunit beta 9	7.47654	178.1	1.25624e-05	0.0086996
	ARPC5	actin related protein 2/3 complex subunit 5	7.05941	133.381	0.000126794	0.0394698
	ACTR2	actin related protein 2	6.98156	126.375	0.000149569	0.0439407
	ELMO1	engulfment and cell motility 1	6.47957	89.2372	2.66353e-05	0.0148895
	HCK	HCK proto-oncogene, Src family tyrosine kinase	5.97131	62.74	0.000145501	0.0430914
	JUN	Jun proto-oncogene, AP-1 transcription factor subunit	3.76821	13.6252	0.000126899	0.0394698
stimulatory C-type lectin receptor signaling pathway	PSMD7	proteasome 26S subunit, non-ATPase 7	12.8199	7230.75	0.000119718	0.0382205
	PDPK1	3-phosphoinositide dependent protein kinase 1	9.30079	630.693	1.33956e-05	0.0090814
	PRKCD	protein kinase C delta	8.15092	284.23	3.18576e-06	0.00343753
	CD209	CD209 molecule	7.9466	246.697	4.37171e-07	0.00072443
	MALT1	MALT1 paracaspase	7.78223	220.133	8.09974e-05	0.0295142
	NFKB1	nuclear factor kappa B subunit 1	7.48866	179.602	0.000113801	0.0371844
	PSMB9	proteasome subunit beta 9	7.47654	178.1	1.25624e-05	0.0086996
T cell receptor signaling pathway	PSMD7	proteasome 26S subunit, non-ATPase 7	12.8199	7230.75	0.000119718	0.0382205
	CCR7	C-C motif chemokine receptor 7	9.6738	816.778	4.74001e-06	0.00431232
	PDPK1	3-phosphoinositide dependent protein kinase 1	9.30079	630.693	1.33956e-05	0.0090814
	DUSP22	dual specificity phosphatase 22	8.30533	316.339	6.18993e-05	0.0250594
	MALT1	MALT1 paracaspase	7.78223	220.133	8.09974e-05	0.0295142
	STK11	serine/threonine kinase 11	7.72464	211.518	5.01996e-05	0.0221826
	NFKB1	nuclear factor kappa B subunit 1	7.48866	179.602	0.000113801	0.0371844
	PSMB9	proteasome subunit beta 9	7.47654	178.1	1.25624e-05	0.0086996
interferon-gamma-mediated signaling pathway	FCGR1A	Fc fragment of IgG receptor Ia	10.7908	1771.5	9.31706e-07	0.001337
	PRKCD	protein kinase C delta	8.15092	284.23	3.18576e-06	0.00343753
	TRIM25	tripartite motif containing 25	7.69017	206.525	1.19462e-06	0.00161484
	CDC37	cell division cycle 37	7.47764	178.236	3.35389e-05	0.0173233
	HCK	HCK proto-oncogene, Src family tyrosine kinase	5.97131	62.74	0.000145501	0.0430914
	CAMK2B	calcium/calmodulin dependent protein kinase II beta	-5.63779	-49.7902	1.64541e-06	0.00210693
regulation of myeloid leukocyte differentiation	MAFB	MAF bZIP transcription factor B	8.46745	353.962	6.09956e-05	0.0248334
	TNFSF11	TNF superfamily member 11	8.4346	345.993	7.21277e-05	0.0276579
	MYC	MYC proto-oncogene, bHLH transcription factor	8.18146	290.312	0.000127034	0.0394698
	ZFP36L1	ZFP36 ring finger protein like 1	6.6136	97.9246	1.34399e-05	0.0090814
	JUN	Jun proto-oncogene, AP-1 transcription factor subunit	3.76821	13.6252	0.000126899	0.0394698
	PRKCA	protein kinase C alpha	-7.48216	-178.795	7.39638e-06	0.00605611
