# Supplementary material for: Potential Role of Rainbow Trout Erythrocytes as Mediators in the Immune Response Induced by a DNA Vaccine in Fish
Source: Vaccines (Basel). 2019 Jul 3;7(3):60. doi: 10.3390/vaccines7030060 (PMC6789471; doi:10.3390/vaccines7030060)
Supplement: Supplementary file 1 [file vaccines-07-00060-s001.zip › Supplementary Material_Puente-Marin_Ortega-Villaizan_Vaccines_2019/Table S6.xlsx]

## Sheet: Table S6
Gene symbol	Gene description	Log₂ fold change	fold change	p-value	FDR p-value
MST1R	macrophage stimulating 1 receptor	16.0808	69311	2.54878e-06	0.0012716
NUDT3	nudix hydrolase 3	15.2564	39140.9	8.26125e-06	0.00308291
AMPD2	adenosine monophosphate deaminase 2	15.242	38753.7	2.93974e-06	0.00139658
USP47	ubiquitin specific peptidase 47	14.8338	29202.1	1.36567e-05	0.00438006
ETFRF1	electron transfer flavoprotein regulatory factor 1	14.8118	28761.1	1.40291e-05	0.00444825
MOB4	MOB family member 4, phocein	14.7887	28302.8	5.76622e-06	0.00236067
SRSF11	serine and arginine rich splicing factor 11	14.6894	26420.6	6.71552e-06	0.00268211
DCAF6	DDB1 and CUL4 associated factor 6	14.5371	23773.4	1.91326e-05	0.00554824
SYNCRIP	synaptotagmin binding cytoplasmic RNA interacting protein	14.5302	23660.3	1.91978e-05	0.00555558
VPS4A	vacuolar protein sorting 4 homolog A	14.4631	22585.7	2.04411e-05	0.00578286
STAU1	staufen double-stranded RNA binding protein 1	14.1951	18756.3	2.66242e-05	0.0069792
TAPBPL	TAP binding protein like	13.9936	16312	1.58497e-05	0.00488097
TMEM206	transmembrane protein 206	13.9861	16226.7	1.44171e-05	0.00453
TGDS	TDP-glucose 4,6-dehydratase	13.9472	15795.3	1.3947e-05	0.00443232
PWP1	PWP1 homolog, endonuclein	13.8595	14863.8	3.78335e-05	0.00919065
FBH1	F-box DNA helicase 1	13.8047	14309.3	4.10119e-05	0.00974173
PRKAR1A	protein kinase cAMP-dependent type I regulatory subunit alpha	13.6507	12860.6	4.77369e-05	0.0108574
BRD8	bromodomain containing 8	13.6488	12844	2.28674e-05	0.00624123
PPP6C	protein phosphatase 6 catalytic subunit	13.5852	12289.8	2.92057e-05	0.0075144
UBL7	ubiquitin like 7	13.4805	11429.8	2.37282e-05	0.00637614
METTL1	methyltransferase like 1	13.4191	10953.3	6.13167e-05	0.0129711
RAE1	ribonucleic acid export 1	13.2592	9804.13	7.16845e-05	0.0143598
VAPA	VAMP associated protein A	13.2426	9691.9	4.75137e-05	0.0108421
MAPRE3	microtubule associated protein RP/EB family member 3	13.2374	9656.94	7.38111e-05	0.0146355
BRCA2	BRCA2 DNA repair associated	13.0679	8586.91	8.37685e-05	0.0161722
ACAD10	acyl-CoA dehydrogenase family member 10	13.0479	8468.37	4.43668e-05	0.0103099
ZNF282	zinc finger protein 282	12.9395	7855.58	5.4048e-05	0.0119796
PSMA4	proteasome subunit alpha 4	12.9216	7758.44	4.92649e-05	0.0111638
FAM214B	family with sequence similarity 214 member B	12.7344	6814.49	0.000110331	0.0194398
ATP2C1	ATPase secretory pathway Ca2+ transporting 1	12.6527	6439.55	9.05766e-05	0.016946
FAM110B	family with sequence similarity 110 member B	12.6013	6214.13	0.000123566	0.0208736
TM9SF1	transmembrane 9 superfamily member 1	12.5778	6113.53	7.60772e-05	0.0149694
CELF1	CUGBP Elav-like family member 1	12.5118	5840.29	0.000132873	0.0220582
BLOC1S6	biogenesis of lysosomal organelles complex 1 subunit 6	12.3396	5183.16	0.000160535	0.0253353
RPL36A	ribosomal protein L36a	12.2316	4809.23	0.000179353	0.0272258
NDUFV2	NADH:ubiquinone oxidoreductase core subunit V2	12.2283	4798.35	0.000193525	0.0287878
CDC34	cell division cycle 34	12.2024	4712.9	0.000183343	0.0276495
TSSC4	tumor suppressing subtransferable candidate 4	12.0725	4307.18	0.000226825	0.0322502
OXR1	oxidation resistance 1	12.042	4216.96	0.000235343	0.0329895
RAB5C	RAB5C, member RAS oncogene family	12.0006	4097.61	0.000121612	0.020724
DIDO1	death inducer-obliterator 1	11.8372	3658.87	0.000261643	0.0357804
WDTC1	WD and tetratricopeptide repeats 1	11.8043	3576.37	0.000186269	0.0279997
CD151	CD151 molecule (Raph blood group)	11.7752	3505.12	0.000300248	0.0392792
GPS2	G protein pathway suppressor 2	11.7137	3358.73	2.90014e-08	6.21053e-05
IVNS1ABP	influenza virus NS1A binding protein	11.6874	3298.07	2.26485e-13	3.15256e-08
LONRF2	LON peptidase N-terminal domain and ring finger 2	11.6727	3264.73	1.97313e-11	9.15501e-07
EPB41	erythrocyte membrane protein band 4.1	11.6548	3224.28	0.0002474	0.0342996
TBC1D2	TBC1 domain family member 2	11.6539	3222.37	0.0001662	0.0259153
ZC4H2	zinc finger C4H2-type containing	11.6432	3198.46	0.000222341	0.0318403
SIPA1L3	signal induced proliferation associated 1 like 3	11.6309	3171.39	0.000328054	0.0417017
SAMD13	sterile alpha motif domain containing 13	11.6276	3164.18	0.000347198	0.0434216
UBTF	upstream binding transcription factor	11.3778	2661.14	0.000416196	0.0494304
BMI1	BMI1 proto-oncogene, polycomb ring finger	11.3686	2644.13	0.000420777	0.0494724
UPK1A	uroplakin 1A	11.3686	2644.13	0.000420814	0.0494724
PRIMPOL	primase and DNA directed polymerase	11.2889	2502.06	0.000292863	0.0386766
CPNE8	copine 8	11.2418	2421.7	0.000291852	0.0386155
UBL5	ubiquitin like 5	11.1816	2322.75	0.00029083	0.0385177
CNNM2	cyclin and CBS domain divalent metal cation transport mediator 2	11.1713	2306.23	0.000362481	0.0446904
PMP22	peripheral myelin protein 22	11.1706	2305.11	0.00039081	0.047219
MPV17	mitochondrial inner membrane protein MPV17	11.169	2302.56	2.14289e-08	5.05558e-05
SNPH	syntaphilin	11.0008	2049.07	0.000383431	0.0466535
C3orf18	chromosome 3 open reading frame 18	10.9313	1952.73	1.7843e-08	4.51574e-05
COX16	cytochrome c oxidase assembly factor COX16	10.3229	1280.83	1.33156e-09	1.18913e-05
LGALS9	galectin 9	10.2166	1189.9	1.04075e-08	3.33394e-05
ACLY	ATP citrate lyase	10.2042	1179.68	1.34116e-08	3.88921e-05
ZHX3	zinc fingers and homeoboxes 3	9.92559	972.522	3.78665e-10	6.58854e-06
PFDN5	prefoldin subunit 5	9.72661	847.232	1.6696e-09	1.18913e-05
HERC3	HECT and RLD domain containing E3 ubiquitin protein ligase 3	9.70732	835.978	9.35989e-11	2.6057e-06
SLC25A26	solute carrier family 25 member 26	9.70608	835.259	3.72354e-09	1.72766e-05
EIF1B	eukaryotic translation initiation factor 1B	9.61296	783.052	3.27538e-09	1.68858e-05
PPP2CA	protein phosphatase 2 catalytic subunit alpha	9.55277	751.051	3.68e-09	1.72766e-05
PYCARD	PYD and CARD domain containing	9.53127	739.941	1.88067e-09	1.18913e-05
SMAD2	SMAD family member 2	9.39496	673.234	8.42215e-13	5.86161e-08
MED15	mediator complex subunit 15	9.33205	644.507	2.51127e-07	0.000244706
HNRNPC	heterogeneous nuclear ribonucleoprotein C (C1/C2)	9.21126	592.74	2.0503e-09	1.18913e-05
PSMD9	proteasome 26S subunit, non-ATPase 9	9.12849	559.693	9.1811e-08	0.000114768
POLR3GL	RNA polymerase III subunit G like	9.06069	533.998	1.27986e-06	0.000771817
CHCHD1	coiled-coil-helix-coiled-coil-helix domain containing 1	8.97255	502.349	1.64238e-09	1.18913e-05
ELAVL1	ELAV like RNA binding protein 1	8.96327	499.129	1.42573e-07	0.000161345
FARSA	phenylalanyl-tRNA synthetase subunit alpha	8.94812	493.916	2.09596e-08	5.03012e-05
PER1	period circadian regulator 1	8.88726	473.513	2.39387e-06	0.00122419
TRAPPC2L	trafficking protein particle complex 2 like	8.86077	464.897	6.69211e-10	9.31508e-06
TMEM147	transmembrane protein 147	8.85499	463.041	4.55058e-07	0.000377035
CCDC82	coiled-coil domain containing 82	8.83587	456.943	6.20047e-11	2.15769e-06
MRPL35	mitochondrial ribosomal protein L35	8.82405	453.215	4.82905e-10	7.46866e-06
EVI5	ecotropic viral integration site 5	8.81807	451.341	3.69503e-08	6.83284e-05
PDCL3	phosducin like 3	8.80302	446.655	3.67243e-08	6.83284e-05
OGFR	opioid growth factor receptor	8.74335	428.558	2.01422e-09	1.18913e-05
STK19	serine/threonine kinase 19	8.68266	410.905	6.95558e-07	0.000499063
RPL32	ribosomal protein L32	8.68181	410.662	3.66342e-09	1.72766e-05
USP15	ubiquitin specific peptidase 15	8.64344	399.885	6.4462e-07	0.000479828
DGLUCY	D-glutamate cyclase	8.62934	395.994	8.48157e-07	0.000562187
POMP	proteasome maturation protein	8.6202	393.496	1.081e-09	1.15746e-05
EPS8L3	EPS8 like 3	8.54903	374.555	3.72476e-07	0.000328145
ELMOD2	ELMO domain containing 2	8.53539	371.03	9.62385e-09	3.3287e-05
DPY30	dpy-30 histone methyltransferase complex regulatory subunit	8.52391	368.09	1.91508e-10	4.44284e-06
LNPK	lunapark, ER junction formation factor	8.51513	365.855	2.31217e-10	4.59775e-06
CDC26	cell division cycle 26	8.47877	356.75	1.14454e-08	3.46334e-05
ZSCAN2	zinc finger and SCAN domain containing 2	8.44433	348.336	2.66896e-09	1.48602e-05
DLGAP1	DLG associated protein 1	8.43578	346.275	5.63935e-07	0.000438613
CEACAM18	carcinoembryonic antigen related cell adhesion molecule 18	8.39552	336.746	2.93918e-09	1.57353e-05
CXorf40A	chromosome X open reading frame 40A	8.39108	335.711	9.01854e-09	3.30352e-05
RIPK4	receptor interacting serine/threonine kinase 4	8.35184	326.704	1.33893e-09	1.18913e-05
RPL37	ribosomal protein L37	8.31558	318.595	9.51998e-10	1.10428e-05
SEM1	SEM1 26S proteasome complex subunit	8.27411	309.568	7.33456e-09	3.00275e-05
MON1B	MON1 homolog B, secretory trafficking associated	8.26865	308.397	1.07782e-08	3.33394e-05
AVEN	apoptosis and caspase activation inhibitor	8.21224	296.572	2.68666e-06	0.0013168
ESR1	estrogen receptor 1	8.20976	296.063	1.46674e-06	0.000854237
AIP	aryl hydrocarbon receptor interacting protein	8.19189	292.419	5.9594e-08	8.64082e-05
RSPO1	R-spondin 1	8.17124	288.262	8.02745e-06	0.00301181
POLR2L	RNA polymerase II subunit L	8.15438	284.914	5.29663e-07	0.000428642
CXXC4	CXXC finger protein 4	8.1465	283.362	1.06033e-08	3.33394e-05
COPE	coatomer protein complex subunit epsilon	8.13418	280.953	1.46886e-08	4.08915e-05
GHITM	growth hormone inducible transmembrane protein	8.12969	280.079	1.83052e-09	1.18913e-05
CCDC112	coiled-coil domain containing 112	8.12466	279.105	1.89456e-05	0.0055055
RPS17	ribosomal protein S17	8.10719	275.745	5.64041e-07	0.000438613
NEPRO	nucleolus and neural progenitor protein	8.10226	274.804	9.80681e-08	0.000118701
CASP8AP2	caspase 8 associated protein 2	8.02032	259.632	2.87919e-07	0.000268973
NPRL3	NPR3 like, GATOR1 complex subunit	8.01823	259.256	1.78128e-08	4.51574e-05
CCDC186	coiled-coil domain containing 186	8.01047	257.864	5.63933e-07	0.000438613
OXSM	3-oxoacyl-ACP synthase, mitochondrial	8.00307	256.546	1.33372e-08	3.88921e-05
NDUFC2	NADH:ubiquinone oxidoreductase subunit C2	7.99008	254.246	9.03948e-10	1.10428e-05
BLOC1S2	biogenesis of lysosomal organelles complex 1 subunit 2	7.96609	250.053	3.64504e-08	6.83284e-05
VSIG10	V-set and immunoglobulin domain containing 10	7.96574	249.992	1.85019e-07	0.000196594
DOT1L	DOT1 like histone lysine methyltransferase	7.96184	249.318	1.52603e-06	0.000881647
PIN4	peptidylprolyl cis/trans isomerase, NIMA-interacting 4	7.92308	242.708	9.47894e-09	3.3287e-05
FBXW11	F-box and WD repeat domain containing 11	7.92119	242.39	9.52863e-07	0.000625631
R3HCC1	R3H domain and coiled-coil containing 1	7.91868	241.969	2.00267e-09	1.18913e-05
UBE2L3	ubiquitin conjugating enzyme E2 L3	7.89685	238.336	7.10416e-08	9.41775e-05
C11orf58	chromosome 11 open reading frame 58	7.88805	236.886	3.71599e-08	6.83284e-05
BTBD10	BTB domain containing 10	7.88317	236.087	5.55692e-08	8.40756e-05
FAM49B	family with sequence similarity 49 member B	7.87062	234.042	9.96652e-07	0.000639828
GOLPH3	golgi phosphoprotein 3	7.86545	233.205	1.18161e-05	0.0039537
PIK3R2	phosphoinositide-3-kinase regulatory subunit 2	7.83536	228.391	6.12428e-08	8.78834e-05
TRAPPC5	trafficking protein particle complex 5	7.81198	224.719	5.20369e-08	8.36853e-05
CDC27	cell division cycle 27	7.78287	220.23	5.29927e-08	8.36853e-05
TAF4	TATA-box binding protein associated factor 4	7.76238	217.124	7.54247e-08	9.89981e-05
NPM1	nucleophosmin 1	7.75016	215.294	1.95572e-07	0.000203015
LDB3	LIM domain binding 3	7.73247	212.669	1.79409e-06	0.000987067
SLC30A6	solute carrier family 30 member 6	7.71815	210.57	1.83775e-07	0.000196594
TMEM87A	transmembrane protein 87A	7.68762	206.16	2.31828e-05	0.00631494
ATP5MG	ATP synthase membrane subunit g	7.6871	206.086	1.63969e-08	4.30635e-05
ELL	elongation factor for RNA polymerase II	7.67523	204.397	9.9853e-07	0.000639828
GTF2H5	general transcription factor IIH subunit 5	7.67153	203.873	2.65011e-08	5.85527e-05
SUMO2	small ubiquitin like modifier 2	7.66266	202.624	3.51949e-05	0.00866987
ATXN3	ataxin 3	7.64704	200.442	3.64184e-08	6.83284e-05
RUVBL2	RuvB like AAA ATPase 2	7.64375	199.985	6.90471e-07	0.00049798
LIMD2	LIM domain containing 2	7.63764	199.14	1.41567e-06	0.000838526
RWDD1	RWD domain containing 1	7.62244	197.053	5.31761e-08	8.36853e-05
BTN2A2	butyrophilin subfamily 2 member A2	7.62202	196.995	3.85592e-06	0.00174261
OGFOD2	2-oxoglutarate and iron dependent oxygenase domain containing 2	7.55644	188.241	1.7511e-07	0.00018895
CITED2	Cbp/p300 interacting transactivator with Glu/Asp rich carboxy-terminal domain 2	7.55567	188.141	3.63381e-08	6.83284e-05
YJU2	YJU2 splicing factor homolog	7.54537	186.802	3.10323e-07	0.000286062
MEAF6	MYST/Esa1 associated factor 6	7.53146	185.01	7.02903e-08	9.40775e-05
DCTN1	dynactin subunit 1	7.52947	184.756	6.93879e-08	9.40775e-05
RPS26	ribosomal protein S26	7.49969	180.98	7.86217e-09	3.03993e-05
SSU72	SSU72 homolog, RNA polymerase II CTD phosphatase	7.48376	178.993	1.6308e-07	0.000181599
JOSD2	Josephin domain containing 2	7.46945	177.226	7.84825e-09	3.03993e-05
POC5	POC5 centriolar protein	7.46821	177.074	2.35228e-05	0.00635777
MAP3K14	mitogen-activated protein kinase kinase kinase 14	7.46765	177.005	6.49028e-07	0.00048054
RNPS1	RNA binding protein with serine rich domain 1	7.45002	174.855	1.30773e-07	0.000151692
KANSL1	KAT8 regulatory NSL complex subunit 1	7.44956	174.8	3.26013e-06	0.00151264
PTGES3	prostaglandin E synthase 3	7.43248	172.743	5.4736e-08	8.40756e-05
TMLHE	trimethyllysine hydroxylase, epsilon	7.41752	170.96	2.29516e-08	5.32459e-05
EIF4A1	eukaryotic translation initiation factor 4A1	7.41394	170.536	3.73071e-08	6.83284e-05
TMEM238	transmembrane protein 238	7.38573	167.235	1.86625e-06	0.00101474
B2M	beta-2-microglobulin	7.37655	166.174	5.33714e-08	8.36853e-05
TBC1D10B	TBC1 domain family member 10B	7.36288	164.606	2.76701e-08	6.01804e-05
FKBP8	FKBP prolyl isomerase 8	7.35665	163.897	4.99921e-08	8.36853e-05
ATP5PD	ATP synthase peripheral stalk subunit d	7.32782	160.655	2.80544e-06	0.00135122
TEX30	testis expressed 30	7.32105	159.903	9.2441e-06	0.00330697
ACO1	aconitase 1	7.31814	159.581	2.0219e-05	0.00574365
ZNF45	zinc finger protein 45	7.30849	158.517	9.00312e-06	0.00328921
NDUFS7	NADH:ubiquinone oxidoreductase core subunit S7	7.29301	156.825	8.7286e-07	0.000575819
PCNA	proliferating cell nuclear antigen	7.29152	156.663	1.28767e-07	0.00015062
PEX5	peroxisomal biogenesis factor 5	7.27349	154.717	4.12925e-06	0.00182725
HMGXB3	HMG-box containing 3	7.26244	153.537	4.74618e-06	0.00202652
TMCC1	transmembrane and coiled-coil domain family 1	7.25886	153.156	1.00407e-08	3.3287e-05
BCAP31	B cell receptor associated protein 31	7.25855	153.123	2.00806e-05	0.0057277
STK11	serine/threonine kinase 11	7.2583	153.096	1.60649e-05	0.00490384
RPL19	ribosomal protein L19	7.25543	152.793	9.74543e-07	0.000630937
SNRPC	small nuclear ribonucleoprotein polypeptide C	7.24177	151.353	8.27844e-07	0.000553999
MDM2	MDM2 proto-oncogene	7.23604	150.753	3.64097e-05	0.00889132
CCT3	chaperonin containing TCP1 subunit 3	7.23387	150.526	1.44474e-09	1.18913e-05
GSR	glutathione-disulfide reductase	7.23352	150.49	3.58296e-07	0.000317663
MAP3K5	mitogen-activated protein kinase kinase kinase 5	7.22803	149.918	4.54508e-06	0.00195263
SERPINB6	serpin family B member 6	7.2232	149.417	6.90879e-08	9.40775e-05
CDK12	cyclin dependent kinase 12	7.20717	147.766	2.79536e-06	0.00135122
SLC9A1	solute carrier family 9 member A1	7.20364	147.405	5.62847e-06	0.00232479
PTER	phosphotriesterase related	7.20084	147.119	3.51561e-07	0.000315713
PSMB10	proteasome subunit beta 10	7.2001	147.043	6.95071e-08	9.40775e-05
FIBP	FGF1 intracellular binding protein	7.19892	146.923	1.08548e-06	0.000683678
AURKAIP1	aurora kinase A interacting protein 1	7.18815	145.83	5.40344e-07	0.000434426
TMBIM6	transmembrane BAX inhibitor motif containing 6	7.18338	145.35	3.1776e-06	0.00148925
PSMA3	proteasome subunit alpha 3	7.17821	144.829	7.53161e-06	0.00287223
EIF4A3	eukaryotic translation initiation factor 4A3	7.16988	143.995	1.20434e-07	0.000142066
C5orf63	chromosome 5 open reading frame 63	7.16763	143.772	2.43461e-06	0.00123231
RNF34	ring finger protein 34	7.16548	143.557	8.21325e-07	0.000552291
TNFSF11	TNF superfamily member 11	7.16431	143.44	0.000134384	0.0222157
DCUN1D5	defective in cullin neddylation 1 domain containing 5	7.1534	142.36	1.65512e-06	0.000925241
CEP164	centrosomal protein 164	7.14257	141.296	3.698e-05	0.00899902
VPS33B	VPS33B late endosome and lysosome associated	7.14243	141.282	2.84798e-07	0.000267855
ZNF280D	zinc finger protein 280D	7.13702	140.753	1.07331e-06	0.000679089
SF3B6	splicing factor 3b subunit 6	7.13289	140.351	3.23149e-06	0.00150437
NR3C1	nuclear receptor subfamily 3 group C member 1	7.13112	140.178	1.70766e-05	0.00508988
UBA52	ubiquitin A-52 residue ribosomal protein fusion product 1	7.12932	140.004	5.85597e-09	2.62942e-05
LOXL2	lysyl oxidase like 2	7.08704	135.96	8.09814e-07	0.000552291
CRLF1	cytokine receptor like factor 1	7.08182	135.469	2.40537e-05	0.00645117
WTAP	WT1 associated protein	7.07759	135.072	1.63084e-06	0.000919047
IFT57	intraflagellar transport 57	7.07611	134.934	7.61004e-08	9.89981e-05
VPS18	VPS18 core subunit of CORVET and HOPS complexes	7.07033	134.394	1.28086e-06	0.000771817
NFIC	nuclear factor I C	7.06163	133.587	3.89108e-07	0.000337104
TCEA2	transcription elongation factor A2	7.06106	133.533	2.92452e-07	0.000271386
F8A1	coagulation factor VIII associated 1	7.05013	132.525	6.59152e-09	2.79914e-05
RPS6KB1	ribosomal protein S6 kinase B1	7.04911	132.432	2.10598e-06	0.00109381
PCK2	phosphoenolpyruvate carboxykinase 2, mitochondrial	7.04574	132.123	6.34303e-07	0.000474687
ZNF169	zinc finger protein 169	7.04257	131.833	7.5928e-07	0.00052844
RPL22L1	ribosomal protein L22 like 1	7.03652	131.282	1.3982e-07	0.000159527
VCL	vinculin	7.02078	129.857	1.00207e-06	0.000639828
ARHGAP22	Rho GTPase activating protein 22	7.01953	129.744	5.45764e-06	0.00226094
RPS15	ribosomal protein S15	7.01475	129.315	2.99251e-08	6.31125e-05
TOLLIP	toll interacting protein	7.00691	128.614	1.90173e-06	0.00102205
CREB1	cAMP responsive element binding protein 1	6.99759	127.787	1.42388e-06	0.000839819
UBE2V2	ubiquitin conjugating enzyme E2 V2	6.99302	127.382	2.34022e-08	5.34012e-05
NEMF	nuclear export mediator factor	6.98578	126.745	2.84046e-06	0.00135869
RNASEH1	ribonuclease H1	6.98469	126.649	3.56073e-07	0.000317663
ABHD17A	abhydrolase domain containing 17A	6.96827	125.215	1.24155e-06	0.000764676
SOCS3	suppressor of cytokine signaling 3	6.95363	123.951	0.000159557	0.0252311
KCMF1	potassium channel modulatory factor 1	6.95054	123.686	5.85579e-08	8.57997e-05
TUBB2B	tubulin beta 2B class IIb	6.94637	123.329	1.32963e-07	0.000152957
CINP	cyclin dependent kinase 2 interacting protein	6.92501	121.517	1.32284e-06	0.000793676
HSPA13	heat shock protein family A (Hsp70) member 13	6.9235	121.389	2.42894e-05	0.00650186
CCPG1	cell cycle progression 1	6.91335	120.538	5.88846e-07	0.000452842
MPLKIP	M-phase specific PLK1 interacting protein	6.90424	119.78	6.31796e-07	0.000474687
METTL21A	methyltransferase like 21A	6.89573	119.076	5.68319e-07	0.000439484
GSTT1	glutathione S-transferase theta 1	6.88417	118.125	1.92817e-07	0.000201798
UBAP2	ubiquitin associated protein 2	6.88228	117.97	3.80343e-05	0.00920593
EEF1A2	eukaryotic translation elongation factor 1 alpha 2	6.87312	117.224	2.01521e-08	4.94172e-05
FGD4	FYVE, RhoGEF and PH domain containing 4	6.87289	117.205	1.19237e-05	0.00397061
PSENEN	presenilin enhancer, gamma-secretase subunit	6.86166	116.296	1.74759e-09	1.18913e-05
TIMM8A	translocase of inner mitochondrial membrane 8A	6.85534	115.788	2.58063e-06	0.0012829
C1orf123	CXXC motif containing zinc binding protein	6.84796	115.197	1.7672e-06	0.000976133
KHSRP	KH-type splicing regulatory protein	6.84096	114.639	4.47142e-07	0.000372694
POP7	POP7 homolog, ribonuclease P/MRP subunit	6.83669	114.301	6.73617e-07	0.000493495
IRF8	interferon regulatory factor 8	6.83024	113.791	1.99897e-06	0.00106201
RPS27A	ribosomal protein S27a	6.82606	113.462	0.000410651	0.0489389
VCAM1	vascular cell adhesion molecule 1	6.82026	113.007	6.65378e-07	0.000490039
SOCS5	suppressor of cytokine signaling 5	6.81607	112.679	3.27532e-07	0.00029798
SERPINE2	serpin family E member 2	6.81461	112.565	1.02346e-07	0.000121761
SSB	small RNA binding exonuclease protection factor La	6.803	111.662	6.22366e-07	0.000470817
TSC22D3	TSC22 domain family member 3	6.7973	111.222	3.89911e-07	0.000337104
IFI44L	interferon induced protein 44 like	6.79253	110.855	8.00495e-05	0.0155839
RAB13	RAB13, member RAS oncogene family	6.79092	110.731	2.48485e-06	0.00125319
RETREG1	reticulophagy regulator 1	6.79001	110.662	7.51697e-07	0.000525791
TRAF2	TNF receptor associated factor 2	6.7894	110.615	2.0814e-06	0.00109328
PCDHAC2	protocadherin alpha subfamily C, 2	6.78842	110.54	3.38212e-06	0.00155886
GMEB2	glucocorticoid modulatory element binding protein 2	6.78138	110.001	0.00039011	0.0471776
SEC61A1	Sec61 translocon alpha 1 subunit	6.77772	109.723	1.45246e-06	0.000849478
KMT2D	lysine methyltransferase 2D	6.77685	109.657	1.01692e-05	0.0035037
GBA	glucosylceramidase beta	6.77344	109.398	3.23139e-06	0.00150437
ATP6V1C1	ATPase H+ transporting V1 subunit C1	6.76813	108.996	2.20886e-05	0.00607634
ZNF217	zinc finger protein 217	6.76566	108.809	9.1309e-06	0.00330697
TMEM9B	TMEM9 domain family member B	6.76284	108.597	1.96896e-07	0.000203015
MYO1E	myosin IE	6.76152	108.498	3.1335e-05	0.00790158
PTGR2	prostaglandin reductase 2	6.76058	108.427	3.22669e-05	0.00807805
SHOC2	SHOC2 leucine rich repeat scaffold protein	6.7591	108.316	5.11977e-05	0.0114758
RBX1	ring-box 1	6.75399	107.933	5.84727e-08	8.57997e-05
KLHL10	kelch like family member 10	6.75173	107.764	1.25844e-06	0.000764926
SLC9A6	solute carrier family 9 member A6	6.74426	107.207	1.24736e-06	0.000764872
CBX1	chromobox 1	6.7284	106.035	1.44832e-06	0.000849478
MTAP	methylthioadenosine phosphorylase	6.714	104.982	4.3551e-06	0.00188949
PPID	peptidylprolyl isomerase D	6.70028	103.989	5.92852e-07	0.000453418
HEXDC	hexosaminidase D	6.69829	103.845	2.63553e-06	0.0013009
MAPK8	mitogen-activated protein kinase 8	6.69659	103.723	0.000119723	0.0205486
DYNLL1	dynein light chain LC8-type 1	6.69529	103.63	8.47212e-07	0.000562187
WIPI1	WD repeat domain, phosphoinositide interacting 1	6.69137	103.348	3.63172e-06	0.00165743
HNRNPAB	heterogeneous nuclear ribonucleoprotein A/B	6.68645	102.997	4.04678e-07	0.000345586
ISY1	ISY1 splicing factor homolog	6.6722	101.984	2.22113e-05	0.00608602
ATP6V1B2	ATPase H+ transporting V1 subunit B2	6.67122	101.915	2.22331e-07	0.000221053
RNF146	ring finger protein 146	6.66777	101.671	1.39133e-05	0.00443232
DNMT3A	DNA methyltransferase 3 alpha	6.65462	100.749	5.19893e-05	0.0116345
SUPT16H	SPT16 homolog, facilitates chromatin remodeling subunit	6.65082	100.484	7.03037e-06	0.00277222
MRPS12	mitochondrial ribosomal protein S12	6.64785	100.277	1.76278e-06	0.000976133
COX7B	cytochrome c oxidase subunit 7B	6.64618	100.161	8.01503e-07	0.000549582
ZNF239	zinc finger protein 239	6.64586	100.139	1.5615e-08	4.17986e-05
RGS16	regulator of G protein signaling 16	6.64176	99.8547	0.000110646	0.0194462
ULK1	unc-51 like autophagy activating kinase 1	6.63016	99.0551	4.9944e-05	0.0112668
PSMB8	proteasome subunit beta 8	6.62367	98.6106	4.49307e-08	7.62698e-05
PRPF39	pre-mRNA processing factor 39	6.6229	98.5578	6.944e-06	0.00274594
TMBIM4	transmembrane BAX inhibitor motif containing 4	6.61637	98.1126	1.39209e-05	0.00443232
NIPSNAP1	nipsnap homolog 1	6.60823	97.5609	4.4002e-08	7.62698e-05
gig2l	grass carp reovirus (GCRV)-induced gene 2l	6.60764	97.5211	7.3758e-07	0.000521154
DAB1	DAB adaptor protein 1	6.60437	97.3003	7.26839e-06	0.00281701
NRG1	neuregulin 1	6.60224	97.1566	9.73532e-06	0.00343065
HIST1H4I	histone cluster 1 H4 family member i	6.60124	97.089	9.61452e-05	0.0176789
SRRM1	serine and arginine repetitive matrix 1	6.60104	97.0757	0.000151906	0.0244446
PLB1	phospholipase B1	6.58956	96.3065	0.000165118	0.0258646
ZNF583	zinc finger protein 583	6.58916	96.28	2.04817e-05	0.00578286
AFF1	AF4/FMR2 family member 1	6.58221	95.817	1.79089e-05	0.00528143
PPP2R2C	protein phosphatase 2 regulatory subunit Bgamma	6.57677	95.4563	5.52855e-07	0.000438613
RPL18A	ribosomal protein L18a	6.56853	94.913	3.32928e-08	6.81499e-05
AP2M1	adaptor related protein complex 2 subunit mu 1	6.56812	94.886	8.18274e-07	0.000552291
PLPP2	phospholipid phosphatase 2	6.56186	94.4753	3.13934e-05	0.007902
CASTOR2	cytosolic arginine sensor for mTORC1 subunit 2	6.55513	94.035	1.89686e-06	0.00102205
CWC15	CWC15 spliceosome associated protein homolog	6.55479	94.0134	4.04688e-07	0.000345586
PEX13	peroxisomal biogenesis factor 13	6.54994	93.6973	1.83948e-05	0.00539044
UQCRC1	ubiquinol-cytochrome c reductase core protein 1	6.54388	93.3047	1.81495e-06	0.000994614
AKAP10	A-kinase anchoring protein 10	6.54298	93.2465	4.8206e-06	0.00204304
GADD45A	growth arrest and DNA damage inducible alpha	6.53695	92.858	2.00074e-05	0.0057277
ANKRD39	ankyrin repeat domain 39	6.53253	92.5738	1.25494e-05	0.00412959
RNF152	ring finger protein 152	6.52791	92.2775	4.45118e-05	0.0103252
ARL14EP	ADP ribosylation factor like GTPase 14 effector protein	6.52749	92.2507	7.12824e-05	0.0143384
SNX18	sorting nexin 18	6.51975	91.7573	3.33737e-05	0.00832518
SPATA2	spermatogenesis associated 2	6.51485	91.4459	5.46243e-05	0.0120117
CSNK2B	casein kinase 2 beta	6.51114	91.2114	9.9104e-06	0.00345101
HCAR3	hydroxycarboxylic acid receptor 3	6.4957	90.2404	0.000204889	0.0299575
HCFC1	host cell factor C1	6.49554	90.2305	1.30141e-05	0.00424238
UBFD1	ubiquitin family domain containing 1	6.49381	90.1219	5.0038e-06	0.0020916
WDR13	WD repeat domain 13	6.49273	90.055	2.72711e-07	0.000261508
MCAM	melanoma cell adhesion molecule	6.48335	89.471	2.34136e-06	0.0012026
VDAC2	voltage dependent anion channel 2	6.46769	88.5051	2.59534e-07	0.000250874
CHCHD6	coiled-coil-helix-coiled-coil-helix domain containing 6	6.45881	87.9622	2.40034e-07	0.000236962
GSE1	Gse1 coiled-coil protein	6.45473	87.7138	5.57457e-05	0.0121432
PPP1R13B	protein phosphatase 1 regulatory subunit 13B	6.45382	87.6581	1.17404e-06	0.000729554
TMUB2	transmembrane and ubiquitin like domain containing 2	6.45035	87.4477	7.62314e-06	0.00289919
SLC11A2	solute carrier family 11 member 2	6.4479	87.2996	6.56481e-06	0.00265636
ENAH	ENAH actin regulator	6.44348	87.0325	2.10667e-05	0.00587651
LYRM1	LYR motif containing 1	6.44229	86.9608	4.03871e-06	0.00181477
NYAP2	neuronal tyrosine-phosphorylated phosphoinositide-3-kinase adaptor 2	6.43622	86.5955	8.43655e-05	0.0161976
RNF41	ring finger protein 41	6.43108	86.2876	4.85827e-06	0.00204304
ATP4A	ATPase H+/K+ transporting subunit alpha	6.43065	86.2621	1.14928e-05	0.00385922
OSTC	oligosaccharyltransferase complex non-catalytic subunit	6.42833	86.1229	5.54908e-08	8.40756e-05
DLD	dihydrolipoamide dehydrogenase	6.41093	85.0904	8.15574e-07	0.000552291
SRSF2	serine and arginine rich splicing factor 2	6.41018	85.0463	6.42378e-05	0.013446
SURF1	SURF1 cytochrome c oxidase assembly factor	6.40053	84.4794	7.78669e-07	0.000536582
BLCAP	BLCAP apoptosis inducing factor	6.39906	84.3937	2.02362e-08	4.94172e-05
CSTF3	cleavage stimulation factor subunit 3	6.38953	83.8381	3.61204e-08	6.83284e-05
LGMN	legumain	6.38904	83.8091	1.77921e-05	0.00525812
ZNF71	zinc finger protein 71	6.38206	83.4047	3.16746e-06	0.00148925
KIF1BP	KIF1 binding protein	6.37285	82.8741	6.20938e-06	0.00252724
TAF2	TATA-box binding protein associated factor 2	6.3606	82.1732	2.06727e-05	0.00581557
PLEKHM1	pleckstrin homology and RUN domain containing M1	6.3539	81.7927	8.83018e-06	0.00326893
B3GNT3	UDP-GlcNAc:betaGal beta-1,3-N-acetylglucosaminyltransferase 3	6.34674	81.3877	7.22687e-07	0.000513237
SCO2	SCO cytochrome c oxidase assembly protein 2	6.34388	81.2268	1.32996e-06	0.000794523
CSTF2	cleavage stimulation factor subunit 2	6.34165	81.1013	3.93762e-05	0.00947827
TLCD2	TLC domain containing 2	6.33026	80.4632	4.04485e-05	0.00964081
TCF25	transcription factor 25	6.31013	79.3487	4.39949e-05	0.0102577
CEP78	centrosomal protein 78	6.30928	79.3015	1.28402e-05	0.00419552
POLRMT	RNA polymerase mitochondrial	6.30592	79.1172	4.24082e-07	0.000357759
NDUFA5	NADH:ubiquinone oxidoreductase subunit A5	6.30312	78.9639	1.84816e-05	0.00540451
AGGF1	angiogenic factor with G-patch and FHA domains 1	6.2999	78.7878	0.000366197	0.0450688
BBX	BBX high mobility group box domain containing	6.29612	78.5816	2.13121e-07	0.00021342
ZBTB22	zinc finger and BTB domain containing 22	6.29318	78.4216	4.10078e-08	7.31805e-05
PSMA7	proteasome subunit alpha 7	6.28754	78.1156	9.31696e-08	0.000114768
SLC25A6	solute carrier family 25 member 6	6.28625	78.0458	3.77543e-06	0.00171179
RPA1	replication protein A1	6.26943	77.1413	1.35444e-05	0.00437429
AARS	alanyl-tRNA synthetase	6.26785	77.057	7.50152e-06	0.00286861
RAB14	RAB14, member RAS oncogene family	6.26513	76.9118	7.17816e-06	0.00279878
SLC48A1	solute carrier family 48 member 1	6.26399	76.8509	6.65624e-06	0.00267007
NRBP1	nuclear receptor binding protein 1	6.26227	76.7592	4.83737e-06	0.00204304
RCOR1	REST corepressor 1	6.25656	76.4561	1.97036e-05	0.00566662
GSPT1	G1 to S phase transition 1	6.25439	76.3412	9.40276e-06	0.00334736
BRK1	BRICK1 subunit of SCAR/WAVE actin nucleating complex	6.25235	76.2334	7.32249e-06	0.00281701
HGH1	HGH1 homolog	6.24838	76.0241	1.92654e-06	0.0010314
NDFIP1	Nedd4 family interacting protein 1	6.24711	75.9571	4.35739e-06	0.00188949
MAGOH	mago homolog, exon junction complex subunit	6.24103	75.6377	4.04165e-06	0.00181477
CATSPERD	cation channel sperm associated auxiliary subunit delta	6.24097	75.6343	2.50991e-05	0.0066673
RNF213	ring finger protein 213	6.23935	75.5495	9.8261e-05	0.0178846
FIS1	fission, mitochondrial 1	6.23894	75.528	4.99601e-06	0.0020916
GCA	grancalcin	6.23656	75.4035	2.00679e-07	0.000204591
EIF4A2	eukaryotic translation initiation factor 4A2	6.22882	75.0003	1.66115e-05	0.00501571
SOD2	superoxide dismutase 2	6.22408	74.7541	8.97277e-06	0.00328675
MZT2B	mitotic spindle organizing protein 2B	6.21473	74.271	1.03781e-06	0.000659625
URI1	URI1 prefoldin like chaperone	6.20199	73.6183	0.000120282	0.0205684
TMEM106A	transmembrane protein 106A	6.19806	73.4177	9.70501e-05	0.0177983
RPS24	ribosomal protein S24	6.19775	73.402	7.78689e-07	0.000536582
KIRREL1	kirre like nephrin family adhesion molecule 1	6.1969	73.3587	1.24383e-05	0.00410273
PDXK	pyridoxal kinase	6.19116	73.0678	2.53449e-06	0.00126902
HNRNPH1	heterogeneous nuclear ribonucleoprotein H1	6.18936	72.9765	0.000317479	0.0407184
DDI2	DNA damage inducible 1 homolog 2	6.187	72.8571	1.62639e-05	0.00495372
LSM6	LSM6 homolog, U6 small nuclear RNA and mRNA degradation associated	6.18293	72.6522	9.16818e-06	0.00330697
WDR76	WD repeat domain 76	6.17938	72.4733	1.93974e-05	0.00559011
AAR2	AAR2 splicing factor	6.17491	72.2493	5.73063e-05	0.0123863
RTN4	reticulon 4	6.17418	72.2125	9.85313e-05	0.017899
LYG2	lysozyme g2	6.17039	72.023	2.90298e-05	0.00748298
FAM104A	family with sequence similarity 104 member A	6.16184	71.5976	5.57544e-07	0.000438613
LAMTOR2	late endosomal/lysosomal adaptor, MAPK and MTOR activator 2	6.16034	71.5234	2.74536e-06	0.00134084
MPC1	mitochondrial pyruvate carrier 1	6.15459	71.2388	2.32669e-06	0.0011995
COPZ1	coatomer protein complex subunit zeta 1	6.1456	70.7962	6.42348e-05	0.013446
RBM12B	RNA binding motif protein 12B	6.14324	70.6805	0.000417758	0.0494724
CPA1	carboxypeptidase A1	6.13631	70.3419	7.80291e-05	0.0152332
PSMC4	proteasome 26S subunit, ATPase 4	6.13265	70.1636	9.70088e-07	0.000630937
MRPL46	mitochondrial ribosomal protein L46	6.12536	69.8098	1.54246e-07	0.000173148
YIPF4	Yip1 domain family member 4	6.12328	69.7092	1.52331e-05	0.00475421
SET	SET nuclear proto-oncogene	6.11308	69.218	4.13492e-06	0.00182725
vig	VHSV-induced protein	6.1053	68.8461	0.000372376	0.0455874
METTL26	methyltransferase like 26	6.10211	68.694	7.14677e-06	0.00279437
NDUFB3	NADH:ubiquinone oxidoreductase subunit B3	6.09803	68.5	2.33629e-05	0.00632761
PRELID3B	PRELI domain containing 3B	6.0953	68.3704	1.44154e-05	0.00453
PI4KB	phosphatidylinositol 4-kinase beta	6.0947	68.3418	2.7635e-06	0.00134499
BDKRB2	bradykinin receptor B2	6.09005	68.1221	0.000224224	0.0319783
SELENOT	selenoprotein T	6.0815	67.7197	7.75214e-08	9.99128e-05
PPP1R7	protein phosphatase 1 regulatory subunit 7	6.07137	67.2457	2.44729e-05	0.00653839
ASPH	aspartate beta-hydroxylase	6.06809	67.0928	8.75411e-05	0.0165786
ZNF544	zinc finger protein 544	6.0661	67.0004	1.1506e-05	0.00385922
KPNB1	karyopherin subunit beta 1	6.06591	66.9919	5.56401e-05	0.0121432
LLPH	LLP homolog, long-term synaptic facilitation factor	6.06332	66.8717	2.74293e-07	0.000261508
ZNF839	zinc finger protein 839	6.06326	66.8689	2.66513e-06	0.00131086
PSMD4	proteasome 26S subunit, non-ATPase 4	6.06255	66.836	1.52647e-06	0.000881647
AS3MT	arsenite methyltransferase	6.06105	66.7662	0.000251559	0.0347723
SLC2A8	solute carrier family 2 member 8	6.05416	66.4483	3.66955e-05	0.0089454
LYG1	lysozyme g1	6.05093	66.2998	1.23701e-05	0.00408991
PTEN	phosphatase and tensin homolog	6.0327	65.4671	2.46394e-05	0.00657028
RGS3	regulator of G protein signaling 3	6.02582	65.1556	3.02327e-05	0.00767927
EIF4G2	eukaryotic translation initiation factor 4 gamma 2	6.02551	65.1417	9.91706e-06	0.00345101
MBNL2	muscleblind like splicing regulator 2	6.02152	64.9619	2.36329e-05	0.00636282
BMP10	bone morphogenetic protein 10	6.01986	64.887	8.56774e-09	3.22321e-05
SBDS	SBDS ribosome maturation factor	6.01551	64.6918	9.46075e-08	0.000115517
DAXX	death domain associated protein	6.00944	64.4199	7.89375e-06	0.0029777
ZMIZ2	zinc finger MIZ-type containing 2	6.00431	64.1913	5.46103e-05	0.0120117
SERTAD2	SERTA domain containing 2	5.99797	63.9102	6.89971e-05	0.0140822
UBE2D2	ubiquitin conjugating enzyme E2 D2	5.9945	63.7563	6.59574e-06	0.00266114
COMMD4	COMM domain containing 4	5.99331	63.7038	8.23453e-05	0.0159861
NHSL2	NHS like 2	5.98701	63.4264	8.30495e-05	0.0160557
TOPORS	TOP1 binding arginine/serine rich protein	5.98659	63.4081	2.85634e-05	0.00739012
SAP30L	SAP30 like	5.9822	63.2152	6.75793e-05	0.0139359
LMAN2	lectin, mannose binding 2	5.97864	63.0595	1.12647e-06	0.000706299
FYTTD1	forty-two-three domain containing 1	5.97166	62.7552	0.000235094	0.0329878
SNF8	SNF8 subunit of ESCRT-II	5.97107	62.7293	2.03554e-06	0.00107733
BAG3	BCL2 associated athanogene 3	5.96754	62.5763	7.18013e-05	0.0143598
SPART	spartin	5.96608	62.5127	4.68848e-06	0.00200804
NDUFS8	NADH:ubiquinone oxidoreductase core subunit S8	5.96562	62.4929	8.35968e-06	0.0031113
MED25	mediator complex subunit 25	5.96241	62.3541	4.35134e-06	0.00188949
MSL1	MSL complex subunit 1	5.96179	62.3271	8.01086e-06	0.00301181
GRAMD1B	GRAM domain containing 1B	5.95719	62.1289	6.90047e-06	0.0027365
HNRNPUL1	heterogeneous nuclear ribonucleoprotein U like 1	5.95196	61.904	1.9795e-06	0.0010557
H2AFZ	H2A histone family member Z	5.94294	61.5181	5.35076e-08	8.36853e-05
TPM2	tropomyosin 2	5.94009	61.3966	1.6164e-06	0.000914614
RPL13	ribosomal protein L13	5.92811	60.8889	4.49131e-05	0.0103849
THRB	thyroid hormone receptor beta	5.92422	60.7249	1.15217e-06	0.000719173
ZNF135	zinc finger protein 135	5.92285	60.6674	9.52585e-06	0.00337392
TRADD	TNFRSF1A associated via death domain	5.92278	60.6645	0.000260294	0.035661
GNB1	G protein subunit beta 1	5.92019	60.5557	7.16449e-05	0.0143598
ARNT	aryl hydrocarbon receptor nuclear translocator	5.91229	60.2251	1.2582e-05	0.00413055
GSTA1	glutathione S-transferase alpha 1	5.90054	59.7365	9.25399e-06	0.00330697
KDM5C	lysine demethylase 5C	5.89742	59.6075	7.28662e-06	0.00281701
STX16	syntaxin 16	5.89715	59.5964	1.21011e-05	0.00402009
TYMP	thymidine phosphorylase	5.8932	59.4335	1.11018e-05	0.00376315
NAGPA	N-acetylglucosamine-1-phosphodiester alpha-N-acetylglucosaminidase	5.89077	59.3334	4.79895e-06	0.00204278
CPNE1	copine 1	5.88707	59.1815	3.44571e-07	0.000311445
P4HA2	prolyl 4-hydroxylase subunit alpha 2	5.88314	59.0204	0.000266208	0.0361158
ATP2A2	ATPase sarcoplasmic/endoplasmic reticulum Ca2+ transporting 2	5.88111	58.9371	0.000242877	0.0338751
ORAI2	ORAI calcium release-activated calcium modulator 2	5.8779	58.8065	4.61636e-07	0.000380221
AHNAK2	AHNAK nucleoprotein 2	5.87373	58.6365	3.09571e-06	0.0014607
AGO3	argonaute RISC catalytic component 3	5.87044	58.5031	1.36535e-05	0.00438006
PSME3	proteasome activator subunit 3	5.86756	58.3864	5.26081e-05	0.0117165
GTSF1	gametocyte specific factor 1	5.8654	58.2991	6.78406e-07	0.000494402
C12orf43	chromosome 12 open reading frame 43	5.85544	57.8978	2.19249e-05	0.00606727
MARCH7	membrane associated ring-CH-type finger 7	5.85295	57.798	5.8007e-05	0.0124989
RBMX2	RNA binding motif protein X-linked 2	5.84221	57.3692	2.16155e-05	0.00599355
MAPK9	mitogen-activated protein kinase 9	5.8422	57.3692	4.75088e-05	0.0108421
CENPT	centromere protein T	5.84129	57.3329	3.01783e-05	0.00767927
B3GALT2	beta-1,3-galactosyltransferase 2	5.83527	57.0943	2.83136e-06	0.00135869
SF3B3	splicing factor 3b subunit 3	5.82797	56.8061	5.59819e-05	0.0121756
CTU2	cytosolic thiouridylase subunit 2	5.8262	56.7364	7.72772e-06	0.00293095
JUNB	JunB proto-oncogene, AP-1 transcription factor subunit	5.81893	56.4512	1.63842e-05	0.00496863
KIAA1143	KIAA1143	5.80983	56.0961	7.09548e-06	0.00278213
PPCDC	phosphopantothenoylcysteine decarboxylase	5.79448	55.5024	9.49143e-06	0.00337031
ZC3HC1	zinc finger C3HC-type containing 1	5.7944	55.4995	4.75173e-07	0.000389069
CBX2	chromobox 2	5.78976	55.3214	1.01192e-05	0.00349515
GATC	glutamyl-tRNA amidotransferase subunit C	5.78027	54.9585	7.50611e-07	0.000525791
ABCC11	ATP binding cassette subfamily C member 11	5.77862	54.8958	6.8157e-05	0.0140135
SH3GL1	SH3 domain containing GRB2 like 1, endophilin A2	5.77653	54.8162	4.93248e-05	0.0111638
NFYA	nuclear transcription factor Y subunit alpha	5.7733	54.6938	4.13727e-06	0.00182725
C9orf78	chromosome 9 open reading frame 78	5.77308	54.6853	9.09155e-05	0.0169866
TM7SF2	transmembrane 7 superfamily member 2	5.76564	54.4039	4.15144e-05	0.00981086
CNIH4	cornichon family AMPA receptor auxiliary protein 4	5.76043	54.2078	2.84648e-07	0.000267855
CHMP1B	charged multivesicular body protein 1B	5.75494	54.002	8.89507e-06	0.00328389
TAF12	TATA-box binding protein associated factor 12	5.75024	53.8264	0.000212057	0.0308436
IFIH1	interferon induced with helicase C domain 1	5.73769	53.3601	3.96735e-05	0.00948857
SPCS1	signal peptidase complex subunit 1	5.73467	53.2487	6.15707e-05	0.0130051
SLC12A9	solute carrier family 12 member 9	5.73046	53.0933	0.000107712	0.0190507
SRSF3	serine and arginine rich splicing factor 3	5.72913	53.0444	2.27082e-05	0.00620995
CYP2D7	cytochrome P450 family 2 subfamily D member 7 (gene/pseudogene)	5.72776	52.9941	2.60416e-08	5.84655e-05
PDCD4	programmed cell death 4	5.71433	52.503	5.8783e-05	0.0125882
NUCB2	nucleobindin 2	5.71058	52.3668	2.53477e-05	0.00670774
INA	internexin neuronal intermediate filament protein alpha	5.71048	52.3632	8.92024e-05	0.0168246
BRI3	brain protein I3	5.70565	52.1883	6.77782e-08	9.40775e-05
AP2S1	adaptor related protein complex 2 subunit sigma 1	5.69455	51.7883	5.19197e-06	0.0021573
DUT	deoxyuridine triphosphatase	5.69352	51.7511	1.88394e-05	0.00549758
ZC3H13	zinc finger CCCH-type containing 13	5.69239	51.7107	0.00019196	0.0286387
MBD5	methyl-CpG binding domain protein 5	5.68555	51.4662	3.21242e-05	0.00805682
LEPROT	leptin receptor overlapping transcript	5.67747	51.1788	4.52734e-05	0.0104162
C12orf66	chromosome 12 open reading frame 66	5.6707	50.939	8.6417e-08	0.000110356
RALB	RAS like proto-oncogene B	5.65803	50.4937	9.01354e-05	0.0168861
CCT4	chaperonin containing TCP1 subunit 4	5.65522	50.3953	2.62027e-06	0.00129796
LDB1	LIM domain binding 1	5.65255	50.3024	9.18715e-05	0.0171192
CCNE1	cyclin E1	5.6505	50.2309	6.1719e-05	0.0130132
NUP54	nucleoporin 54	5.6469	50.1055	3.80524e-05	0.00920593
TRIM16	tripartite motif containing 16	5.64681	50.1025	5.56996e-05	0.0121432
PER2	period circadian regulator 2	5.634	49.6595	4.5665e-05	0.010489
HIPK1	homeodomain interacting protein kinase 1	5.63352	49.6432	7.17637e-05	0.0143598
TOB2	transducer of ERBB2, 2	5.62434	49.3281	0.000101529	0.0182634
GDPD3	glycerophosphodiester phosphodiesterase domain containing 3	5.62415	49.3217	7.06755e-06	0.00277901
SPOP	speckle type BTB/POZ protein	5.61457	48.9953	0.000187588	0.0281372
LRP2BP	LRP2 binding protein	5.60752	48.7565	2.04349e-05	0.00578286
RBM38	RNA binding motif protein 38	5.60726	48.7476	1.74864e-05	0.00520088
RPL30	ribosomal protein L30	5.60244	48.5849	1.57968e-05	0.00487546
W07G4.4	putative aminopeptidase W07G4.4	5.60039	48.5161	1.82521e-05	0.0053599
TBP	TATA-box binding protein	5.59329	48.2779	4.00345e-05	0.0095585
TUBG1	tubulin gamma 1	5.59127	48.2102	1.33107e-05	0.00431883
FBXL20	F-box and leucine rich repeat protein 20	5.59028	48.1772	0.00010151	0.0182634
RPL7L1	ribosomal protein L7 like 1	5.59012	48.172	1.55031e-06	0.00088805
RAB4B	RAB4B, member RAS oncogene family	5.587	48.0679	7.06433e-05	0.0143384
MORF4L1	mortality factor 4 like 1	5.58465	47.9895	2.33408e-05	0.00632761
LCP1	lymphocyte cytosolic protein 1	5.58295	47.9332	5.44021e-05	0.0120008
NDUFB7	NADH:ubiquinone oxidoreductase subunit B7	5.5768	47.729	3.20062e-08	6.64941e-05
SECISBP2	SECIS binding protein 2	5.57534	47.6808	6.38759e-05	0.0134106
TMEM129	transmembrane protein 129	5.57497	47.6687	0.000155882	0.0247978
BRD3	bromodomain containing 3	5.57299	47.6034	9.29854e-05	0.0172805
PMPCB	peptidase, mitochondrial processing beta subunit	5.56366	47.2964	6.71397e-08	9.40775e-05
PDAP1	PDGFA associated protein 1	5.55386	46.9763	6.45799e-05	0.0134569
COPS6	COP9 signalosome subunit 6	5.55299	46.9479	5.21695e-07	0.000424663
DRG2	developmentally regulated GTP binding protein 2	5.54907	46.8204	9.59311e-05	0.0176629
MAZ	MYC associated zinc finger protein	5.53989	46.5234	5.53137e-05	0.012125
ZC3H15	zinc finger CCCH-type containing 15	5.53699	46.4302	0.000315566	0.0406339
AZIN1	antizyme inhibitor 1	5.52527	46.0545	0.000161969	0.0255036
CXorf65	chromosome X open reading frame 65	5.52333	45.9927	1.03515e-05	0.00354896
PSMB4	proteasome subunit beta 4	5.51994	45.8847	4.14622e-07	0.00035191
DENR	density regulated re-initiation and release factor	5.50899	45.5377	0.000224566	0.0319944
SFPQ	splicing factor proline and glutamine rich	5.50783	45.5012	1.55587e-05	0.00483414
DYRK1A	dual specificity tyrosine phosphorylation regulated kinase 1A	5.50748	45.49	0.000312105	0.0403001
GIGYF2	GRB10 interacting GYF protein 2	5.50633	45.4539	7.22635e-06	0.0028097
PIEZO1	piezo type mechanosensitive ion channel component 1	5.50252	45.334	0.000116194	0.0201656
ZNF613	zinc finger protein 613	5.50223	45.325	9.40968e-05	0.0174173
FANCE	FA complementation group E	5.50208	45.3201	0.000176376	0.0268314
RRP8	ribosomal RNA processing 8	5.50189	45.314	8.96814e-05	0.0168485
MPP5	membrane palmitoylated protein 5	5.49941	45.2363	3.59251e-06	0.00164702
POGZ	pogo transposable element derived with ZNF domain	5.49769	45.1826	0.00010601	0.0188697
DPM1	dolichyl-phosphate mannosyltransferase subunit 1, catalytic	5.49375	45.0593	3.89263e-05	0.00939056
MAIP1	matrix AAA peptidase interacting protein 1	5.49106	44.9754	3.49139e-05	0.00863205
METTL17	methyltransferase like 17	5.47916	44.6059	2.98441e-05	0.00761231
MAOB	monoamine oxidase B	5.47514	44.4817	0.00027821	0.0372718
POLD2	DNA polymerase delta 2, accessory subunit	5.46342	44.1219	0.000167719	0.0260593
CLASRP	CLK4 associating serine/arginine rich protein	5.45959	44.0047	2.75679e-05	0.00717256
DCTN3	dynactin subunit 3	5.45731	43.9353	4.76044e-05	0.010845
ZNF836	zinc finger protein 836	5.45636	43.9065	0.000120136	0.0205684
SNX9	sorting nexin 9	5.45496	43.8639	3.20042e-05	0.00804121
RC3H2	ring finger and CCCH-type domains 2	5.45134	43.754	0.000147495	0.0239005
UBE2H	ubiquitin conjugating enzyme E2 H	5.43996	43.4102	0.000112712	0.0197345
TRAPPC1	trafficking protein particle complex 1	5.43673	43.3131	9.13123e-08	0.000114768
FAM19A5	family with sequence similarity 19 member A5, C-C motif chemokine like	5.43611	43.2943	0.00036556	0.0450303
TTC38	tetratricopeptide repeat domain 38	5.43063	43.1304	0.000302467	0.0395183
ATP5PO	ATP synthase peripheral stalk subunit OSCP	5.4288	43.0755	9.78574e-05	0.0178819
AKR1A1	aldo-keto reductase family 1 member A1	5.42243	42.8857	1.88543e-06	0.00102117
LRIF1	ligand dependent nuclear receptor interacting factor 1	5.41985	42.8092	1.60328e-05	0.00490384
OTUD3	OTU deubiquitinase 3	5.4081	42.462	0.000210857	0.0307332
HSBP1	heat shock factor binding protein 1	5.40673	42.4217	3.43165e-05	0.0085298
PSMC6	proteasome 26S subunit, ATPase 6	5.40588	42.3967	2.93791e-05	0.00754506
SMIM22	small integral membrane protein 22	5.40509	42.3734	0.000122875	0.020858
NUDT12	nudix hydrolase 12	5.4032	42.3181	1.00371e-07	0.00012044
TMEM184C	transmembrane protein 184C	5.40056	42.2408	0.000104707	0.0186856
CWF19L2	CWF19 like cell cycle control factor 2	5.3964	42.1191	0.000106545	0.0189406
PTPN4	protein tyrosine phosphatase non-receptor type 4	5.39516	42.0828	9.19279e-06	0.00330697
FRK	fyn related Src family tyrosine kinase	5.39363	42.0383	1.18745e-05	0.00396371
NCL	nucleolin	5.39052	41.9478	2.14775e-05	0.00596718
TMA7	translation machinery associated 7 homolog	5.3895	41.9179	1.69947e-07	0.000184811
VDR	vitamin D receptor	5.37793	41.5831	6.07085e-05	0.0128816
BOD1L1	biorientation of chromosomes in cell division 1 like 1	5.37191	41.4102	6.84916e-05	0.0140408
NANS	N-acetylneuraminate synthase	5.36997	41.3546	0.000166259	0.0259153
SOD1	superoxide dismutase 1	5.36792	41.2956	0.000139073	0.022855
SNX16	sorting nexin 16	5.35858	41.0291	0.000115414	0.0200562
AACS	acetoacetyl-CoA synthetase	5.35785	41.0084	0.000132956	0.0220582
TIAL1	TIA1 cytotoxic granule associated RNA binding protein like 1	5.35434	40.9089	4.28582e-05	0.0100601
SNX1	sorting nexin 1	5.35389	40.8961	0.000125383	0.0211036
CHST8	carbohydrate sulfotransferase 8	5.34738	40.7119	0.000125268	0.0211036
AUP1	AUP1 lipid droplet regulating VLDL assembly factor	5.3449	40.642	0.000231395	0.0326995
ANK3	ankyrin 3	5.34322	40.5948	0.000152553	0.0244921
RNF212B	ring finger protein 212B	5.34085	40.5282	0.000220917	0.0317344
RENBP	renin binding protein	5.34067	40.5231	0.000232516	0.0327858
BRD1	bromodomain containing 1	5.33915	40.4803	0.000156471	0.0248347
SF3A3	splicing factor 3a subunit 3	5.339	40.4763	0.00017936	0.0272258
SIN3A	SIN3 transcription regulator family member A	5.33779	40.4421	8.55822e-05	0.016341
RBM39	RNA binding motif protein 39	5.3358	40.3864	0.000172021	0.0264288
UBE2G2	ubiquitin conjugating enzyme E2 G2	5.32392	40.0553	0.000113487	0.0198203
RLN3	relaxin 3	5.31753	39.8781	0.000220393	0.0317245
NKIRAS2	NFKB inhibitor interacting Ras like 2	5.30264	39.4688	0.000388373	0.0470903
GNPTG	N-acetylglucosamine-1-phosphate transferase subunit gamma	5.29853	39.3564	5.43051e-07	0.000434426
CUL1	cullin 1	5.28262	38.9248	3.09142e-05	0.00782381
PRDX5	peroxiredoxin 5	5.28045	38.8665	2.00636e-05	0.0057277
SELENBP1	selenium binding protein 1	5.27254	38.654	9.9241e-05	0.0179634
PTP4A2	protein tyrosine phosphatase 4A2	5.27145	38.6245	8.41721e-05	0.0161976
RRAGC	Ras related GTP binding C	5.26988	38.5827	0.000154887	0.0246676
TLDC1	MTOR associated protein, eak-7 homolog	5.25977	38.3133	0.000340903	0.0428654
HDAC5	histone deacetylase 5	5.25609	38.2156	0.000139618	0.0228906
CAPNS1	calpain small subunit 1	5.25536	38.1961	2.21883e-05	0.00608602
IGHMBP2	immunoglobulin mu DNA binding protein 2	5.25389	38.1574	9.96682e-06	0.00345107
SETX	senataxin	5.25298	38.1334	0.000283032	0.0377362
DTYMK	deoxythymidylate kinase	5.25238	38.1175	1.13638e-05	0.00383929
OXLD1	oxidoreductase like domain containing 1	5.25187	38.104	1.77028e-05	0.00524285
BAG5	BCL2 associated athanogene 5	5.24804	38.003	6.62826e-06	0.00266653
ZNF629	zinc finger protein 629	5.24686	37.972	7.48815e-05	0.0148056
STARD10	StAR related lipid transfer domain containing 10	5.24665	37.9664	0.000108512	0.0191679
PARP12	poly(ADP-ribose) polymerase family member 12	5.2464	37.9598	0.000140345	0.0229828
EMC4	ER membrane protein complex subunit 4	5.24551	37.9363	1.60166e-06	0.00090997
MAP7	microtubule associated protein 7	5.24291	37.868	0.000170607	0.02635
RNF168	ring finger protein 168	5.23973	37.7848	3.75135e-06	0.00170643
LCOR	ligand dependent nuclear receptor corepressor	5.23239	37.593	0.000107468	0.0190319
RCHY1	ring finger and CHY zinc finger domain containing 1	5.22912	37.5079	0.000100802	0.0182222
BAG1	BCL2 associated athanogene 1	5.22145	37.309	4.34206e-05	0.0101408
CRIPT	CXXC repeat containing interactor of PDZ3 domain	5.2202	37.2767	4.61417e-05	0.010581
HIVEP3	human immunodeficiency virus type I enhancer binding protein 3	5.21971	37.2639	0.000323168	0.0412314
CYP2D6	cytochrome P450 family 2 subfamily D member 6	5.21897	37.2448	6.11641e-05	0.0129585
MAP2K3	mitogen-activated protein kinase kinase 3	5.2185	37.2328	8.69192e-05	0.0165071
ATP5PB	ATP synthase peripheral stalk-membrane subunit b	5.21492	37.1403	0.000230693	0.0326569
ANAPC13	anaphase promoting complex subunit 13	5.21037	37.0234	8.98479e-05	0.016855
NIPA2	NIPA magnesium transporter 2	5.20768	36.9546	1.22789e-05	0.00406942
ZFR	zinc finger RNA binding protein	5.2042	36.8654	1.3438e-05	0.00435001
CLPTM1	CLPTM1 regulator of GABA type A receptor forward trafficking	5.19327	36.5873	0.000294597	0.0387951
VAMP5	vesicle associated membrane protein 5	5.1835	36.3404	2.98577e-05	0.00761231
SLC35F6	solute carrier family 35 member F6	5.18315	36.3315	0.000170484	0.02635
PGGT1B	protein geranylgeranyltransferase type I subunit beta	5.182	36.3026	0.000394741	0.0475311
E4F1	E4F transcription factor 1	5.17833	36.2103	7.76678e-05	0.015184
PGAM5	PGAM family member 5, mitochondrial serine/threonine protein phosphatase	5.17664	36.1679	1.53357e-06	0.000882085
CCDC124	coiled-coil domain containing 124	5.17507	36.1287	1.42404e-05	0.00449478
MAX	MYC associated factor X	5.17293	36.0752	7.37029e-05	0.0146349
TMEM14A	transmembrane protein 14A	5.17168	36.0437	3.29381e-05	0.00823128
SMIM19	small integral membrane protein 19	5.1699	35.9995	8.9488e-06	0.00328662
RUNDC3A	RUN domain containing 3A	5.1698	35.9969	0.000257103	0.0352933
SLC16A10	solute carrier family 16 member 10	5.16319	35.8324	0.000379658	0.0462361
CSRP1	cysteine and glycine rich protein 1	5.1463	35.4154	0.000336269	0.0423592
AP4E1	adaptor related protein complex 4 subunit epsilon 1	5.14626	35.4142	0.000197828	0.0291409
KIDINS220	kinase D interacting substrate 220	5.14466	35.3751	0.000146707	0.0238455
TM9SF4	transmembrane 9 superfamily member 4	5.14335	35.343	0.000264689	0.0360151
PDCD2	programmed cell death 2	5.14025	35.2671	6.79927e-06	0.00270407
EIF2S1	eukaryotic translation initiation factor 2 subunit alpha	5.12803	34.9697	4.14821e-06	0.00182725
PPIG	peptidylprolyl isomerase G	5.12602	34.9208	0.000367518	0.0451914
GABARAP	GABA type A receptor-associated protein	5.12413	34.8753	0.000101482	0.0182634
SH3BP4	SH3 domain binding protein 4	5.11674	34.697	9.11793e-05	0.017013
RPL28	ribosomal protein L28	5.10874	34.5051	0.000246447	0.0342554
BBIP1	BBSome interacting protein 1	5.10586	34.4363	0.00011487	0.0200116
PRKCSH	protein kinase C substrate 80K-H	5.1039	34.3895	5.24765e-05	0.0117059
PPM1A	protein phosphatase, Mg2+/Mn2+ dependent 1A	5.10188	34.3414	5.88751e-05	0.0125885
RAB5B	RAB5B, member RAS oncogene family	5.10149	34.3322	2.09764e-05	0.00586306
GET4	golgi to ER traffic protein 4	5.09701	34.2258	8.95708e-05	0.0168485
AKIRIN2	akirin 2	5.08361	33.9092	6.17964e-05	0.0130132
POLR3A	RNA polymerase III subunit A	5.08033	33.8324	4.26453e-05	0.010044
CPT2	carnitine palmitoyltransferase 2	5.0778	33.7731	5.68069e-05	0.0123332
PTMA	prothymosin alpha	5.07747	33.7652	3.52537e-05	0.00866987
UBXN2A	UBX domain protein 2A	5.07716	33.7581	0.00019873	0.0292413
ATXN7L3	ataxin 7 like 3	5.05664	33.2814	6.00968e-05	0.0127908
SLC29A2	solute carrier family 29 member 2	5.05503	33.2443	0.000197536	0.0291409
PDE2A	phosphodiesterase 2A	5.05246	33.1851	6.41439e-06	0.00260306
SYPL2	synaptophysin like 2	5.05135	33.1596	1.63075e-05	0.00495618
GIMAP6	GTPase, IMAP family member 6	5.04903	33.1061	0.000349699	0.0436512
PJA1	praja ring finger ubiquitin ligase 1	5.0489	33.1032	9.70257e-07	0.000630937
RBMX	RNA binding motif protein X-linked	5.04865	33.0975	0.000154111	0.0246286
SHANK3	SH3 and multiple ankyrin repeat domains 3	5.04805	33.0837	0.000330732	0.0420039
NDFIP2	Nedd4 family interacting protein 2	5.04017	32.9035	0.000362062	0.0446784
INO80B	INO80 complex subunit B	5.03389	32.7605	6.30208e-05	0.013251
SAR1B	secretion associated Ras related GTPase 1B	5.03316	32.7441	0.000182203	0.0275791
SRRM2	serine/arginine repetitive matrix 2	5.03044	32.6825	0.000385632	0.0468395
MED10	mediator complex subunit 10	5.01819	32.406	8.28984e-05	0.0160487
SNU13	small nuclear ribonucleoprotein 13	5.0071	32.1578	0.00021167	0.0308194
ATP5MC1	ATP synthase membrane subunit c locus 1	5.00585	32.1301	1.37642e-05	0.00440439
KPNA6	karyopherin subunit alpha 6	5.00245	32.0544	0.000101555	0.0182634
EIF3F	eukaryotic translation initiation factor 3 subunit F	5.00228	32.0507	0.000319478	0.040873
POLDIP2	DNA polymerase delta interacting protein 2	5.00092	32.0203	2.40098e-06	0.00122419
MAP3K12	mitogen-activated protein kinase kinase kinase 12	5.00022	32.0048	0.000277283	0.0371835
B4GALT3	beta-1,4-galactosyltransferase 3	4.99131	31.8078	0.000182283	0.0275791
RPS9	ribosomal protein S9	4.98649	31.7017	4.37772e-06	0.00189241
HTATIP2	HIV-1 Tat interactive protein 2	4.98639	31.6996	0.000321621	0.0410715
haaf	Hemagglutinin/amebocyte aggregation factor	4.98579	31.6864	9.26556e-06	0.00330697
CHRAC1	chromatin accessibility complex subunit 1	4.98208	31.6049	4.05816e-06	0.00181632
MTDH	metadherin	4.98183	31.5996	0.000104387	0.0186524
TMEM30A	transmembrane protein 30A	4.9818	31.5989	0.000110611	0.0194462
STX3	syntaxin 3	4.97478	31.4454	0.000133343	0.022096
UBE2I	ubiquitin conjugating enzyme E2 I	4.97252	31.3962	7.10697e-05	0.0143384
HCK	HCK proto-oncogene, Src family tyrosine kinase	4.96742	31.2855	6.77162e-05	0.0139434
ZNF395	zinc finger protein 395	4.96275	31.1843	0.000384362	0.046726
CAV3	caveolin 3	4.95698	31.0599	0.000123205	0.0208632
ARL8A	ADP ribosylation factor like GTPase 8A	4.95416	30.9993	0.00030016	0.0392792
STYX	serine/threonine/tyrosine interacting protein	4.94642	30.8333	6.86364e-07	0.000497596
ATP6V0C	ATPase H+ transporting V0 subunit c	4.94603	30.825	0.000123533	0.0208736
RNFT1	ring finger protein, transmembrane 1	4.94431	30.7883	0.000111579	0.0195608
SETDB1	SET domain bifurcated histone lysine methyltransferase 1	4.94336	30.7681	0.000213593	0.0309933
BNIP1	BCL2 interacting protein 1	4.94139	30.7261	3.94261e-05	0.00947827
PSMB5	proteasome subunit beta 5	4.94081	30.7136	4.10982e-05	0.0097456
ASH1L	ASH1 like histone lysine methyltransferase	4.9352	30.5944	0.00035315	0.0439291
IRF2	interferon regulatory factor 2	4.9351	30.5923	2.0175e-05	0.00574285
TRAFD1	TRAF-type zinc finger domain containing 1	4.92624	30.4051	0.000250465	0.0346556
GPR4	G protein-coupled receptor 4	4.92487	30.3763	0.000169526	0.0262483
NT5DC4	5'-nucleotidase domain containing 4	4.91545	30.1785	0.000246873	0.0342607
NME7	NME/NM23 family member 7	4.90203	29.899	2.62585e-05	0.00690936
STK17B	serine/threonine kinase 17b	4.90049	29.8671	0.000415522	0.0493924
METAP2	methionyl aminopeptidase 2	4.89925	29.8416	0.0004185	0.0494724
LRFN2	leucine rich repeat and fibronectin type III domain containing 2	4.89307	29.7141	9.95111e-06	0.00345107
LEO1	LEO1 homolog, Paf1/RNA polymerase II complex component	4.88667	29.5825	3.59706e-06	0.00164702
AP1S1	adaptor related protein complex 1 subunit sigma 1	4.88031	29.4523	0.000423133	0.0495661
ATF1	activating transcription factor 1	4.87642	29.373	1.59302e-05	0.00489494
PTBP1	polypyrimidine tract binding protein 1	4.87566	29.3576	2.09125e-06	0.00109381
PHPT1	phosphohistidine phosphatase 1	4.8718	29.2792	0.000106835	0.0189679
ZBTB33	zinc finger and BTB domain containing 33	4.86507	29.1428	0.00016519	0.0258646
SCCPDH	saccharopine dehydrogenase (putative)	4.85111	28.8622	1.65246e-06	0.000925241
VPS9D1	VPS9 domain containing 1	4.84791	28.7983	6.89449e-05	0.0140822
LGI3	leucine rich repeat LGI family member 3	4.84528	28.7457	6.7248e-06	0.00268211
ASL	argininosuccinate lyase	4.84185	28.6775	2.58809e-05	0.0068229
DNAJC17	DnaJ heat shock protein family (Hsp40) member C17	4.83112	28.4651	2.96297e-05	0.00759539
HNRNPK	heterogeneous nuclear ribonucleoprotein K	4.831	28.4626	9.53461e-05	0.0175784
HBS1L	HBS1 like translational GTPase	4.82981	28.4392	0.000165601	0.0258794
MRPL11	mitochondrial ribosomal protein L11	4.82946	28.4324	2.77952e-05	0.00721819
KCNH1	potassium voltage-gated channel subfamily H member 1	4.82924	28.4279	6.59269e-05	0.0136966
ZNF383	zinc finger protein 383	4.82311	28.3075	0.000244739	0.0340665
NME5	NME/NM23 family member 5	4.81676	28.1831	0.00040176	0.0482095
TOMM6	translocase of outer mitochondrial membrane 6	4.81587	28.1658	8.43077e-05	0.0161976
UMPS	uridine monophosphate synthetase	4.80671	27.9875	0.00012485	0.0210649
KIAA0232	KIAA0232	4.80542	27.9624	2.86717e-05	0.00740437
SMARCA4	SWI/SNF related, matrix associated, actin dependent regulator of chromatin, subfamily a, member 4	4.80367	27.9285	0.000104258	0.0186524
CDKN2B	cyclin dependent kinase inhibitor 2B	4.80214	27.8989	0.000186868	0.0280595
RBM4B	RNA binding motif protein 4B	4.78633	27.5948	0.0001187	0.0204473
BNIP3	BCL2 interacting protein 3	4.78441	27.5583	9.25469e-06	0.00330697
CDIP1	cell death inducing p53 target 1	4.78328	27.5366	0.000369665	0.0454153
EHMT2	euchromatic histone lysine methyltransferase 2	4.77676	27.4125	0.000292123	0.0386155
CAMK2A	calcium/calmodulin dependent protein kinase II alpha	4.76948	27.2746	9.8707e-05	0.017899
ISL2	ISL LIM homeobox 2	4.76468	27.1839	0.000371743	0.0455499
PLA2G15	phospholipase A2 group XV	4.75211	26.9482	0.000153673	0.0246005
EPS15	epidermal growth factor receptor pathway substrate 15	4.75206	26.9471	0.000403493	0.0483758
CYLD	CYLD lysine 63 deubiquitinase	4.74787	26.8689	0.00013483	0.022263
SLC35D1	solute carrier family 35 member D1	4.74517	26.8187	3.51135e-05	0.008666
MED19	mediator complex subunit 19	4.7384	26.6932	1.60231e-05	0.00490384
MARCH5	membrane associated ring-CH-type finger 5	4.73756	26.6777	0.000127886	0.021416
SEPT6	septin 6	4.7325	26.5842	0.000326215	0.041544
EMP2	epithelial membrane protein 2	4.72627	26.4696	0.000183295	0.0276495
C1orf198	chromosome 1 open reading frame 198	4.72063	26.3665	0.000195784	0.0290225
COPS3	COP9 signalosome subunit 3	4.71986	26.3523	0.000171236	0.0263955
MUL1	mitochondrial E3 ubiquitin protein ligase 1	4.70742	26.1261	5.41786e-05	0.0119895
ANAPC7	anaphase promoting complex subunit 7	4.70579	26.0966	8.39209e-05	0.0161792
ST7	suppression of tumorigenicity 7	4.70286	26.0437	0.000165656	0.0258794
MED21	mediator complex subunit 21	4.70224	26.0324	0.000321463	0.0410715
ARF5	ADP ribosylation factor 5	4.70101	26.0103	0.000274334	0.0368946
VWA5A	von Willebrand factor A domain containing 5A	4.70005	25.993	9.90161e-06	0.00345101
PAK4	p21 (RAC1) activated kinase 4	4.69591	25.9186	0.00019102	0.0285597
isk1	Pancreatic secretory trypsin inhibitor	4.69067	25.8245	2.1047e-06	0.00109381
PFDN4	prefoldin subunit 4	4.67822	25.6027	0.000352703	0.0439291
POLR2E	RNA polymerase II subunit E	4.67382	25.5246	0.000407403	0.0487605
ANXA11	annexin A11	4.67043	25.4648	0.000400058	0.0481297
AKAP8L	A-kinase anchoring protein 8 like	4.67017	25.4602	0.00014197	0.0231943
CCDC3	coiled-coil domain containing 3	4.66022	25.2852	0.000370792	0.0454735
PPIF	peptidylprolyl isomerase F	4.6591	25.2656	0.000146812	0.0238455
TIPARP	TCDD inducible poly(ADP-ribose) polymerase	4.65407	25.1776	0.000296973	0.0390341
MBD3	methyl-CpG binding domain protein 3	4.6507	25.1189	1.70109e-05	0.00508297
AIMP1	aminoacyl tRNA synthetase complex interacting multifunctional protein 1	4.64894	25.0882	0.000213755	0.0309933
SMC6	structural maintenance of chromosomes 6	4.64836	25.0781	0.000290021	0.0384472
PIK3R4	phosphoinositide-3-kinase regulatory subunit 4	4.64576	25.033	2.06811e-05	0.00581557
SENP1	SUMO specific peptidase 1	4.64379	24.9988	0.000418323	0.0494724
AKT2	AKT serine/threonine kinase 2	4.63594	24.8632	0.000241777	0.0338132
ARCN1	archain 1	4.63446	24.8378	0.000115096	0.020026
PCDH8	protocadherin 8	4.6269	24.708	0.000206021	0.0300599
PANK1	pantothenate kinase 1	4.62661	24.7029	7.10684e-05	0.0143384
EXOC2	exocyst complex component 2	4.62064	24.6009	4.21464e-05	0.00994334
RBBP5	RB binding protein 5, histone lysine methyltransferase complex subunit	4.61787	24.5538	5.37814e-05	0.0119396
TTC33	tetratricopeptide repeat domain 33	4.61636	24.528	0.000232712	0.0327858
ATAD1	ATPase family AAA domain containing 1	4.61232	24.4594	0.000161122	0.025399
HRH3	histamine receptor H3	4.61098	24.4368	0.000194316	0.0288356
SRP54	signal recognition particle 54	4.60561	24.346	6.44325e-05	0.0134463
MIEN1	migration and invasion enhancer 1	4.59825	24.222	0.000156379	0.0248347
CEPT1	choline/ethanolamine phosphotransferase 1	4.59605	24.1852	0.000391132	0.047219
PIGY	phosphatidylinositol glycan anchor biosynthesis class Y	4.59394	24.1498	0.000424536	0.0496582
TMED10	transmembrane p24 trafficking protein 10	4.59376	24.1468	7.41504e-06	0.00284335
ZMAT2	zinc finger matrin-type 2	4.587	24.0339	0.000173954	0.0266082
TSPO	translocator protein	4.58308	23.9687	0.000159694	0.0252311
GOLGA2	golgin A2	4.58116	23.9369	0.000170751	0.02635
ZFYVE1	zinc finger FYVE-type containing 1	4.58051	23.9261	0.000272202	0.0366897
NIT2	nitrilase family member 2	4.57243	23.7924	1.09269e-05	0.00372785
SREBF2	sterol regulatory element binding transcription factor 2	4.57148	23.7768	0.000419456	0.0494724
TCEA1	transcription elongation factor A1	4.57105	23.7697	8.79144e-05	0.0166041
CALM3	calmodulin 3	4.55788	23.5536	0.000263896	0.0359423
PIGBOS1	PIGB opposite strand 1	4.55369	23.4853	0.000265752	0.0360891
MED8	mediator complex subunit 8	4.5492	23.4123	8.24645e-05	0.015987
NELFB	negative elongation factor complex member B	4.54873	23.4048	0.00011884	0.0204473
MID1IP1	MID1 interacting protein 1	4.54547	23.3519	9.78932e-06	0.00343913
FASTKD5	FAST kinase domains 5	4.53673	23.2108	0.000316499	0.0407164
ZNF557	zinc finger protein 557	4.52368	23.0019	0.000197475	0.0291409
ZNF229	zinc finger protein 229	4.51903	22.9279	0.000147419	0.0239005
TSR2	TSR2 ribosome maturation factor	4.51231	22.8214	0.000308148	0.0400118
NDUFB2	NADH:ubiquinone oxidoreductase subunit B2	4.51138	22.8066	8.65273e-05	0.0164989
FOXL1	forkhead box L1	4.50962	22.7789	1.93411e-05	0.00558545
TRDMT1	tRNA aspartic acid methyltransferase 1	4.50902	22.7693	0.000162342	0.0255336
SQOR	sulfide quinone oxidoreductase	4.50271	22.6699	0.000400487	0.0481397
SLC25A21	solute carrier family 25 member 21	4.49883	22.6091	0.0001717	0.0264288
PSMC5	proteasome 26S subunit, ATPase 5	4.49828	22.6005	7.84247e-05	0.015289
INTS13	integrator complex subunit 13	4.49196	22.5017	0.000269848	0.036477
RHOC	ras homolog family member C	4.49196	22.5017	0.000269918	0.036477
UBE2G1	ubiquitin conjugating enzyme E2 G1	4.49189	22.5006	0.000298957	0.0392208
CTNNBL1	catenin beta like 1	4.48805	22.4408	0.000294563	0.0387951
MRPL41	mitochondrial ribosomal protein L41	4.48498	22.3931	9.20975e-06	0.00330697
ZNF775	zinc finger protein 775	4.48225	22.3507	0.000153759	0.0246005
HEXA	hexosaminidase subunit alpha	4.47934	22.3057	0.000265069	0.0360316
FEN1	flap structure-specific endonuclease 1	4.46215	22.0414	1.53157e-05	0.00476927
COX6B1	cytochrome c oxidase subunit 6B1	4.45805	21.979	0.000132358	0.0220377
ATP5MD	ATP synthase membrane subunit DAPIT	4.45652	21.9557	0.000136339	0.0224589
USF1	upstream transcription factor 1	4.45632	21.9526	0.000140643	0.0230044
PIGK	phosphatidylinositol glycan anchor biosynthesis class K	4.45104	21.8724	0.00026879	0.0363951
DDX19A	DEAD-box helicase 19A	4.44777	21.8229	7.04516e-05	0.014337
RPS15A	ribosomal protein S15a	4.43886	21.6885	0.000253553	0.0349785
SMYD2	SET and MYND domain containing 2	4.43821	21.6787	0.000423392	0.0495661
RNF181	ring finger protein 181	4.43268	21.5958	0.000121893	0.020742
NSDHL	NAD(P) dependent steroid dehydrogenase-like	4.42929	21.5451	5.08018e-05	0.0114054
USP45	ubiquitin specific peptidase 45	4.42883	21.5383	1.99488e-05	0.0057253
CANX	calnexin	4.42369	21.4616	0.000116386	0.0201656
CLDND1	claudin domain containing 1	4.42272	21.4473	0.000409767	0.0489389
KCNH6	potassium voltage-gated channel subfamily H member 6	4.39702	21.0685	0.000281811	0.0376576
TCERG1	transcription elongation regulator 1	4.39503	21.0395	0.000312013	0.0403001
CENPV	centromere protein V	4.38333	20.8696	0.000125622	0.0211184
ETV6	ETS variant 6	4.36882	20.6608	0.000169315	0.0262448
RPL26L1	ribosomal protein L26 like 1	4.36831	20.6534	0.000242358	0.0338365
RPAIN	RPA interacting protein	4.3682	20.6518	0.000254852	0.0350882
PARP11	poly(ADP-ribose) polymerase family member 11	4.36092	20.5479	0.000205675	0.0300408
MCM4	minichromosome maintenance complex component 4	4.357	20.4922	0.000256653	0.0352663
TTC1	tetratricopeptide repeat domain 1	4.35683	20.4897	0.000104016	0.0186339
IMPACT	impact RWD domain protein	4.35145	20.4135	0.000289454	0.0384086
PARK7	Parkinsonism associated deglycase	4.32568	20.052	0.000359726	0.0445481
RABL6	RAB, member RAS oncogene family like 6	4.32267	20.0103	1.35783e-05	0.00437506
PPP1R15A	protein phosphatase 1 regulatory subunit 15A	4.31849	19.9524	4.45808e-05	0.0103252
MDH1	malate dehydrogenase 1	4.31828	19.9496	5.22152e-05	0.0116663
ROBO2	roundabout guidance receptor 2	4.31646	19.9244	0.000159392	0.0252311
ZNF235	zinc finger protein 235	4.31594	19.9171	0.000128008	0.021416
TRAP1	TNF receptor associated protein 1	4.31407	19.8914	9.87568e-05	0.017899
RPL21	ribosomal protein L21	4.30925	19.825	0.000233736	0.0328942
CDIPT	CDP-diacylglycerol--inositol 3-phosphatidyltransferase	4.30765	19.803	0.000412351	0.0490994
RAB1B	RAB1B, member RAS oncogene family	4.30235	19.7305	0.00011089	0.0194645
CRK	CRK proto-oncogene, adaptor protein	4.29842	19.6767	8.67263e-05	0.0165071
CRELD2	cysteine rich with EGF like domains 2	4.29248	19.596	6.73913e-05	0.0139177
iip2	interferon inducible protein 2	4.27981	19.4246	0.000327337	0.0416487
SKP2	S-phase kinase associated protein 2	4.27259	19.3276	0.000332219	0.0421028
MAT2B	methionine adenosyltransferase 2B	4.24988	19.0257	8.48313e-05	0.0162646
HERC6	HECT and RLD domain containing E3 ubiquitin protein ligase family member 6	4.24528	18.9651	5.34377e-05	0.0118822
DNAJA1	DnaJ heat shock protein family (Hsp40) member A1	4.2425	18.9286	8.78008e-05	0.0166041
CBARP	CACN subunit beta associated regulatory protein	4.22484	18.6983	0.000113087	0.0197753
KLHL40	kelch like family member 40	4.22345	18.6804	1.67061e-05	0.00502246
NOCT	nocturnin	4.21666	18.5926	0.000185514	0.0279163
PICK1	protein interacting with PRKCA 1	4.21349	18.5518	0.000163678	0.0257146
OSTM1	osteoclastogenesis associated transmembrane protein 1	4.21216	18.5347	7.65228e-05	0.0150022
CTNND1	catenin delta 1	4.2101	18.5083	0.000107192	0.0190071
RBM41	RNA binding motif protein 41	4.19031	18.2562	0.000378915	0.0462253
NPC2	NPC intracellular cholesterol transporter 2	4.18762	18.2221	0.000376282	0.0459443
ZNF830	zinc finger protein 830	4.18438	18.1813	0.000149407	0.0240982
XPA	XPA, DNA damage recognition and repair factor	4.18103	18.1391	0.000254688	0.0350882
LTV1	LTV1 ribosome biogenesis factor	4.17655	18.0828	0.000119147	0.0204749
NMI	N-myc and STAT interactor	4.16547	17.9444	0.00012581	0.0211244
HERPUD2	HERPUD family member 2	4.15638	17.8318	0.000354706	0.044044
PSMD8	proteasome 26S subunit, non-ATPase 8	4.15548	17.8207	0.000221331	0.0317611
MED31	mediator complex subunit 31	4.15135	17.7698	0.000334236	0.0422178
FUNDC2	FUN14 domain containing 2	4.14434	17.6836	0.000422394	0.0495421
PIP4K2C	phosphatidylinositol-5-phosphate 4-kinase type 2 gamma	4.14115	17.6446	0.00041057	0.0489389
HSF2	heat shock transcription factor 2	4.13242	17.5381	0.000401604	0.0482095
MRPL4	mitochondrial ribosomal protein L4	4.13114	17.5226	6.96611e-05	0.0141969
PGAM1	phosphoglycerate mutase 1	4.12463	17.4437	0.000275684	0.0370194
EMC2	ER membrane protein complex subunit 2	4.11553	17.334	0.000129474	0.0216093
ARRB2	arrestin beta 2	4.10347	17.1897	0.000243361	0.0339085
BUD23	BUD23 rRNA methyltransferase and ribosome maturation factor	4.0858	16.9804	3.55232e-05	0.00872072
BSG	basigin (Ok blood group)	4.08112	16.9254	0.000295961	0.0389379
CCDC126	coiled-coil domain containing 126	4.07851	16.8948	7.06704e-05	0.0143384
TAF10	TATA-box binding protein associated factor 10	4.06876	16.781	0.000352951	0.0439291
FUS	FUS RNA binding protein	4.05183	16.5852	0.00033503	0.0422797
VRK3	VRK serine/threonine kinase 3	4.03661	16.4112	0.000241948	0.0338132
C6orf106	inflammation and lipid regulator with UBA-like and NBR1-like domains	4.02121	16.2369	0.000422475	0.0495421
SH3GLB1	SH3 domain containing GRB2 like, endophilin B1	4.0205	16.229	0.000345489	0.0432856
MDH2	malate dehydrogenase 2	4.01287	16.1434	0.000191435	0.028591
PCTP	phosphatidylcholine transfer protein	3.97807	15.7586	6.53616e-05	0.0135994
GID8	GID complex subunit 8 homolog	3.96633	15.6309	0.000171957	0.0264288
EDNRA	endothelin receptor type A	3.96482	15.6146	0.000184121	0.0277367
FBL	fibrillarin	3.94351	15.3856	0.000120656	0.0206069
UROS	uroporphyrinogen III synthase	3.93508	15.2959	0.000167786	0.0260593
BCL2L1	BCL2 like 1	3.93057	15.2482	9.49002e-05	0.0175194
USP37	ubiquitin specific peptidase 37	3.89678	14.8952	6.68069e-05	0.0138381
C4BPA	complement component 4 binding protein alpha	3.86094	14.5298	0.000406051	0.0486405
SERP1	stress associated endoplasmic reticulum protein 1	3.85231	14.4431	8.53494e-05	0.0163195
RACK1	receptor for activated C kinase 1	3.83077	14.2291	7.46485e-05	0.0147805
ACAA2	acetyl-CoA acyltransferase 2	3.82246	14.1473	0.000197088	0.0291409
SPEN	spen family transcriptional repressor	3.81876	14.1111	9.29648e-05	0.0172805
ASB13	ankyrin repeat and SOCS box containing 13	3.74969	13.4514	0.000166885	0.0259838
SOCS6	suppressor of cytokine signaling 6	3.74528	13.4104	0.000256199	0.0352388
OIP5	Opa interacting protein 5	3.72971	13.2664	0.000325228	0.0414561
FLI1	Fli-1 proto-oncogene, ETS transcription factor	3.59332	12.0697	0.000370606	0.0454735
PCK1	phosphoenolpyruvate carboxykinase 1	3.58796	12.025	0.00018248	0.0275791
GRK6	G protein-coupled receptor kinase 6	3.55599	11.7614	0.000359582	0.0445481
C17orf49	chromosome 17 open reading frame 49	3.50888	11.3836	0.000317685	0.0407184
PRMT9	protein arginine methyltransferase 9	3.49015	11.2367	0.000294485	0.0387951
RSRC1	arginine and serine rich coiled-coil 1	3.45278	10.9494	0.000306297	0.0398331
GIMAP4	GTPase, IMAP family member 4	3.41505	10.6667	0.00029842	0.0391873
CDC42	cell division cycle 42	3.38356	10.4365	0.000354496	0.044044
HIBADH	3-hydroxyisobutyrate dehydrogenase	-3.79835	-13.9129	0.00028137	0.0376576
SLC38A2	solute carrier family 38 member 2	-3.85195	-14.4395	0.000387813	0.0470633
YIPF3	Yip1 domain family member 3	-3.93064	-15.249	0.000267949	0.0363166
CIC	capicua transcriptional repressor	-3.95253	-15.4821	0.000219485	0.0316593
RNLS	renalase, FAD dependent amine oxidase	-3.9891	-15.8796	9.3508e-05	0.0173545
STK38L	serine/threonine kinase 38 like	-4.22259	-18.6693	0.000361725	0.0446764
RPS6KA1	ribosomal protein S6 kinase A1	-4.24597	-18.9742	0.000145391	0.0236975
FBF1	Fas binding factor 1	-4.28119	-19.4432	0.000153063	0.0245457
ARHGAP24	Rho GTPase activating protein 24	-4.28298	-19.4673	0.000159494	0.0252311
GPATCH8	G-patch domain containing 8	-4.32443	-20.0346	0.000359444	0.0445481
PSTK	phosphoseryl-tRNA kinase	-4.34294	-20.2934	0.000344453	0.0431948
CISH	cytokine inducible SH2 containing protein	-4.37382	-20.7324	0.000173292	0.0265362
OSGIN1	oxidative stress induced growth inhibitor 1	-4.44023	-21.7092	0.000233954	0.0328942
ZNF771	zinc finger protein 771	-4.51993	-22.9422	0.000317421	0.0407184
KLHL21	kelch like family member 21	-4.57226	-23.7896	0.000232403	0.0327858
STAT4	signal transducer and activator of transcription 4	-4.61512	-24.5069	0.000389415	0.0471344
CCNJ	cyclin J	-4.63297	-24.8121	0.000139613	0.0228906
WWC2	WW and C2 domain containing 2	-4.67585	-25.5606	0.000175914	0.0268314
DDX47	DEAD-box helicase 47	-4.73166	-26.5688	0.00028233	0.0376787
TRIM65	tripartite motif containing 65	-4.73777	-26.6816	0.000344355	0.0431948
LCP2	lymphocyte cytosolic protein 2	-4.74402	-26.7974	0.000389007	0.047126
FYN	FYN proto-oncogene, Src family tyrosine kinase	-4.75169	-26.9402	0.000417692	0.0494724
GSDME	gasdermin E	-4.76942	-27.2733	0.000145693	0.023719
TXNDC5	thioredoxin domain containing 5	-4.78505	-27.5704	0.000310658	0.0402626
EBP	EBP cholestenol delta-isomerase	-4.82482	-28.341	9.73539e-05	0.0178305
MED13	mediator complex subunit 13	-4.85985	-29.0377	2.69643e-05	0.00705506
CD99	CD99 molecule (Xg blood group)	-4.94013	-30.6993	0.000103923	0.0186339
CD200	CD200 molecule	-4.9463	-30.8309	0.000392083	0.0472929
CEBPG	CCAAT enhancer binding protein gamma	-4.95525	-31.0227	0.000318849	0.0408299
AP1M1	adaptor related protein complex 1 subunit mu 1	-4.95685	-31.0571	0.000420143	0.0494724
GPN2	GPN-loop GTPase 2	-4.98231	-31.61	0.000176242	0.0268314
PLIN2	perilipin 2	-4.98395	-31.6459	0.000235964	0.0330433
GALK1	galactokinase 1	-4.99538	-31.8977	8.74743e-05	0.0165786
CORO1B	coronin 1B	-5.00623	-32.1384	0.000109092	0.019246
ZPR1	ZPR1 zinc finger	-5.01182	-32.2632	0.000360158	0.0445619
AGA	aspartylglucosaminidase	-5.02994	-32.6711	0.000420302	0.0494724
UBE4B	ubiquitination factor E4B	-5.08245	-33.8821	0.00011455	0.019981
CALR	calreticulin	-5.09919	-34.2775	0.000135744	0.0223873
SPECC1	sperm antigen with calponin homology and coiled-coil domains 1	-5.10809	-34.4895	0.000220137	0.0317204
DAG1	dystroglycan 1	-5.17561	-36.1421	5.06146e-06	0.00210937
ICA1	islet cell autoantigen 1	-5.18105	-36.2787	0.00021679	0.0314007
NAMPT	nicotinamide phosphoribosyltransferase	-5.22891	-37.5023	0.000346005	0.0433112
TBC1D10A	TBC1 domain family member 10A	-5.23263	-37.5992	0.000425251	0.0497
NOP56	NOP56 ribonucleoprotein	-5.24199	-37.8439	6.44077e-05	0.0134463
TXNDC17	thioredoxin domain containing 17	-5.25669	-38.2315	0.000338225	0.0425671
CD40	CD40 molecule	-5.27092	-38.6104	0.000316794	0.0407166
IL4R	interleukin 4 receptor	-5.30791	-39.6133	0.000193757	0.0287878
CCDC84	coiled-coil domain containing 84	-5.31394	-39.7791	0.000331233	0.0420291
MAP2K4	mitogen-activated protein kinase kinase 4	-5.36181	-41.1213	9.79253e-05	0.0178819
CHMP3	charged multivesicular body protein 3	-5.36946	-41.3399	8.81958e-06	0.00326893
CLCN4	chloride voltage-gated channel 4	-5.39962	-42.2131	0.000193787	0.0287878
Ms4a8a	membrane-spanning 4-domains, subfamily A, member 8A	-5.40022	-42.2308	0.000180088	0.0273065
MCOLN1	mucolipin 1	-5.41843	-42.7672	2.47744e-05	0.00659364
CEP135	centrosomal protein 135	-5.46694	-44.2296	0.000312596	0.040326
MYCN	MYCN proto-oncogene, bHLH transcription factor	-5.47295	-44.4143	0.000222619	0.0318474
NR4A1	nuclear receptor subfamily 4 group A member 1	-5.52422	-46.0211	4.41119e-05	0.0102678
COMMD1	copper metabolism domain containing 1	-5.53242	-46.2833	5.56822e-05	0.0121432
TBXAS1	thromboxane A synthase 1	-5.53322	-46.3091	5.49658e-05	0.0120678
ARL4A	ADP ribosylation factor like GTPase 4A	-5.53946	-46.5097	0.000349975	0.0436512
AP3D1	adaptor related protein complex 3 subunit delta 1	-5.55145	-46.8977	0.000217741	0.0315036
TM9SF2	transmembrane 9 superfamily member 2	-5.57698	-47.7351	0.000176371	0.0268314
GNAL	G protein subunit alpha L	-5.58244	-47.9163	0.00010558	0.0188172
PYM1	PYM homolog 1, exon junction complex associated factor	-5.59795	-48.4341	0.000250138	0.0346447
FBXO8	F-box protein 8	-5.6023	-48.5803	7.54123e-05	0.0148683
THOC7	THO complex 7	-5.61605	-49.0455	0.000253466	0.0349785
CTHRC1	collagen triple helix repeat containing 1	-5.63411	-49.6633	1.40851e-05	0.00445586
ATP5MC3	ATP synthase membrane subunit c locus 3	-5.69287	-51.7278	7.35337e-05	0.0146222
JAM3	junctional adhesion molecule 3	-5.70865	-52.2969	0.000375353	0.0458712
MBD2	methyl-CpG binding domain protein 2	-5.72736	-52.9793	5.00226e-05	0.0112668
IPCEF1	interaction protein for cytohesin exchange factors 1	-5.7537	-53.9554	0.000200765	0.0294784
DAPL1	death associated protein like 1	-5.8341	-57.048	8.53522e-05	0.0163195
NAAA	N-acylethanolamine acid amidase	-5.83545	-57.101	0.000101947	0.0183103
ARID2	AT-rich interaction domain 2	-5.84772	-57.5889	1.47847e-05	0.00462462
GRIP2	glutamate receptor interacting protein 2	-5.86088	-58.1165	1.80415e-05	0.00530927
IRF2BP2	interferon regulatory factor 2 binding protein 2	-5.88167	-58.9602	5.69153e-05	0.0123332
ZNF577	zinc finger protein 577	-5.95339	-61.9655	4.1052e-06	0.00182725
HIGD1A	HIG1 hypoxia inducible domain family member 1A	-5.95398	-61.9908	0.000148793	0.0240269
TCTE1	t-complex-associated-testis-expressed 1	-5.97614	-62.9501	1.25381e-06	0.000764926
DNAAF4	dynein axonemal assembly factor 4	-5.98066	-63.1477	9.80199e-05	0.0178819
CHMP4B	charged multivesicular body protein 4B	-5.98741	-63.4439	8.17055e-06	0.00305726
DYNLT1	dynein light chain Tctex-type 1	-6.00312	-64.1386	0.000121639	0.020724
POLR3K	RNA polymerase III subunit K	-6.01008	-64.4488	9.82916e-05	0.0178846
PTRH1	peptidyl-tRNA hydrolase 1 homolog	-6.03269	-65.4665	9.36377e-05	0.0173554
ASAH1	N-acylsphingosine amidohydrolase 1	-6.03526	-65.5835	0.000393786	0.0474571
UBAP1	ubiquitin associated protein 1	-6.05406	-66.4437	5.74969e-05	0.0124082
LRRFIP2	LRR binding FLII interacting protein 2	-6.06419	-66.9118	0.000270378	0.0365037
MINPP1	multiple inositol-polyphosphate phosphatase 1	-6.06871	-67.1216	1.57714e-05	0.00487546
AKIRIN1	akirin 1	-6.17225	-72.1163	0.00012304	0.0208606
KLF9	Kruppel like factor 9	-6.20465	-73.754	2.35755e-05	0.00635967
STX4	syntaxin 4	-6.20555	-73.8	0.000360924	0.0446171
RBBP4	RB binding protein 4, chromatin remodeling factor	-6.2234	-74.7188	0.000202911	0.0296994
SYNC	syncoilin, intermediate filament protein	-6.24946	-76.0806	2.80144e-05	0.00726156
TAOK3	TAO kinase 3	-6.35653	-81.9419	9.55621e-06	0.00337608
CRYGB	crystallin gamma B	-6.3669	-82.533	4.2949e-05	0.0100603
AK4	adenylate kinase 4	-6.38196	-83.399	0.000134284	0.0222157
TMEM187	transmembrane protein 187	-6.53302	-92.605	5.83979e-05	0.0125443
HSD3B7	hydroxy-delta-5-steroid dehydrogenase, 3 beta- and steroid delta-isomerase 7	-6.54952	-93.6701	7.08502e-05	0.0143384
TMEM38A	transmembrane protein 38A	-6.68073	-102.589	8.91779e-06	0.00328389
ING5	inhibitor of growth family member 5	-6.69594	-103.676	5.80027e-06	0.00236765
MED18	mediator complex subunit 18	-6.72108	-105.498	7.24322e-05	0.0144651
CNEP1R1	CTD nuclear envelope phosphatase 1 regulatory subunit 1	-6.73166	-106.275	1.67873e-07	0.000184398
SESN1	sestrin 1	-6.8299	-113.764	7.32612e-06	0.00281701
TRMT5	tRNA methyltransferase 5	-6.83792	-114.398	7.85218e-06	0.00297007
ATXN2	ataxin 2	-6.89536	-119.045	2.80497e-06	0.00135122
RAP1A	RAP1A, member of RAS oncogene family	-6.90779	-120.075	5.96374e-05	0.0127124
RAB5A	RAB5A, member RAS oncogene family	-6.91547	-120.716	1.68672e-05	0.00505997
CLINT1	clathrin interactor 1	-6.91994	-121.09	1.11114e-05	0.00376315
CCDC34	coiled-coil domain containing 34	-7.15004	-142.029	7.12685e-07	0.000508729
KLF8	Kruppel like factor 8	-7.20305	-147.344	2.43223e-06	0.00123231
COX4I1	cytochrome c oxidase subunit 4I1	-7.25454	-152.698	4.84495e-06	0.00204304
MTBP	MDM2 binding protein	-7.35069	-163.222	1.46208e-05	0.00458365
TOMM5	translocase of outer mitochondrial membrane 5	-7.4488	-174.708	2.33657e-05	0.00632761
LUC7L3	LUC7 like 3 pre-mRNA splicing factor	-7.758	-216.466	2.14077e-06	0.00110775
TFE3	transcription factor binding to IGHM enhancer 3	-7.90383	-239.491	5.32987e-08	8.36853e-05
NUDT13	nudix hydrolase 13	-8.78025	-439.662	3.78047e-07	0.000330957
ESCO1	establishment of sister chromatid cohesion N-acetyltransferase 1	-9.81218	-899.002	6.63612e-09	2.79914e-05
SMARCE1	SWI/SNF related, matrix associated, actin dependent regulator of chromatin, subfamily e, member 1	-11.1853	-2328.74	0.000303102	0.0395411
HIRIP3	HIRA interacting protein 3	-11.6986	-3323.68	0.00022185	0.0318027
HOOK2	hook microtubule tethering protein 2	-11.8246	-3627.16	0.000201333	0.0294995
KDM7A	lysine demethylase 7A	-12.0043	-4108.32	0.0002346	0.0329517
PIP4P1	phosphatidylinositol-4,5-bisphosphate 4-phosphatase 1	-12.015	-4138.85	0.000302644	0.0395183
PPP1R8	protein phosphatase 1 regulatory subunit 8	-12.1273	-4473.77	0.000154751	0.0246676
G6PD	glucose-6-phosphate dehydrogenase	-12.2086	-4733.29	0.000263698	0.0359423
STX6	syntaxin 6	-12.3276	-5140.11	0.000223789	0.0319783
HNRNPD	heterogeneous nuclear ribonucleoprotein D	-12.4801	-5713.07	0.00020102	0.0294847
CABCOCO1	ciliary associated calcium binding coiled-coil 1	-13.338	-10354.4	7.5009e-05	0.0148098
