# Supplementary material for: Potential Role of Rainbow Trout Erythrocytes as Mediators in the Immune Response Induced by a DNA Vaccine in Fish
Source: Vaccines (Basel). 2019 Jul 3;7(3):60. doi: 10.3390/vaccines7030060 (PMC6789471; doi:10.3390/vaccines7030060)
Supplement: Supplementary file 1 [file vaccines-07-00060-s001.zip › Supplementary Material_Puente-Marin_Ortega-Villaizan_Vaccines_2019/Table S7.xlsx]

## Sheet: ClueGO Results
GOID	GOTerm	Ontology Source	Term PValue	Term PValue Corrected with Bonferroni step down	Group PValue	Group PValue Corrected with Bonferroni step down	GOLevels	GOGroups	% Associated Genes	Nr. Genes	Cluster	Genes Cluster #1	Genes Cluster #2	%Genes Cluster #1	%Genes Cluster #2	Associated Genes Found
GO:0097190	apoptotic signaling pathway	GO_BiologicalProcess-EBI-QuickGO-GOA_20.11.2017_00h00	5.58731e-08	4.24635e-06	5.58731e-08	4.46984e-07	[3, 4, 5]	Group00	10.7644	69	Specific for Cluster #1	[ACAA2, ARRB2, BAG3, BAG5, BCAP31, BCL2L1, BDKRB2, BLOC1S2, BNIP3, BRCA2, CASP8AP2, CDIP1, CUL1, CYLD, DAXX, DIDO1, DNAJA1, DYNLL1, FBXO18, FIS1, GABARAP, HIPK1, HNRNPK, IVNS1ABP, LGALS9, MAP3K5, MAPK8, MAPK9, MDM2, MUL1, NME5, NRG1, PARK7, PPIF, PPP1R13B, PPP1R15A, PSME3, PTEN, PYCARD, RACK1, RNF34, RNF41, RPS6KB1, RRP8, SENP1, SFPQ, SLC35F6, SOD1, SOD2, SPOP, STK11, TMBIM6, TMEM14A, TOPORS, TRA…	[CD40, DAPL1, DDX47, FYN, GSDME, STX4, UBE4B]	89.8551	10.1449	[ACAA2, ARRB2, BAG3, BAG5, BCAP31, BCL2L1, BDKRB2, BLOC1S2, BNIP3, BRCA2, CASP8AP2, CD40, CDIP1, CUL1, CYLD, DAPL1, DAXX, DDX47, DIDO1, DNAJA1, DYNLL1, FBXO18, FIS1, FYN, GABARAP, GSDME, HIPK1, HNRNPK, IVNS1ABP, LGALS9, MAP3K5, MAPK8, MAPK9, MDM2, MUL1, NME5, NRG1, PARK7, PPIF, PPP1R13B, PPP1R15A, PSME3, PTEN, PYCARD, RACK1, RNF34, RNF41, RPS6KB1, RRP8, SENP1, SFPQ, SLC35F6, SOD1, SOD2, SPOP, STK…
GO:1905114	cell surface receptor signaling pathway involved in cell-cell signaling	GO_BiologicalProcess-EBI-QuickGO-GOA_20.11.2017_00h00	0.000233812	0.0126259	0.000233812	0.000467624	[3, 4, 5, 6]	Group01	9.0312	55	Specific for Cluster #1	[AGO3, AP2M1, AP2S1, ARRB2, ATP6V0C, CAMK2A, CCNE1, CDC42, CSNK2B, CTNND1, CUL1, CXXC4, CYLD, EIF4A3, ESR1, FBXW11, FOXL1, GNB1, GRK6, LDB1, LEO1, PFDN5, PPM1A, PPP2CA, PSMA3, PSMA4, PSMA7, PSMB10, PSMB4, PSMB5, PSMB8, PSMC4, PSMC5, PSMC6, PSMD4, PSMD8, PSMD9, PSME3, PTEN, RACK1, RBX1, RNF146, RNF213, RPS27A, RSPO1, SEM1, SHANK3, SMARCA4, STK11, UBA52, ZBTB33]	[CTHRC1, LRRFIP2, MBD2, RAB5A]	92.7273	7.27273	[AGO3, AP2M1, AP2S1, ARRB2, ATP6V0C, CAMK2A, CCNE1, CDC42, CSNK2B, CTHRC1, CTNND1, CUL1, CXXC4, CYLD, EIF4A3, ESR1, FBXW11, FOXL1, GNB1, GRK6, LDB1, LEO1, LRRFIP2, MBD2, PFDN5, PPM1A, PPP2CA, PSMA3, PSMA4, PSMA7, PSMB10, PSMB4, PSMB5, PSMB8, PSMC4, PSMC5, PSMC6, PSMD4, PSMD8, PSMD9, PSME3, PTEN, RAB5A, RACK1, RBX1, RNF146, RNF213, RPS27A, RSPO1, SEM1, SHANK3, SMARCA4, STK11, UBA52, ZBTB33]
GO:0010033	response to organic substance	GO_BiologicalProcess-EBI-QuickGO-GOA_20.11.2017_00h00	9.10352e-06	0.000573522	9.10352e-06	4.55176e-05	[3]	Group02	7.08215	225	Specific for Cluster #1	[AACS, AGO3, AIP, AKIRIN2, AKT2, ARNT, ARRB2, ASPH, ATF1, ATP6V0C, ATP6V1B2, ATP6V1C1, ATXN3, AUP1, AURKAIP1, B2M, BCAP31, BCL2L1, BMP10, BSG, CAMK2A, CANX, CATSPERD, CAV3, CCDC3, CCNE1, CDC34, CDC42, CDIP1, CDKN2B, CITED2, CPNE1, CREB1, CRK, CRLF1, CSNK2B, CYLD, DAXX, DCTN1, DNAJA1, DNMT3A, DTYMK, EIF2S1, EIF4A2, EIF4A3, ESR1, FIBP, FIS1, FKBP8, GBA, GET4, GNB1, H2AFZ, HCFC1, HCK, HDAC5, HERPUD2…	[CALR, CD40, CISH, CORO1B, DAG1, DNAAF4, FYN, G6PD, GSDME, HNRNPD, HOOK2, IL4R, KLF9, MAP2K4, MBD2, MED13, MYCN, NAMPT, NR4A1, PLIN2, RAP1A, RBBP4, RNLS, STAT4, STX4, TXNDC17, UBE4B, ZPR1]	87.5556	12.4444	[AACS, AGO3, AIP, AKIRIN2, AKT2, ARNT, ARRB2, ASPH, ATF1, ATP6V0C, ATP6V1B2, ATP6V1C1, ATXN3, AUP1, AURKAIP1, B2M, BCAP31, BCL2L1, BMP10, BSG, CALR, CAMK2A, CANX, CATSPERD, CAV3, CCDC3, CCNE1, CD40, CDC34, CDC42, CDIP1, CDKN2B, CISH, CITED2, CORO1B, CPNE1, CREB1, CRK, CRLF1, CSNK2B, CYLD, DAG1, DAXX, DCTN1, DNAAF4, DNAJA1, DNMT3A, DTYMK, EIF2S1, EIF4A2, EIF4A3, ESR1, FIBP, FIS1, FKBP8, FYN, G6PD,…
GO:0033554	cellular response to stress	GO_BiologicalProcess-EBI-QuickGO-GOA_20.11.2017_00h00	5.17437e-14	5.12263e-12	5.17437e-14	6.72668e-13	[3]	Group03	9.31174	184	Specific for Cluster #1	[ACAA2, ARNT, ATP2A2, ATXN3, AUP1, BAG1, BAG3, BAG5, BCAP31, BCL2L1, BDKRB2, BNIP3, BOD1L1, BRCA2, C12orf66, CAMK2A, CAV3, CDC42, CDIP1, CEP164, CHCHD6, CINP, CITED2, COPS3, COPS6, CRK, CUL1, DAXX, DCTN1, DNAJA1, DNMT3A, DOT1L, DYRK1A, EHMT2, EIF2S1, FANCE, FBXO18, FBXW11, FEN1, GABARAP, GADD45A, GBA, GET4, GIGYF2, GNB1, GPS2, GSR, GTF2H5, HIPK1, HNRNPK, HSBP1, IGHMBP2, IMPACT, INO80B, ISY1, LGAL…	[CALR, CEBPG, DAG1, DAPL1, FYN, G6PD, HIGD1A, HNRNPD, HOOK2, JAM3, MAP2K4, RPS6KA1, SESN1, SLC38A2, TAOK3, TXNDC5, UBE4B]	90.7609	9.23913	[ACAA2, ARNT, ATP2A2, ATXN3, AUP1, BAG1, BAG3, BAG5, BCAP31, BCL2L1, BDKRB2, BNIP3, BOD1L1, BRCA2, C12orf66, CALR, CAMK2A, CAV3, CDC42, CDIP1, CEBPG, CEP164, CHCHD6, CINP, CITED2, COPS3, COPS6, CRK, CUL1, DAG1, DAPL1, DAXX, DCTN1, DNAJA1, DNMT3A, DOT1L, DYRK1A, EHMT2, EIF2S1, FANCE, FBXO18, FBXW11, FEN1, FYN, G6PD, GABARAP, GADD45A, GBA, GET4, GIGYF2, GNB1, GPS2, GSR, GTF2H5, HIGD1A, HIPK1, HNRNP…
GO:0006914	autophagy	GO_BiologicalProcess-EBI-QuickGO-GOA_20.11.2017_00h00	1.03884e-10	9.55735e-09	1.03884e-10	1.03884e-09	[3, 4]	Group04	12.9032	64	Specific for Cluster #1	[ATP6V0C, ATP6V1B2, ATP6V1C1, BCL2L1, BNIP1, BNIP3, C6orf106, CAPNS1, CSNK2B, DYNLL1, EEF1A2, EIF4G2, FIS1, FUNDC2, GABARAP, GBA, GOLGA2, LAMTOR2, LEPROT, MAPK8, MTDH, MUL1, NPRL3, PARK7, PGAM5, PIK3R2, PIK3R4, PIP4K2C, PLEKHM1, POLDIP2, POLR3A, RAB1B, RALB, RETREG1, RNF152, RNF41, RPL28, RPS27A, RRAGC, SH3BP4, SH3GLB1, SNF8, SREBF2, STK11, TM9SF1, TMBIM6, TOLLIP, TOMM6, TSPO, UBA52, UBXN2A, ULK1…	[CHMP3, CHMP4B, DAPL1, HOOK2, MCOLN1, RAB5A, TOMM5, TRIM65]	87.5	12.5	[ATP6V0C, ATP6V1B2, ATP6V1C1, BCL2L1, BNIP1, BNIP3, C6orf106, CAPNS1, CHMP3, CHMP4B, CSNK2B, DAPL1, DYNLL1, EEF1A2, EIF4G2, FIS1, FUNDC2, GABARAP, GBA, GOLGA2, HOOK2, LAMTOR2, LEPROT, MAPK8, MCOLN1, MTDH, MUL1, NPRL3, PARK7, PGAM5, PIK3R2, PIK3R4, PIP4K2C, PLEKHM1, POLDIP2, POLR3A, RAB1B, RAB5A, RALB, RETREG1, RNF152, RNF41, RPL28, RPS27A, RRAGC, SH3BP4, SH3GLB1, SNF8, SREBF2, STK11, TM9SF1, TMBI…
GO:0048534	hematopoietic or lymphoid organ development	GO_BiologicalProcess-EBI-QuickGO-GOA_20.11.2017_00h00	0.00103172	0.0495227	0.00103172	0.00103172	[3, 4, 5, 6]	Group05	7.96857	71	Specific for Cluster #1	[AGO3, ARNT, B2M, BMI1, BRCA2, CDC42, CDKN2B, CITED2, CLPTM1, CREB1, CYLD, DPY30, ETV6, FLI1, FOXL1, HBZ, HDAC5, HERC6, HIPK1, IRF8, JUNB, KMT2D, LDB1, LEO1, LEPROT, LGALS9, MYO1E, NDFIP1, OSTM1, PDCD2, PDE2A, PSMA3, PSMA4, PSMA7, PSMB10, PSMB4, PSMB5, PSMB8, PSMC4, PSMC5, PSMC6, PSMD4, PSMD8, PSMD9, PSME3, RBBP5, RC3H2, RNF41, RPS27A, SBDS, SEM1, SENP1, SIN3A, SIPA1L3, SLC11A2, SOCS5, SOD1, STK1…	[AP3D1, CEBPG, EBP, G6PD, IL4R, JAM3, TFE3]	90.1408	9.85915	[AGO3, AP3D1, ARNT, B2M, BMI1, BRCA2, CDC42, CDKN2B, CEBPG, CITED2, CLPTM1, CREB1, CYLD, DPY30, EBP, ETV6, FLI1, FOXL1, G6PD, HBZ, HDAC5, HERC6, HIPK1, IL4R, IRF8, JAM3, JUNB, KMT2D, LDB1, LEO1, LEPROT, LGALS9, MYO1E, NDFIP1, OSTM1, PDCD2, PDE2A, PSMA3, PSMA4, PSMA7, PSMB10, PSMB4, PSMB5, PSMB8, PSMC4, PSMC5, PSMC6, PSMD4, PSMD8, PSMD9, PSME3, RBBP5, RC3H2, RNF41, RPS27A, SBDS, SEM1, SENP1, SIN3A…
GO:0044248	cellular catabolic process	GO_BiologicalProcess-EBI-QuickGO-GOA_20.11.2017_00h00	2.01118e-17	2.03129e-15	8.14666e-19	1.14053e-17	[3]	Group06	9.58029	210	Specific for Cluster #1	[ACAA2, ACAD10, AGO3, AKR1A1, AKT2, ANAPC7, AP2M1, AP2S1, ARNT, ARRB2, ATP6V0C, ATP6V1B2, ATP6V1C1, ATXN3, AUP1, BAG5, BCAP31, BCL2L1, BNIP1, BNIP3, C6orf106, CAPNS1, CAV3, CDC26, CDC27, CDC34, COPS3, CPNE1, CPT2, CSNK2B, CUL1, CYLD, CYP2D6, CYP2D7, DLD, DUT, DYNLL1, EEF1A2, EIF4A1, EIF4A2, EIF4A3, EIF4G2, ELAVL1, FBXO18, FBXW11, FEN1, FIS1, FUNDC2, GABARAP, GBA, GDPD3, GET4, GIGYF2, GOLGA2, GSPT…	[CHMP3, CHMP4B, COMMD1, DAPL1, DNAAF4, FBXO8, HIBADH, HNRNPD, HOOK2, MCOLN1, PPP1R8, PYM1, RAB5A, TOMM5, TRIM65, UBAP1, UBE4B, ZPR1]	91.4286	8.57143	[ACAA2, ACAD10, AGO3, AKR1A1, AKT2, ANAPC7, AP2M1, AP2S1, ARNT, ARRB2, ATP6V0C, ATP6V1B2, ATP6V1C1, ATXN3, AUP1, BAG5, BCAP31, BCL2L1, BNIP1, BNIP3, C6orf106, CAPNS1, CAV3, CDC26, CDC27, CDC34, CHMP3, CHMP4B, COMMD1, COPS3, CPNE1, CPT2, CSNK2B, CUL1, CYLD, CYP2D6, CYP2D7, DAPL1, DLD, DNAAF4, DUT, DYNLL1, EEF1A2, EIF4A1, EIF4A2, EIF4A3, EIF4G2, ELAVL1, FBXO18, FBXO8, FBXW11, FEN1, FIS1, FUNDC2, GA…
GO:0009894	regulation of catabolic process	GO_BiologicalProcess-EBI-QuickGO-GOA_20.11.2017_00h00	2.41528e-13	2.36697e-11	8.14666e-19	1.14053e-17	[3, 4]	Group06	11.2383	108	Specific for Cluster #1	[AKT2, ANAPC7, ARNT, ATP6V0C, ATP6V1B2, ATP6V1C1, ATXN3, AZIN1, BAG5, BCAP31, BCL2L1, BNIP3, C4BPA, CAPNS1, CAV3, CDC26, CDC27, CDC42, CUL1, EEF1A2, EIF4G2, ELAVL1, GBA, GIGYF2, GOLGA2, HNRNPC, KHSRP, KLHL40, LAMTOR2, LEPROT, LONRF2, MAPK8, MDM2, MTDH, MUL1, NDFIP1, NOCT, NPRL3, NRG1, NUP54, PARK7, PDCL3, PGAM1, PIK3R2, PIP4K2C, POLDIP2, POLR3A, PSMA3, PSMA4, PSMA7, PSMB10, PSMB4, PSMB5, PSMB8, P…	[CHMP4B, COMMD1, DAPL1, DNAAF4, FYN, HNRNPD, HOOK2, RAB5A, TRIM65]	91.6667	8.33333	[AKT2, ANAPC7, ARNT, ATP6V0C, ATP6V1B2, ATP6V1C1, ATXN3, AZIN1, BAG5, BCAP31, BCL2L1, BNIP3, C4BPA, CAPNS1, CAV3, CDC26, CDC27, CDC42, CHMP4B, COMMD1, CUL1, DAPL1, DNAAF4, EEF1A2, EIF4G2, ELAVL1, FYN, GBA, GIGYF2, GOLGA2, HNRNPC, HNRNPD, HOOK2, KHSRP, KLHL40, LAMTOR2, LEPROT, LONRF2, MAPK8, MDM2, MTDH, MUL1, NDFIP1, NOCT, NPRL3, NRG1, NUP54, PARK7, PDCL3, PGAM1, PIK3R2, PIP4K2C, POLDIP2, POLR3A, …
GO:0009896	positive regulation of catabolic process	GO_BiologicalProcess-EBI-QuickGO-GOA_20.11.2017_00h00	2.70875e-10	2.41079e-08	8.14666e-19	1.14053e-17	[3, 4, 5]	Group06	12.9787	61	Specific for Cluster #1	[AKT2, ANAPC7, ARNT, ATXN3, BCAP31, BNIP3, C4BPA, CAV3, CDC26, CDC27, CUL1, GBA, GIGYF2, KHSRP, KLHL40, LONRF2, MDM2, MTDH, MUL1, NDFIP1, PARK7, PIP4K2C, PSMA3, PSMA4, PSMA7, PSMB10, PSMB4, PSMB5, PSMB8, PSMC4, PSMC5, PSMC6, PSMD4, PSMD8, PSMD9, PSME3, PTEN, RACK1, RALB, RBX1, RCHY1, RNF152, RNF41, RPS27A, SEM1, SH3BP4, SH3GLB1, SNF8, SNX1, SNX9, SOCS5, SOCS6, STK11, SUMO2, TIPARP, UBA52, UBE2V2,…	[HNRNPD, HOOK2, TRIM65]	95.082	4.91803	[AKT2, ANAPC7, ARNT, ATXN3, BCAP31, BNIP3, C4BPA, CAV3, CDC26, CDC27, CUL1, GBA, GIGYF2, HNRNPD, HOOK2, KHSRP, KLHL40, LONRF2, MDM2, MTDH, MUL1, NDFIP1, PARK7, PIP4K2C, PSMA3, PSMA4, PSMA7, PSMB10, PSMB4, PSMB5, PSMB8, PSMC4, PSMC5, PSMC6, PSMD4, PSMD8, PSMD9, PSME3, PTEN, RACK1, RALB, RBX1, RCHY1, RNF152, RNF41, RPS27A, SEM1, SH3BP4, SH3GLB1, SNF8, SNX1, SNX9, SOCS5, SOCS6, STK11, SUMO2, TIPARP,…
GO:0010941	regulation of cell death	GO_BiologicalProcess-EBI-QuickGO-GOA_20.11.2017_00h00	5.02488e-05	0.00291443	5.02488e-05	0.000200995	[3, 4]	Group07	7.61185	131	Specific for Cluster #1	[AARS, ACAA2, AKT2, ARRB2, AVEN, BAG1, BAG3, BAG5, BCAP31, BCL2L1, BDKRB2, BMP10, BNIP1, BNIP3, BTBD10, CAMK2A, CASP8AP2, CDC34, CDC42, CITED2, CREB1, CRLF1, CTNNBL1, CYLD, DAXX, DNAJA1, DNMT3A, DYNLL1, EEF1A2, EIF2S1, ESR1, FBXO18, FGD4, FIS1, FKBP8, GADD45A, GBA, GOLPH3, HBA1, HCK, HNRNPK, HTATIP2, IFT57, IMPACT, IVNS1ABP, JUNB, LGALS9, LGMN, MAP2K3, MAP3K12, MAP3K14, MAP3K5, MAPK8, MAPK9, MDM2…	[CALR, CD40, CHMP4B, DYNLT1, FYN, G6PD, GSDME, HIGD1A, ING5, MAP2K4, MYCN, OSGIN1, RPS6KA1, STX4, TAOK3, TXNDC5, ZPR1]	87.0229	12.9771	[AARS, ACAA2, AKT2, ARRB2, AVEN, BAG1, BAG3, BAG5, BCAP31, BCL2L1, BDKRB2, BMP10, BNIP1, BNIP3, BTBD10, CALR, CAMK2A, CASP8AP2, CD40, CDC34, CDC42, CHMP4B, CITED2, CREB1, CRLF1, CTNNBL1, CYLD, DAXX, DNAJA1, DNMT3A, DYNLL1, DYNLT1, EEF1A2, EIF2S1, ESR1, FBXO18, FGD4, FIS1, FKBP8, FYN, G6PD, GADD45A, GBA, GOLPH3, GSDME, HBA1, HCK, HIGD1A, HNRNPK, HTATIP2, IFT57, IMPACT, ING5, IVNS1ABP, JUNB, LGALS9…
GO:0010942	positive regulation of cell death	GO_BiologicalProcess-EBI-QuickGO-GOA_20.11.2017_00h00	0.000802559	0.0417331	5.02488e-05	0.000200995	[3, 4, 5]	Group07	8.45272	59	Specific for Cluster #1	[BCAP31, BCL2L1, BNIP3, CAMK2A, CASP8AP2, CDC34, CDC42, CREB1, CTNNBL1, CYLD, DAXX, DNAJA1, DNMT3A, DYNLL1, EEF1A2, EIF2S1, FBXO18, FGD4, FIS1, GADD45A, HBA1, IFT57, LGALS9, MAP3K5, MAPK8, MAPK9, MUL1, NRG1, PARK7, PDCD2, PDCD4, PPID, PPIF, PPP1R13B, PSENEN, PTEN, PYCARD, RACK1, RNPS1, RPS27A, SENP1, SFPQ, SLC11A2, SLC9A1, SOD1, SPOP, STK17B, TRADD, TRAF2, TSPO, UBA52, VDR]	[CD40, FYN, GSDME, ING5, MAP2K4, MYCN, OSGIN1]	88.1356	11.8644	[BCAP31, BCL2L1, BNIP3, CAMK2A, CASP8AP2, CD40, CDC34, CDC42, CREB1, CTNNBL1, CYLD, DAXX, DNAJA1, DNMT3A, DYNLL1, EEF1A2, EIF2S1, FBXO18, FGD4, FIS1, FYN, GADD45A, GSDME, HBA1, IFT57, ING5, LGALS9, MAP2K4, MAP3K5, MAPK8, MAPK9, MUL1, MYCN, NRG1, OSGIN1, PARK7, PDCD2, PDCD4, PPID, PPIF, PPP1R13B, PSENEN, PTEN, PYCARD, RACK1, RNPS1, RPS27A, SENP1, SFPQ, SLC11A2, SLC9A1, SOD1, SPOP, STK17B, TRADD, T…
GO:0060548	negative regulation of cell death	GO_BiologicalProcess-EBI-QuickGO-GOA_20.11.2017_00h00	0.000909451	0.0454726	5.02488e-05	0.000200995	[3, 4, 5]	Group07	7.85288	79	Specific for Cluster #1	[AARS, ACAA2, AKT2, ARRB2, AVEN, BAG1, BAG3, BAG5, BCL2L1, BDKRB2, BNIP1, BNIP3, BTBD10, CITED2, CREB1, CRLF1, DNAJA1, FKBP8, GBA, GOLPH3, HCK, HNRNPK, HTATIP2, IMPACT, IVNS1ABP, LGMN, MAP3K12, MAPK8, MDM2, MIEN1, MTDH, NME5, NPM1, NRG1, OXR1, PARK7, PDCD4, PPIF, PRDX5, PSMC5, PSME3, PTEN, RACK1, RETREG1, RNF34, RPS27A, RPS6KB1, SET, SETX, SIN3A, SLC35F6, SLC9A1, SOCS3, SOD1, SOD2, TLDC1, TMBIM4,…	[CHMP4B, DYNLT1, FYN, HIGD1A, MAP2K4, RPS6KA1, TXNDC5, ZPR1]	89.8734	10.1266	[AARS, ACAA2, AKT2, ARRB2, AVEN, BAG1, BAG3, BAG5, BCL2L1, BDKRB2, BNIP1, BNIP3, BTBD10, CHMP4B, CITED2, CREB1, CRLF1, DNAJA1, DYNLT1, FKBP8, FYN, GBA, GOLPH3, HCK, HIGD1A, HNRNPK, HTATIP2, IMPACT, IVNS1ABP, LGMN, MAP2K4, MAP3K12, MAPK8, MDM2, MIEN1, MTDH, NME5, NPM1, NRG1, OXR1, PARK7, PDCD4, PPIF, PRDX5, PSMC5, PSME3, PTEN, RACK1, RETREG1, RNF34, RPS27A, RPS6KA1, RPS6KB1, SET, SETX, SIN3A, SLC3…
GO:0043170	macromolecule metabolic process	GO_BiologicalProcess-EBI-QuickGO-GOA_20.11.2017_00h00	8.66161e-10	7.5356e-08	4.7076e-13	5.17836e-12	[3]	Group08	6.36748	603	Specific for Cluster #1	[AAR2, AARS, ABHD17A, ACO1, AFF1, AGO3, AIMP1, AIP, AKAP8L, AKIRIN2, AKT2, ANAPC13, ANAPC7, ANK3, AP2M1, AP2S1, ARHGAP22, ARNT, ARRB2, ASB13, ASH1L, ASPH, ATAD1, ATF1, ATXN3, ATXN7L3, AUP1, AURKAIP1, AZIN1, B2M, B3GALT2, B3GNT3, B4GALT3, BAG3, BAG5, BBX, BCAP31, BDKRB2, BLOC1S2, BMI1, BMP10, BNIP3, BOD1L1, BRCA2, BRD1, BRD3, BRD8, BUD23, C17orf49, C4BPA, CALM3, CAMK2A, CAPNS1, CASP8AP2, CAV3, CBX…	[AGA, ARID2, ATXN2, CALR, CD40, CEBPG, CHMP4B, CIC, CISH, CNEP1R1, COMMD1, DAG1, DDX47, DNAAF4, ESCO1, FBXO8, FYN, G6PD, GSDME, HIGD1A, HNRNPD, ING5, IRF2BP2, KDM7A, KLF8, KLF9, KLHL21, LCP2, LRRFIP2, LUC7L3, MAP2K4, MBD2, MED13, MED18, MINPP1, MYCN, NAMPT, NOP56, NR4A1, POLR3K, PPP1R8, PSTK, PYM1, RAB5A, RAP1A, RBBP4, RPS6KA1, SMARCE1, STAT4, STK38L, TAOK3, TBC1D10A, TFE3, THOC7, TRMT5, UBAP1, U…	89.8839	10.1161	[AAR2, AARS, ABHD17A, ACO1, AFF1, AGA, AGO3, AIMP1, AIP, AKAP8L, AKIRIN2, AKT2, ANAPC13, ANAPC7, ANK3, AP2M1, AP2S1, ARHGAP22, ARID2, ARNT, ARRB2, ASB13, ASH1L, ASPH, ATAD1, ATF1, ATXN2, ATXN3, ATXN7L3, AUP1, AURKAIP1, AZIN1, B2M, B3GALT2, B3GNT3, B4GALT3, BAG3, BAG5, BBX, BCAP31, BDKRB2, BLOC1S2, BMI1, BMP10, BNIP3, BOD1L1, BRCA2, BRD1, BRD3, BRD8, BUD23, C17orf49, C4BPA, CALM3, CALR, CAMK2A, CA…
GO:1901564	organonitrogen compound metabolic process	GO_BiologicalProcess-EBI-QuickGO-GOA_20.11.2017_00h00	2.61079e-10	2.34971e-08	4.7076e-13	5.17836e-12	[3]	Group08	6.74847	473	Specific for Cluster #1	[AARS, ABHD17A, ACLY, ACO1, AGO3, AIMP1, AIP, AKAP8L, AKIRIN2, AKR1A1, AKT2, AMPD2, ANAPC13, ANAPC7, AP2M1, AP2S1, ARNT, ARRB2, ASB13, ASH1L, ASL, ASPH, ATP6V1B2, ATXN3, ATXN7L3, AUP1, AURKAIP1, AZIN1, B2M, B3GALT2, B3GNT3, B4GALT3, BAG5, BCAP31, BDKRB2, BMI1, BMP10, BNIP3, BRCA2, BRD1, BRD8, C4BPA, CALM3, CAMK2A, CAPNS1, CASP8AP2, CAV3, CCDC126, CCNE1, CDC26, CDC27, CDC34, CDC42, CDK12, CDKN2B, …	[AGA, AK4, ASAH1, ATXN2, CALR, CD40, CEBPG, CHMP4B, CISH, CNEP1R1, COMMD1, COX4I1, DAG1, DNAAF4, ESCO1, FBXO8, FYN, G6PD, GALK1, GNAL, GSDME, HIBADH, HNRNPD, HOOK2, ING5, KDM7A, KLHL21, LCP2, MAP2K4, MED18, MINPP1, MYCN, NAMPT, PPP1R8, PSTK, PYM1, RAB5A, RAP1A, RBBP4, RNLS, RPS6KA1, SLC38A2, STK38L, TAOK3, TBC1D10A, UBAP1, UBE4B]	90.0634	9.93658	[AARS, ABHD17A, ACLY, ACO1, AGA, AGO3, AIMP1, AIP, AK4, AKAP8L, AKIRIN2, AKR1A1, AKT2, AMPD2, ANAPC13, ANAPC7, AP2M1, AP2S1, ARNT, ARRB2, ASAH1, ASB13, ASH1L, ASL, ASPH, ATP6V1B2, ATXN2, ATXN3, ATXN7L3, AUP1, AURKAIP1, AZIN1, B2M, B3GALT2, B3GNT3, B4GALT3, BAG5, BCAP31, BDKRB2, BMI1, BMP10, BNIP3, BRCA2, BRD1, BRD8, C4BPA, CALM3, CALR, CAMK2A, CAPNS1, CASP8AP2, CAV3, CCDC126, CCNE1, CD40, CDC26, …
GO:0019538	protein metabolic process	GO_BiologicalProcess-EBI-QuickGO-GOA_20.11.2017_00h00	1.35835e-08	1.10027e-06	4.7076e-13	5.17836e-12	[3, 4]	Group08	6.78908	403	Specific for Cluster #1	[AARS, ABHD17A, ACO1, AGO3, AIMP1, AIP, AKAP8L, AKIRIN2, AKT2, ANAPC13, ANAPC7, AP2M1, AP2S1, ARNT, ARRB2, ASB13, ASH1L, ASPH, ATXN3, ATXN7L3, AUP1, AURKAIP1, AZIN1, B2M, B3GALT2, B3GNT3, B4GALT3, BAG5, BCAP31, BDKRB2, BMI1, BMP10, BNIP3, BRCA2, BRD1, BRD8, C4BPA, CALM3, CAMK2A, CAPNS1, CASP8AP2, CAV3, CCDC126, CCNE1, CDC26, CDC27, CDC34, CDC42, CDK12, CDKN2B, CELF1, CHCHD1, CHST8, COPS3, COPS6, …	[AGA, ATXN2, CALR, CD40, CEBPG, CHMP4B, CISH, CNEP1R1, COMMD1, DAG1, DNAAF4, ESCO1, FBXO8, FYN, G6PD, GSDME, HNRNPD, ING5, KDM7A, KLHL21, LCP2, MAP2K4, MED18, MINPP1, MYCN, PPP1R8, PSTK, PYM1, RAB5A, RAP1A, RBBP4, RPS6KA1, STK38L, TAOK3, TBC1D10A, UBAP1, UBE4B]	90.8189	9.18114	[AARS, ABHD17A, ACO1, AGA, AGO3, AIMP1, AIP, AKAP8L, AKIRIN2, AKT2, ANAPC13, ANAPC7, AP2M1, AP2S1, ARNT, ARRB2, ASB13, ASH1L, ASPH, ATXN2, ATXN3, ATXN7L3, AUP1, AURKAIP1, AZIN1, B2M, B3GALT2, B3GNT3, B4GALT3, BAG5, BCAP31, BDKRB2, BMI1, BMP10, BNIP3, BRCA2, BRD1, BRD8, C4BPA, CALM3, CALR, CAMK2A, CAPNS1, CASP8AP2, CAV3, CCDC126, CCNE1, CD40, CDC26, CDC27, CDC34, CDC42, CDK12, CDKN2B, CEBPG, CELF1…
GO:0044260	cellular macromolecule metabolic process	GO_BiologicalProcess-EBI-QuickGO-GOA_20.11.2017_00h00	1.73145e-14	1.73145e-12	4.7076e-13	5.17836e-12	[3, 4]	Group08	6.72018	586	Specific for Cluster #1	[AAR2, AARS, ABHD17A, ACO1, AFF1, AGO3, AIMP1, AIP, AKAP8L, AKIRIN2, AKT2, ANAPC13, ANAPC7, AP2M1, AP2S1, ARHGAP22, ARNT, ARRB2, ASB13, ASH1L, ASPH, ATAD1, ATF1, ATXN3, ATXN7L3, AUP1, AURKAIP1, B2M, B3GALT2, B3GNT3, B4GALT3, BAG3, BAG5, BBX, BCAP31, BDKRB2, BLOC1S2, BMI1, BMP10, BNIP3, BOD1L1, BRCA2, BRD1, BRD3, BRD8, BUD23, C4BPA, CALM3, CAMK2A, CASP8AP2, CAV3, CBX1, CBX2, CCDC126, CCNE1, CCPG1,…	[AGA, ARID2, ATXN2, CALR, CD40, CEBPG, CHMP4B, CIC, CISH, CNEP1R1, COMMD1, DAG1, DDX47, DNAAF4, ESCO1, FBXO8, FYN, G6PD, GSDME, HIGD1A, HNRNPD, ING5, IRF2BP2, KDM7A, KLF8, KLF9, KLHL21, LCP2, LRRFIP2, LUC7L3, MAP2K4, MBD2, MED13, MED18, MINPP1, MYCN, NAMPT, NOP56, NR4A1, POLR3K, PPP1R8, PSTK, PYM1, RAB5A, RAP1A, RBBP4, RPS6KA1, SMARCE1, STAT4, STK38L, TAOK3, TBC1D10A, TFE3, THOC7, TRMT5, UBAP1, U…	89.5904	10.4096	[AAR2, AARS, ABHD17A, ACO1, AFF1, AGA, AGO3, AIMP1, AIP, AKAP8L, AKIRIN2, AKT2, ANAPC13, ANAPC7, AP2M1, AP2S1, ARHGAP22, ARID2, ARNT, ARRB2, ASB13, ASH1L, ASPH, ATAD1, ATF1, ATXN2, ATXN3, ATXN7L3, AUP1, AURKAIP1, B2M, B3GALT2, B3GNT3, B4GALT3, BAG3, BAG5, BBX, BCAP31, BDKRB2, BLOC1S2, BMI1, BMP10, BNIP3, BOD1L1, BRCA2, BRD1, BRD3, BRD8, BUD23, C4BPA, CALM3, CALR, CAMK2A, CASP8AP2, CAV3, CBX1, CBX…
GO:0006810	transport	GO_BiologicalProcess-EBI-QuickGO-GOA_20.11.2017_00h00	3.36677e-06	0.00021884	9.57449e-07	6.70214e-06	[3]	Group09	6.64767	350	Specific for Cluster #1	[AACS, ABCC11, ACAA2, ACLY, ACO1, AIP, AKAP8L, AKT2, ANK3, ANXA11, AP1S1, AP2M1, AP2S1, AP4E1, ARCN1, ARF5, ARL8A, ARRB2, ASPH, ATAD1, ATP2A2, ATP2C1, ATP4A, ATP6V0C, ATP6V1B2, ATP6V1C1, AUP1, AURKAIP1, AZIN1, B2M, BAG3, BBIP1, BCAP31, BCL2L1, BDKRB2, BLOC1S2, BLOC1S6, BNIP1, BNIP3, BRI3, BRK1, BSG, BTN2A2, C4BPA, CALM3, CAMK2A, CANX, CAV3, CBARP, CCT3, CCT4, CDC42, CHMP1B, CNIH4, CNNM2, COPE, CO…	[AGA, AP1M1, AP3D1, ASAH1, ATXN2, CALR, CD40, CHMP3, CHMP4B, CLCN4, CLINT1, COMMD1, COX4I1, DAG1, DYNLT1, EBP, FYN, G6PD, GPN2, HOOK2, ICA1, IL4R, IPCEF1, LCP2, MCOLN1, NAAA, PLIN2, RAB5A, RAP1A, SLC38A2, STX4, STX6, TBC1D10A, THOC7, TM9SF2, TMEM38A, TOMM5, TXNDC5, UBAP1, ZPR1]	88.5714	11.4286	[AACS, ABCC11, ACAA2, ACLY, ACO1, AGA, AIP, AKAP8L, AKT2, ANK3, ANXA11, AP1M1, AP1S1, AP2M1, AP2S1, AP3D1, AP4E1, ARCN1, ARF5, ARL8A, ARRB2, ASAH1, ASPH, ATAD1, ATP2A2, ATP2C1, ATP4A, ATP6V0C, ATP6V1B2, ATP6V1C1, ATXN2, AUP1, AURKAIP1, AZIN1, B2M, BAG3, BBIP1, BCAP31, BCL2L1, BDKRB2, BLOC1S2, BLOC1S6, BNIP1, BNIP3, BRI3, BRK1, BSG, BTN2A2, C4BPA, CALM3, CALR, CAMK2A, CANX, CAV3, CBARP, CCT3, CCT4…
GO:0008104	protein localization	GO_BiologicalProcess-EBI-QuickGO-GOA_20.11.2017_00h00	4.4526e-11	4.18544e-09	9.57449e-07	6.70214e-06	[3]	Group09	8.15002	226	Specific for Cluster #1	[AACS, ABHD17A, AIP, AKAP10, AKAP8L, AKT2, ANK3, AP1S1, AP2M1, AP2S1, AP4E1, ARCN1, ARF5, ARRB2, ASPH, ATP6V0C, ATP6V1B2, ATP6V1C1, ATXN3, AUP1, AURKAIP1, BAG3, BBIP1, BCAP31, BCL2L1, BRCA2, BSG, BTN2A2, C12orf66, CANX, CAV3, CCNE1, CCT3, CCT4, CDC42, CENPT, CHMP1B, CNIH4, COPE, COPZ1, CRIPT, CSRP1, CYLD, DDX19A, DNAJA1, DYNLL1, EIF4A3, EMP2, EPB41, EPS15, ESR1, EVI5, EXOC2, FBXW11, FIS1, FYTTD1,…	[AP1M1, AP3D1, CALR, CD40, CHMP3, CHMP4B, CNEP1R1, COMMD1, CORO1B, DAG1, DYNLT1, FYN, GPN2, HOOK2, ICA1, IL4R, KLHL21, LCP2, MCOLN1, MTBP, RAB5A, RAP1A, STX4, STX6, TBC1D10A, THOC7, TOMM5, UBAP1, ZPR1]	87.1681	12.8319	[AACS, ABHD17A, AIP, AKAP10, AKAP8L, AKT2, ANK3, AP1M1, AP1S1, AP2M1, AP2S1, AP3D1, AP4E1, ARCN1, ARF5, ARRB2, ASPH, ATP6V0C, ATP6V1B2, ATP6V1C1, ATXN3, AUP1, AURKAIP1, BAG3, BBIP1, BCAP31, BCL2L1, BRCA2, BSG, BTN2A2, C12orf66, CALR, CANX, CAV3, CCNE1, CCT3, CCT4, CD40, CDC42, CENPT, CHMP1B, CHMP3, CHMP4B, CNEP1R1, CNIH4, COMMD1, COPE, COPZ1, CORO1B, CRIPT, CSRP1, CYLD, DAG1, DDX19A, DNAJA1, DYNL…
GO:0051649	establishment of localization in cell	GO_BiologicalProcess-EBI-QuickGO-GOA_20.11.2017_00h00	1.9584e-08	1.56672e-06	9.57449e-07	6.70214e-06	[3]	Group09	8.02255	185	Specific for Cluster #1	[ACAA2, AIP, AKAP8L, AKT2, ANK3, AP1S1, AP2M1, AP2S1, AP4E1, ARCN1, ASPH, ATP2A2, AUP1, AURKAIP1, BAG3, BCAP31, BCL2L1, BLOC1S2, BLOC1S6, BNIP3, CALM3, CAMK2A, CANX, CDC42, CHMP1B, CNIH4, COPE, COPZ1, CPT2, CYLD, DCTN1, DCTN3, DPY30, DYNLL1, EIF4A3, EMP2, EPS15, EVI5, FBXW11, FIS1, FYTTD1, GABARAP, GNPTG, GOLGA2, HRH3, HTATIP2, IFT57, KIF1BP, KPNA6, KPNB1, LCP1, LEPROT, LGALS9, LTV1, MAGOH, MAIP1…	[AP1M1, AP3D1, CALR, CHMP3, CHMP4B, DAG1, DYNLT1, FYN, GPN2, HOOK2, IL4R, MCOLN1, NAAA, RAB5A, RAP1A, STX4, STX6, TBC1D10A, THOC7, TOMM5, UBAP1, ZPR1]	88.1081	11.8919	[ACAA2, AIP, AKAP8L, AKT2, ANK3, AP1M1, AP1S1, AP2M1, AP2S1, AP3D1, AP4E1, ARCN1, ASPH, ATP2A2, AUP1, AURKAIP1, BAG3, BCAP31, BCL2L1, BLOC1S2, BLOC1S6, BNIP3, CALM3, CALR, CAMK2A, CANX, CDC42, CHMP1B, CHMP3, CHMP4B, CNIH4, COPE, COPZ1, CPT2, CYLD, DAG1, DCTN1, DCTN3, DPY30, DYNLL1, DYNLT1, EIF4A3, EMP2, EPS15, EVI5, FBXW11, FIS1, FYN, FYTTD1, GABARAP, GNPTG, GOLGA2, GPN2, HOOK2, HRH3, HTATIP2, IF…
GO:0045184	establishment of protein localization	GO_BiologicalProcess-EBI-QuickGO-GOA_20.11.2017_00h00	3.92021e-10	3.44979e-08	9.57449e-07	6.70214e-06	[3, 4]	Group09	8.4172	184	Specific for Cluster #1	[AACS, AIP, AKAP8L, AKT2, ANK3, AP1S1, AP2M1, AP2S1, AP4E1, ARCN1, ARF5, ARRB2, ASPH, ATP6V0C, ATP6V1B2, ATP6V1C1, AUP1, AURKAIP1, BAG3, BBIP1, BCAP31, BRCA2, BTN2A2, CANX, CCT4, CDC42, CHMP1B, CNIH4, COPE, COPZ1, CRIPT, CSRP1, CYLD, DDX19A, DNAJA1, DYNLL1, EIF4A3, EPS15, EVI5, EXOC2, FBXW11, FIS1, FYTTD1, GABARAP, GET4, GNPTG, GOLPH3, IFIH1, IFT57, KPNA6, KPNB1, LCP1, LEPROT, LGALS9, LMAN2, LTV1…	[AP1M1, AP3D1, CALR, CD40, CHMP3, CHMP4B, COMMD1, DAG1, DYNLT1, FYN, GPN2, HOOK2, ICA1, IL4R, LCP2, MCOLN1, RAB5A, RAP1A, STX4, STX6, TBC1D10A, THOC7, TOMM5, UBAP1, ZPR1]	86.413	13.587	[AACS, AIP, AKAP8L, AKT2, ANK3, AP1M1, AP1S1, AP2M1, AP2S1, AP3D1, AP4E1, ARCN1, ARF5, ARRB2, ASPH, ATP6V0C, ATP6V1B2, ATP6V1C1, AUP1, AURKAIP1, BAG3, BBIP1, BCAP31, BRCA2, BTN2A2, CALR, CANX, CCT4, CD40, CDC42, CHMP1B, CHMP3, CHMP4B, CNIH4, COMMD1, COPE, COPZ1, CRIPT, CSRP1, CYLD, DAG1, DDX19A, DNAJA1, DYNLL1, DYNLT1, EIF4A3, EPS15, EVI5, EXOC2, FBXW11, FIS1, FYN, FYTTD1, GABARAP, GET4, GNPTG, G…
GO:0046907	intracellular transport	GO_BiologicalProcess-EBI-QuickGO-GOA_20.11.2017_00h00	4.71212e-11	4.38227e-09	9.57449e-07	6.70214e-06	[3, 4]	Group09	8.78073	175	Specific for Cluster #1	[ACAA2, AIP, AKAP8L, AKT2, ANK3, AP1S1, AP2M1, AP2S1, AP4E1, ARCN1, ASPH, ATP2A2, AUP1, AURKAIP1, BAG3, BCAP31, BCL2L1, BLOC1S2, BLOC1S6, BNIP3, CAMK2A, CANX, CDC42, CHMP1B, CNIH4, COPE, COPZ1, CPT2, CYLD, DCTN1, DCTN3, DPY30, DYNLL1, EIF4A3, EMP2, EPS15, EVI5, FBXW11, FIS1, FYTTD1, GABARAP, GNPTG, GOLGA2, HTATIP2, IFT57, KIF1BP, KPNA6, KPNB1, LCP1, LEPROT, LGALS9, LTV1, MAGOH, MAPK8, MDM2, MID1I…	[AP1M1, AP3D1, CALR, CHMP3, CHMP4B, DAG1, DYNLT1, FYN, GPN2, HOOK2, IL4R, RAB5A, RAP1A, STX4, STX6, TBC1D10A, THOC7, TOMM5, UBAP1, ZPR1]	88.5714	11.4286	[ACAA2, AIP, AKAP8L, AKT2, ANK3, AP1M1, AP1S1, AP2M1, AP2S1, AP3D1, AP4E1, ARCN1, ASPH, ATP2A2, AUP1, AURKAIP1, BAG3, BCAP31, BCL2L1, BLOC1S2, BLOC1S6, BNIP3, CALR, CAMK2A, CANX, CDC42, CHMP1B, CHMP3, CHMP4B, CNIH4, COPE, COPZ1, CPT2, CYLD, DAG1, DCTN1, DCTN3, DPY30, DYNLL1, DYNLT1, EIF4A3, EMP2, EPS15, EVI5, FBXW11, FIS1, FYN, FYTTD1, GABARAP, GNPTG, GOLGA2, GPN2, HOOK2, HTATIP2, IFT57, IL4R, KI…
GO:0023057	negative regulation of signaling	GO_BiologicalProcess-EBI-QuickGO-GOA_20.11.2017_00h00	7.85254e-05	0.00439743	0.000212317	0.00063695	[2, 3, 4]	Group10	7.86765	107	Specific for Cluster #1	[ACAA2, ARRB2, ASH1L, ATAD1, BAG5, BCL2L1, BDKRB2, C12orf66, CALM3, CASTOR2, CAV3, CCDC3, CDC34, CDC42, CPNE1, CTNND1, CXXC4, CYLD, DAB1, DNAJA1, DYNLL1, DYRK1A, EIF4A3, EPS15, ESR1, FBXW11, GBA, GPS2, IVNS1ABP, LEPROT, LGMN, MDM2, MUL1, NME5, NPRL3, NRG1, OTUD3, PARK7, PDCD4, PER1, PFDN5, PHPT1, PICK1, PIK3R2, PPIF, PPM1A, PPP1R15A, PPP2CA, PSMA3, PSMA4, PSMA7, PSMB10, PSMB4, PSMB5, PSMB8, PSMC4…	[CALR, CISH, CTHRC1, DAG1, FYN, MED13, RAP1A, SESN1, TAOK3, WWC2]	90.6542	9.34579	[ACAA2, ARRB2, ASH1L, ATAD1, BAG5, BCL2L1, BDKRB2, C12orf66, CALM3, CALR, CASTOR2, CAV3, CCDC3, CDC34, CDC42, CISH, CPNE1, CTHRC1, CTNND1, CXXC4, CYLD, DAB1, DAG1, DNAJA1, DYNLL1, DYRK1A, EIF4A3, EPS15, ESR1, FBXW11, FYN, GBA, GPS2, IVNS1ABP, LEPROT, LGMN, MDM2, MED13, MUL1, NME5, NPRL3, NRG1, OTUD3, PARK7, PDCD4, PER1, PFDN5, PHPT1, PICK1, PIK3R2, PPIF, PPM1A, PPP1R15A, PPP2CA, PSMA3, PSMA4, PSM…
GO:0048585	negative regulation of response to stimulus	GO_BiologicalProcess-EBI-QuickGO-GOA_20.11.2017_00h00	0.000165571	0.00910639	0.000212317	0.00063695	[2, 3, 4]	Group10	7.56895	118	Specific for Cluster #1	[ACAA2, ARRB2, ASH1L, BAG5, BCL2L1, BDKRB2, C12orf66, C4BPA, CALM3, CASTOR2, CAV3, CCDC3, CDC34, CDC42, CPNE1, CRK, CTNND1, CXXC4, CYLD, DAB1, DNAJA1, DYNLL1, DYRK1A, EIF4A3, EPS15, ESR1, FBXO18, FBXW11, GBA, GPS2, IVNS1ABP, LEPROT, LGALS9, LGMN, LRIF1, MDM2, MUL1, NDFIP1, NME5, NMI, NPRL3, NRG1, OTUD3, OXR1, PARK7, PDCD4, PER1, PFDN5, PHPT1, PIK3R2, PPIF, PPM1A, PPP1R15A, PPP2CA, PSMA3, PSMA4, P…	[CALR, CISH, CORO1B, CTHRC1, DAG1, FYN, IL4R, MED13, SESN1, TAOK3, WWC2]	90.678	9.32203	[ACAA2, ARRB2, ASH1L, BAG5, BCL2L1, BDKRB2, C12orf66, C4BPA, CALM3, CALR, CASTOR2, CAV3, CCDC3, CDC34, CDC42, CISH, CORO1B, CPNE1, CRK, CTHRC1, CTNND1, CXXC4, CYLD, DAB1, DAG1, DNAJA1, DYNLL1, DYRK1A, EIF4A3, EPS15, ESR1, FBXO18, FBXW11, FYN, GBA, GPS2, IL4R, IVNS1ABP, LEPROT, LGALS9, LGMN, LRIF1, MDM2, MED13, MUL1, NDFIP1, NME5, NMI, NPRL3, NRG1, OTUD3, OXR1, PARK7, PDCD4, PER1, PFDN5, PHPT1, PI…
GO:0009966	regulation of signal transduction	GO_BiologicalProcess-EBI-QuickGO-GOA_20.11.2017_00h00	0.000865203	0.0441254	0.000212317	0.00063695	[3, 4, 5]	Group10	6.63965	213	Specific for Cluster #1	[ACAA2, AGO3, AIMP1, AIP, ARHGAP22, ARNT, ARRB2, ASH1L, ASPH, ATP2C1, ATP6V0C, AURKAIP1, BAG5, BCAP31, BCL2L1, BDKRB2, BMP10, BNIP3, BRD1, C12orf66, CALM3, CASTOR2, CAV3, CCDC3, CDC34, CDC42, CDK12, CDKN2B, CITED2, CNIH4, CPNE1, CRK, CRLF1, CSNK2B, CTNND1, CXXC4, CYLD, DAB1, DAXX, DNAJA1, DOT1L, DYNLL1, DYRK1A, EHMT2, EIF2S1, EIF4A3, EMP2, EPS15, ESR1, FBXO18, FBXW11, FGD4, FIS1, FKBP8, FOXL1, GA…	[ARHGAP24, CALR, CD40, CISH, CTHRC1, DAG1, DNAAF4, DYNLT1, FBXO8, FYN, GSDME, ING5, MAP2K4, MBD2, MED13, NAMPT, OSGIN1, RAP1A, RBBP4, SESN1, STX4, TAOK3, WWC2]	89.2019	10.7981	[ACAA2, AGO3, AIMP1, AIP, ARHGAP22, ARHGAP24, ARNT, ARRB2, ASH1L, ASPH, ATP2C1, ATP6V0C, AURKAIP1, BAG5, BCAP31, BCL2L1, BDKRB2, BMP10, BNIP3, BRD1, C12orf66, CALM3, CALR, CASTOR2, CAV3, CCDC3, CD40, CDC34, CDC42, CDK12, CDKN2B, CISH, CITED2, CNIH4, CPNE1, CRK, CRLF1, CSNK2B, CTHRC1, CTNND1, CXXC4, CYLD, DAB1, DAG1, DAXX, DNAAF4, DNAJA1, DOT1L, DYNLL1, DYNLT1, DYRK1A, EHMT2, EIF2S1, EIF4A3, EMP2,…
GO:0010648	negative regulation of cell communication	GO_BiologicalProcess-EBI-QuickGO-GOA_20.11.2017_00h00	7.62437e-05	0.00434589	0.000212317	0.00063695	[3, 4, 5]	Group10	7.89086	107	Specific for Cluster #1	[ACAA2, ARRB2, ASH1L, ATAD1, BAG5, BCL2L1, BDKRB2, C12orf66, CALM3, CASTOR2, CAV3, CCDC3, CDC34, CDC42, CPNE1, CTNND1, CXXC4, CYLD, DAB1, DNAJA1, DYNLL1, DYRK1A, EIF4A3, EPS15, ESR1, FBXW11, GBA, GPS2, IVNS1ABP, LEPROT, LGMN, MDM2, MUL1, NME5, NPRL3, NRG1, OTUD3, PARK7, PDCD4, PER1, PFDN5, PHPT1, PICK1, PIK3R2, PPIF, PPM1A, PPP1R15A, PPP2CA, PSMA3, PSMA4, PSMA7, PSMB10, PSMB4, PSMB5, PSMB8, PSMC4…	[CALR, CISH, CTHRC1, DAG1, FYN, MED13, RAP1A, SESN1, TAOK3, WWC2]	90.6542	9.34579	[ACAA2, ARRB2, ASH1L, ATAD1, BAG5, BCL2L1, BDKRB2, C12orf66, CALM3, CALR, CASTOR2, CAV3, CCDC3, CDC34, CDC42, CISH, CPNE1, CTHRC1, CTNND1, CXXC4, CYLD, DAB1, DAG1, DNAJA1, DYNLL1, DYRK1A, EIF4A3, EPS15, ESR1, FBXW11, FYN, GBA, GPS2, IVNS1ABP, LEPROT, LGMN, MDM2, MED13, MUL1, NME5, NPRL3, NRG1, OTUD3, PARK7, PDCD4, PER1, PFDN5, PHPT1, PICK1, PIK3R2, PPIF, PPM1A, PPP1R15A, PPP2CA, PSMA3, PSMA4, PSM…
GO:0035556	intracellular signal transduction	GO_BiologicalProcess-EBI-QuickGO-GOA_20.11.2017_00h00	1.61698e-07	1.19656e-05	0.000212317	0.00063695	[3, 4, 5]	Group10	7.54318	214	Specific for Cluster #1	[AGO3, AIP, AKT2, ARF5, ARHGAP22, ARL8A, ARRB2, ASB13, ASH1L, ASPH, ATP2A2, ATP2C1, AURKAIP1, BAG5, BCAP31, BCL2L1, BDKRB2, BMP10, BNIP3, BRCA2, BRD1, BRK1, C12orf66, CALM3, CAMK2A, CASTOR2, CAV3, CDC34, CDC42, CDIP1, CDK12, CPNE1, CREB1, CRK, CRLF1, CSNK2B, CUL1, CYLD, DAB1, DAXX, DNAJA1, DOT1L, DYNLL1, DYRK1A, EHMT2, ESR1, FBXO18, FBXW11, FGD4, FIS1, FKBP8, GADD45A, GBA, GNB1, GOLPH3, GPR4, GPS…	[ARHGAP24, ARL4A, CALR, CD40, CISH, DAG1, DYNLT1, FBXO8, FYN, GNAL, GSDME, ING5, LCP2, MAP2K4, MCOLN1, NR4A1, RAP1A, RBBP4, RPS6KA1, SESN1, STAT4, STK38L, TAOK3, WWC2]	88.785	11.215	[AGO3, AIP, AKT2, ARF5, ARHGAP22, ARHGAP24, ARL4A, ARL8A, ARRB2, ASB13, ASH1L, ASPH, ATP2A2, ATP2C1, AURKAIP1, BAG5, BCAP31, BCL2L1, BDKRB2, BMP10, BNIP3, BRCA2, BRD1, BRK1, C12orf66, CALM3, CALR, CAMK2A, CASTOR2, CAV3, CD40, CDC34, CDC42, CDIP1, CDK12, CISH, CPNE1, CREB1, CRK, CRLF1, CSNK2B, CUL1, CYLD, DAB1, DAG1, DAXX, DNAJA1, DOT1L, DYNLL1, DYNLT1, DYRK1A, EHMT2, ESR1, FBXO18, FBXO8, FBXW11, …
GO:0009968	negative regulation of signal transduction	GO_BiologicalProcess-EBI-QuickGO-GOA_20.11.2017_00h00	1.22806e-05	0.000761395	0.000212317	0.00063695	[3, 4, 5, 6]	Group10	8.27309	103	Specific for Cluster #1	[ACAA2, ARRB2, ASH1L, BAG5, BCL2L1, BDKRB2, C12orf66, CALM3, CASTOR2, CAV3, CCDC3, CDC34, CDC42, CPNE1, CTNND1, CXXC4, CYLD, DAB1, DNAJA1, DYNLL1, DYRK1A, EIF4A3, EPS15, ESR1, FBXW11, GBA, GPS2, IVNS1ABP, LEPROT, LGMN, MDM2, MUL1, NME5, NPRL3, NRG1, OTUD3, PARK7, PDCD4, PER1, PFDN5, PHPT1, PIK3R2, PPIF, PPM1A, PPP1R15A, PPP2CA, PSMA3, PSMA4, PSMA7, PSMB10, PSMB4, PSMB5, PSMB8, PSMC4, PSMC5, PSMC6…	[CALR, CISH, CTHRC1, DAG1, FYN, MED13, SESN1, TAOK3, WWC2]	91.2621	8.73786	[ACAA2, ARRB2, ASH1L, BAG5, BCL2L1, BDKRB2, C12orf66, CALM3, CALR, CASTOR2, CAV3, CCDC3, CDC34, CDC42, CISH, CPNE1, CTHRC1, CTNND1, CXXC4, CYLD, DAB1, DAG1, DNAJA1, DYNLL1, DYRK1A, EIF4A3, EPS15, ESR1, FBXW11, FYN, GBA, GPS2, IVNS1ABP, LEPROT, LGMN, MDM2, MED13, MUL1, NME5, NPRL3, NRG1, OTUD3, PARK7, PDCD4, PER1, PFDN5, PHPT1, PIK3R2, PPIF, PPM1A, PPP1R15A, PPP2CA, PSMA3, PSMA4, PSMA7, PSMB10, PS…
GO:0022402	cell cycle process	GO_BiologicalProcess-EBI-QuickGO-GOA_20.11.2017_00h00	7.20767e-06	0.000461291	2.69115e-06	1.61469e-05	[2, 3]	Group11	8.19434	113	Specific for Cluster #1	[AKAP8L, AKT2, ANAPC7, ANK3, ANXA11, AURKAIP1, BCL2L1, BMI1, BRCA2, CALM3, CAMK2A, CCNE1, CDC26, CDC27, CDC34, CDC42, CDKN2B, CENPT, CENPV, CEP164, CEP78, CHMP1B, CUL1, DCTN1, DCTN3, DYNLL1, E4F1, EHMT2, EIF4G2, FBXW11, FEN1, GADD45A, GIGYF2, GOLGA2, GSPT1, INTS13, KANSL1, KPNB1, LAMTOR2, MAX, MCM4, MDM2, MED25, NPM1, NUP54, PCNA, PIK3R4, POGZ, POLD2, POLDIP2, PPM1A, PPP1R15A, PPP2CA, PPP6C, PRKA…	[CALR, CEP135, CHMP3, CHMP4B, CNEP1R1, DYNLT1, ESCO1, KLHL21, MTBP, RBBP4, TAOK3, ZPR1]	89.3805	10.6195	[AKAP8L, AKT2, ANAPC7, ANK3, ANXA11, AURKAIP1, BCL2L1, BMI1, BRCA2, CALM3, CALR, CAMK2A, CCNE1, CDC26, CDC27, CDC34, CDC42, CDKN2B, CENPT, CENPV, CEP135, CEP164, CEP78, CHMP1B, CHMP3, CHMP4B, CNEP1R1, CUL1, DCTN1, DCTN3, DYNLL1, DYNLT1, E4F1, EHMT2, EIF4G2, ESCO1, FBXW11, FEN1, GADD45A, GIGYF2, GOLGA2, GSPT1, INTS13, KANSL1, KLHL21, KPNB1, LAMTOR2, MAX, MCM4, MDM2, MED25, MTBP, NPM1, NUP54, PCNA,…
GO:0000278	mitotic cell cycle	GO_BiologicalProcess-EBI-QuickGO-GOA_20.11.2017_00h00	8.6873e-07	5.82049e-05	2.69115e-06	1.61469e-05	[3]	Group11	9.03846	94	Specific for Cluster #1	[AKAP8L, ANAPC7, ANK3, AURKAIP1, BCL2L1, BRCA2, CALM3, CAMK2A, CCNE1, CDC26, CDC27, CDC34, CDC42, CDKN2B, CENPT, CEP164, CEP78, CHMP1B, CUL1, CYLD, DCTN1, DCTN3, DNMT3A, DYNLL1, E4F1, FBXW11, GADD45A, GIGYF2, GOLGA2, GSPT1, INTS13, KANSL1, KPNB1, MAP2K3, MAP3K14, MAX, MCM4, MDM2, NPM1, NUP54, PAK4, PCNA, POGZ, POLDIP2, PPP2CA, PPP2R2C, PPP6C, PSMA3, PSMA4, PSMA7, PSMB10, PSMB4, PSMB5, PSMB8, PSMC…	[CEP135, CHMP4B, CNEP1R1, DYNLT1, FYN, MAP2K4, MTBP, TAOK3, ZPR1]	90.4255	9.57447	[AKAP8L, ANAPC7, ANK3, AURKAIP1, BCL2L1, BRCA2, CALM3, CAMK2A, CCNE1, CDC26, CDC27, CDC34, CDC42, CDKN2B, CENPT, CEP135, CEP164, CEP78, CHMP1B, CHMP4B, CNEP1R1, CUL1, CYLD, DCTN1, DCTN3, DNMT3A, DYNLL1, DYNLT1, E4F1, FBXW11, FYN, GADD45A, GIGYF2, GOLGA2, GSPT1, INTS13, KANSL1, KPNB1, MAP2K3, MAP2K4, MAP3K14, MAX, MCM4, MDM2, MTBP, NPM1, NUP54, PAK4, PCNA, POGZ, POLDIP2, PPP2CA, PPP2R2C, PPP6C, PS…
GO:0044770	cell cycle phase transition	GO_BiologicalProcess-EBI-QuickGO-GOA_20.11.2017_00h00	6.07828e-07	4.25479e-05	2.69115e-06	1.61469e-05	[3, 4]	Group11	10.3789	63	Specific for Cluster #1	[AKAP8L, ANAPC7, CALM3, CAMK2A, CCNE1, CDC26, CDC27, CDC34, CDKN2B, CEP164, CEP78, CUL1, DCTN1, DCTN3, DYNLL1, FBXW11, GADD45A, GIGYF2, GSPT1, MAX, MCM4, MDM2, NPM1, PCNA, PPP6C, PSMA3, PSMA4, PSMA7, PSMB10, PSMB4, PSMB5, PSMB8, PSMC4, PSMC5, PSMC6, PSMD4, PSMD8, PSMD9, PSME3, PTEN, RBM38, RBX1, RPA1, RPS27A, RPS6KB1, SEM1, SIN3A, SKP2, SMARCA4, TAF10, TAF2, TUBG1, UBA52, UBE2L3, USP37, USP47, VP…	[CEP135, CHMP4B, MTBP, TAOK3, ZPR1]	92.0635	7.93651	[AKAP8L, ANAPC7, CALM3, CAMK2A, CCNE1, CDC26, CDC27, CDC34, CDKN2B, CEP135, CEP164, CEP78, CHMP4B, CUL1, DCTN1, DCTN3, DYNLL1, FBXW11, GADD45A, GIGYF2, GSPT1, MAX, MCM4, MDM2, MTBP, NPM1, PCNA, PPP6C, PSMA3, PSMA4, PSMA7, PSMB10, PSMB4, PSMB5, PSMB8, PSMC4, PSMC5, PSMC6, PSMD4, PSMD8, PSMD9, PSME3, PTEN, RBM38, RBX1, RPA1, RPS27A, RPS6KB1, SEM1, SIN3A, SKP2, SMARCA4, TAF10, TAF2, TAOK3, TUBG1, UB…
GO:0051726	regulation of cell cycle	GO_BiologicalProcess-EBI-QuickGO-GOA_20.11.2017_00h00	4.77487e-05	0.00281717	2.69115e-06	1.61469e-05	[3, 4]	Group11	8.09717	100	Specific for Cluster #1	[AKT2, ANAPC7, AURKAIP1, BCL2L1, BMI1, BRCA2, CCNE1, CCPG1, CDC26, CDC27, CDC42, CDK12, CDKN2B, CENPV, CEP164, CEP78, CHMP1B, CITED2, CUL1, CYLD, DCTN1, DCTN3, DOT1L, DYNLL1, E4F1, EHMT2, EIF4G2, FEN1, GADD45A, GIGYF2, HCFC1, INTS13, JUNB, LAMTOR2, MAP2K3, MAP3K14, MAPRE3, MAX, MDM2, MED25, NPM1, PAK4, PCNA, PDCD4, PER2, PGGT1B, PIK3R4, POLDIP2, PPM1A, PPP1R13B, PPP1R15A, PRKAR1A, PSMA3, PSMA4, P…	[CALR, CEP135, CHMP3, CHMP4B, FYN, KLHL21, MAP2K4, MTBP, NR4A1, RBBP4, TAOK3]	89	11	[AKT2, ANAPC7, AURKAIP1, BCL2L1, BMI1, BRCA2, CALR, CCNE1, CCPG1, CDC26, CDC27, CDC42, CDK12, CDKN2B, CENPV, CEP135, CEP164, CEP78, CHMP1B, CHMP3, CHMP4B, CITED2, CUL1, CYLD, DCTN1, DCTN3, DOT1L, DYNLL1, E4F1, EHMT2, EIF4G2, FEN1, FYN, GADD45A, GIGYF2, HCFC1, INTS13, JUNB, KLHL21, LAMTOR2, MAP2K3, MAP2K4, MAP3K14, MAPRE3, MAX, MDM2, MED25, MTBP, NPM1, NR4A1, PAK4, PCNA, PDCD4, PER2, PGGT1B, PIK3R…
GO:1903047	mitotic cell cycle process	GO_BiologicalProcess-EBI-QuickGO-GOA_20.11.2017_00h00	6.46869e-07	4.4634e-05	2.69115e-06	1.61469e-05	[3, 4]	Group11	9.46882	82	Specific for Cluster #1	[AKAP8L, ANAPC7, ANK3, AURKAIP1, BCL2L1, BRCA2, CALM3, CAMK2A, CCNE1, CDC26, CDC27, CDC34, CDC42, CDKN2B, CEP164, CEP78, CHMP1B, CUL1, DCTN1, DCTN3, DYNLL1, FBXW11, GADD45A, GIGYF2, GOLGA2, GSPT1, INTS13, KANSL1, KPNB1, MAX, MCM4, MDM2, NPM1, NUP54, PCNA, POGZ, PPP2CA, PPP6C, PSMA3, PSMA4, PSMA7, PSMB10, PSMB4, PSMB5, PSMB8, PSMC4, PSMC5, PSMC6, PSMD4, PSMD8, PSMD9, PSME3, PTEN, RAE1, RBM38, RBX1…	[CEP135, CHMP4B, CNEP1R1, DYNLT1, MTBP, TAOK3, ZPR1]	91.4634	8.53659	[AKAP8L, ANAPC7, ANK3, AURKAIP1, BCL2L1, BRCA2, CALM3, CAMK2A, CCNE1, CDC26, CDC27, CDC34, CDC42, CDKN2B, CEP135, CEP164, CEP78, CHMP1B, CHMP4B, CNEP1R1, CUL1, DCTN1, DCTN3, DYNLL1, DYNLT1, FBXW11, GADD45A, GIGYF2, GOLGA2, GSPT1, INTS13, KANSL1, KPNB1, MAX, MCM4, MDM2, MTBP, NPM1, NUP54, PCNA, POGZ, PPP2CA, PPP6C, PSMA3, PSMA4, PSMA7, PSMB10, PSMB4, PSMB5, PSMB8, PSMC4, PSMC5, PSMC6, PSMD4, PSMD8…
GO:0010564	regulation of cell cycle process	GO_BiologicalProcess-EBI-QuickGO-GOA_20.11.2017_00h00	4.70773e-05	0.00282464	2.69115e-06	1.61469e-05	[3, 4, 5]	Group11	8.94526	67	Specific for Cluster #1	[AKT2, ANAPC7, AURKAIP1, BMI1, BRCA2, CDC26, CDC27, CDC42, CDKN2B, CENPV, CEP164, CEP78, CHMP1B, CUL1, DCTN1, DCTN3, DYNLL1, E4F1, EHMT2, FEN1, GADD45A, GIGYF2, MAX, MDM2, MED25, NPM1, PCNA, PIK3R4, PRKAR1A, PSMA3, PSMA4, PSMA7, PSMB10, PSMB4, PSMB5, PSMB8, PSMC4, PSMC5, PSMC6, PSMD4, PSMD8, PSMD9, PSME3, PTEN, RAE1, RBM38, RBX1, RPS27A, RRP8, SEM1, SFPQ, SH3GLB1, SIN3A, SMARCA4, TUBG1, UBA52, US…	[CALR, CEP135, CHMP3, CHMP4B, KLHL21, MTBP, RBBP4, TAOK3]	88.0597	11.9403	[AKT2, ANAPC7, AURKAIP1, BMI1, BRCA2, CALR, CDC26, CDC27, CDC42, CDKN2B, CENPV, CEP135, CEP164, CEP78, CHMP1B, CHMP3, CHMP4B, CUL1, DCTN1, DCTN3, DYNLL1, E4F1, EHMT2, FEN1, GADD45A, GIGYF2, KLHL21, MAX, MDM2, MED25, MTBP, NPM1, PCNA, PIK3R4, PRKAR1A, PSMA3, PSMA4, PSMA7, PSMB10, PSMB4, PSMB5, PSMB8, PSMC4, PSMC5, PSMC6, PSMD4, PSMD8, PSMD9, PSME3, PTEN, RAE1, RBBP4, RBM38, RBX1, RPS27A, RRP8, SEM…
GO:0045786	negative regulation of cell cycle	GO_BiologicalProcess-EBI-QuickGO-GOA_20.11.2017_00h00	0.000756379	0.0400881	2.69115e-06	1.61469e-05	[3, 4, 5]	Group11	8.54962	56	Specific for Cluster #1	[AKT2, AURKAIP1, BCL2L1, BMI1, CDKN2B, CUL1, DOT1L, E4F1, EHMT2, EIF4G2, GADD45A, GIGYF2, LAMTOR2, MAX, MDM2, MED25, NPM1, PCNA, PDCD4, PPM1A, PPP1R13B, PPP1R15A, PRKAR1A, PSMA3, PSMA4, PSMA7, PSMB10, PSMB4, PSMB5, PSMB8, PSMC4, PSMC5, PSMC6, PSMD4, PSMD8, PSMD9, PSME3, PTEN, RBM38, RBX1, RPS27A, RRAGC, RRP8, SEM1, SMARCA4, STK11, UBA52, USP47, VPS4A, WDR76, ZNF830]	[CALR, MTBP, NR4A1, RBBP4, TAOK3]	91.0714	8.92857	[AKT2, AURKAIP1, BCL2L1, BMI1, CALR, CDKN2B, CUL1, DOT1L, E4F1, EHMT2, EIF4G2, GADD45A, GIGYF2, LAMTOR2, MAX, MDM2, MED25, MTBP, NPM1, NR4A1, PCNA, PDCD4, PPM1A, PPP1R13B, PPP1R15A, PRKAR1A, PSMA3, PSMA4, PSMA7, PSMB10, PSMB4, PSMB5, PSMB8, PSMC4, PSMC5, PSMC6, PSMD4, PSMD8, PSMD9, PSME3, PTEN, RBBP4, RBM38, RBX1, RPS27A, RRAGC, RRP8, SEM1, SMARCA4, STK11, TAOK3, UBA52, USP47, VPS4A, WDR76, ZNF83…
GO:0048519	negative regulation of biological process	GO_BiologicalProcess-EBI-QuickGO-GOA_20.11.2017_00h00	2.13349e-09	1.8348e-07	1.6406e-10	1.47654e-09	[1, 2, 3]	Group12	7.01822	366	Specific for Cluster #1	[AARS, ABHD17A, ACAA2, AGO3, AIMP1, AKIRIN2, AKT2, ANAPC7, ANK3, AP2M1, ARRB2, ASH1L, ASPH, ATAD1, ATP2A2, AURKAIP1, AVEN, AZIN1, B2M, BAG1, BAG3, BAG5, BCL2L1, BDKRB2, BMI1, BMP10, BNIP1, BNIP3, BRCA2, BTBD10, BTN2A2, C12orf66, C4BPA, CALM3, CASP8AP2, CASTOR2, CAV3, CBARP, CBX1, CBX2, CCDC3, CCNE1, CDC26, CDC27, CDC34, CDC42, CDK12, CDKN2B, CELF1, CITED2, CNIH4, CPNE1, CREB1, CRK, CRLF1, CSNK2B,…	[ARID2, ATXN2, CALR, CD200, CEBPG, CHMP3, CHMP4B, CIC, CISH, COMMD1, CORO1B, CTHRC1, DAG1, DAPL1, DYNLT1, FYN, G6PD, GSDME, HIGD1A, HNRNPD, HOOK2, IL4R, ING5, KLF8, KLF9, MAP2K4, MBD2, MCOLN1, MED13, MTBP, MYCN, NR4A1, OSGIN1, PPP1R8, PYM1, RAP1A, RBBP4, RNLS, RPS6KA1, SESN1, SMARCE1, TAOK3, TXNDC5, WWC2, ZPR1]	87.7049	12.2951	[AARS, ABHD17A, ACAA2, AGO3, AIMP1, AKIRIN2, AKT2, ANAPC7, ANK3, AP2M1, ARID2, ARRB2, ASH1L, ASPH, ATAD1, ATP2A2, ATXN2, AURKAIP1, AVEN, AZIN1, B2M, BAG1, BAG3, BAG5, BCL2L1, BDKRB2, BMI1, BMP10, BNIP1, BNIP3, BRCA2, BTBD10, BTN2A2, C12orf66, C4BPA, CALM3, CALR, CASP8AP2, CASTOR2, CAV3, CBARP, CBX1, CBX2, CCDC3, CCNE1, CD200, CDC26, CDC27, CDC34, CDC42, CDK12, CDKN2B, CEBPG, CELF1, CHMP3, CHMP4B,…
GO:0019222	regulation of metabolic process	GO_BiologicalProcess-EBI-QuickGO-GOA_20.11.2017_00h00	1.71045e-11	1.64203e-09	1.6406e-10	1.47654e-09	[2, 3]	Group12	6.86475	469	Specific for Cluster #1	[ACLY, ACO1, AFF1, AGO3, AIP, AKAP8L, AKIRIN2, AKT2, ANAPC7, ANK3, ARHGAP22, ARNT, ARRB2, ASH1L, ASPH, ATAD1, ATF1, ATP6V0C, ATP6V1B2, ATP6V1C1, ATXN3, ATXN7L3, AURKAIP1, AZIN1, BAG3, BAG5, BBX, BCAP31, BCL2L1, BDKRB2, BLOC1S2, BMI1, BMP10, BNIP3, BRCA2, BRD1, BRD3, BRD8, BTBD10, BTN2A2, BUD23, C4BPA, CALM3, CAMK2A, CAPNS1, CASP8AP2, CAV3, CBX1, CBX2, CCDC3, CCNE1, CCPG1, CCT3, CCT4, CDC26, CDC27…	[ARID2, ATXN2, CALR, CD40, CEBPG, CHMP4B, CIC, CISH, CNEP1R1, COMMD1, DAG1, DAPL1, DNAAF4, ESCO1, FYN, G6PD, GNAL, GSDME, HIGD1A, HNRNPD, HOOK2, ING5, IRF2BP2, KDM7A, KLF8, KLF9, LCP2, LRRFIP2, MAP2K4, MBD2, MED13, MED18, MYCN, NAMPT, NR4A1, PLIN2, PPP1R8, PSTK, PYM1, RAB5A, RAP1A, RBBP4, RPS6KA1, SMARCE1, STAT4, TAOK3, TBC1D10A, TFE3, TRIM65, WWC2, ZNF577, ZNF771, ZPR1]	88.6994	11.3006	[ACLY, ACO1, AFF1, AGO3, AIP, AKAP8L, AKIRIN2, AKT2, ANAPC7, ANK3, ARHGAP22, ARID2, ARNT, ARRB2, ASH1L, ASPH, ATAD1, ATF1, ATP6V0C, ATP6V1B2, ATP6V1C1, ATXN2, ATXN3, ATXN7L3, AURKAIP1, AZIN1, BAG3, BAG5, BBX, BCAP31, BCL2L1, BDKRB2, BLOC1S2, BMI1, BMP10, BNIP3, BRCA2, BRD1, BRD3, BRD8, BTBD10, BTN2A2, BUD23, C4BPA, CALM3, CALR, CAMK2A, CAPNS1, CASP8AP2, CAV3, CBX1, CBX2, CCDC3, CCNE1, CCPG1, CCT3…
GO:0009892	negative regulation of metabolic process	GO_BiologicalProcess-EBI-QuickGO-GOA_20.11.2017_00h00	1.14123e-12	1.10699e-10	1.6406e-10	1.47654e-09	[2, 3, 4]	Group12	8.23569	246	Specific for Cluster #1	[AGO3, AKIRIN2, ANAPC7, ARRB2, ASH1L, AZIN1, BAG3, BAG5, BCL2L1, BDKRB2, BMI1, BNIP3, BRCA2, BTN2A2, C4BPA, CALM3, CASP8AP2, CAV3, CBX1, CBX2, CCNE1, CDC26, CDC27, CDC42, CDKN2B, CELF1, CITED2, CPNE1, CREB1, CYP2D6, DAXX, DNAJA1, DNAJC17, DNMT3A, DOT1L, DPY30, DYNLL1, DYRK1A, E4F1, EDNRA, EHMT2, EIF2S1, EIF4A1, EIF4A2, EIF4A3, EIF4G2, ELAVL1, ELL, ESR1, ETV6, FBXO18, FBXW11, FKBP8, FRK, GADD45A, …	[ATXN2, CALR, CHMP4B, CIC, CISH, DAG1, DAPL1, FYN, G6PD, HNRNPD, HOOK2, KLF8, MBD2, MYCN, PPP1R8, PYM1, RAP1A, RBBP4, RPS6KA1, SMARCE1, TAOK3, WWC2]	91.0569	8.94309	[AGO3, AKIRIN2, ANAPC7, ARRB2, ASH1L, ATXN2, AZIN1, BAG3, BAG5, BCL2L1, BDKRB2, BMI1, BNIP3, BRCA2, BTN2A2, C4BPA, CALM3, CALR, CASP8AP2, CAV3, CBX1, CBX2, CCNE1, CDC26, CDC27, CDC42, CDKN2B, CELF1, CHMP4B, CIC, CISH, CITED2, CPNE1, CREB1, CYP2D6, DAG1, DAPL1, DAXX, DNAJA1, DNAJC17, DNMT3A, DOT1L, DPY30, DYNLL1, DYRK1A, E4F1, EDNRA, EHMT2, EIF2S1, EIF4A1, EIF4A2, EIF4A3, EIF4G2, ELAVL1, ELL, ESR1…
GO:0048523	negative regulation of cellular process	GO_BiologicalProcess-EBI-QuickGO-GOA_20.11.2017_00h00	3.34519e-07	2.37508e-05	1.6406e-10	1.47654e-09	[2, 3, 4]	Group12	6.87976	325	Specific for Cluster #1	[AARS, ACAA2, AGO3, AIMP1, AKIRIN2, AKT2, ANAPC7, ANK3, ARRB2, ASH1L, ASPH, ATAD1, AURKAIP1, AVEN, B2M, BAG1, BAG3, BAG5, BCL2L1, BDKRB2, BMI1, BMP10, BNIP1, BNIP3, BRCA2, BTBD10, BTN2A2, C12orf66, C4BPA, CALM3, CASP8AP2, CASTOR2, CAV3, CBARP, CBX1, CBX2, CCDC3, CCNE1, CDC26, CDC27, CDC34, CDC42, CDK12, CDKN2B, CELF1, CITED2, CNIH4, CPNE1, CREB1, CRK, CRLF1, CSNK2B, CSRP1, CTNND1, CUL1, CXXC4, CY…	[ARID2, ATXN2, CALR, CD200, CHMP4B, CIC, CISH, CORO1B, CTHRC1, DAG1, DAPL1, DYNLT1, FYN, G6PD, GSDME, HIGD1A, HNRNPD, HOOK2, IL4R, ING5, KLF8, KLF9, MAP2K4, MBD2, MCOLN1, MED13, MTBP, MYCN, NR4A1, OSGIN1, PPP1R8, RAP1A, RBBP4, RPS6KA1, SESN1, SMARCE1, TAOK3, TXNDC5, WWC2, ZPR1]	87.6923	12.3077	[AARS, ACAA2, AGO3, AIMP1, AKIRIN2, AKT2, ANAPC7, ANK3, ARID2, ARRB2, ASH1L, ASPH, ATAD1, ATXN2, AURKAIP1, AVEN, B2M, BAG1, BAG3, BAG5, BCL2L1, BDKRB2, BMI1, BMP10, BNIP1, BNIP3, BRCA2, BTBD10, BTN2A2, C12orf66, C4BPA, CALM3, CALR, CASP8AP2, CASTOR2, CAV3, CBARP, CBX1, CBX2, CCDC3, CCNE1, CD200, CDC26, CDC27, CDC34, CDC42, CDK12, CDKN2B, CELF1, CHMP4B, CIC, CISH, CITED2, CNIH4, CORO1B, CPNE1, CRE…
GO:0031323	regulation of cellular metabolic process	GO_BiologicalProcess-EBI-QuickGO-GOA_20.11.2017_00h00	1.47025e-10	1.33793e-08	1.6406e-10	1.47654e-09	[3, 4]	Group12	6.89328	436	Specific for Cluster #1	[ACLY, ACO1, AFF1, AGO3, AIP, AKAP8L, AKIRIN2, AKT2, ANAPC7, ARHGAP22, ARNT, ARRB2, ASH1L, ASPH, ATAD1, ATF1, ATP6V0C, ATP6V1B2, ATP6V1C1, ATXN3, ATXN7L3, AURKAIP1, AZIN1, BAG3, BAG5, BBX, BCAP31, BCL2L1, BDKRB2, BLOC1S2, BMI1, BMP10, BNIP3, BRCA2, BRD1, BRD3, BRD8, BTBD10, BTN2A2, BUD23, C4BPA, CALM3, CAMK2A, CAPNS1, CASP8AP2, CAV3, CBX1, CBX2, CCNE1, CCPG1, CCT3, CCT4, CDC26, CDC27, CDC42, CDK1…	[ARID2, ATXN2, CALR, CD40, CEBPG, CHMP4B, CIC, CISH, CNEP1R1, COMMD1, DAG1, DAPL1, DNAAF4, ESCO1, FYN, G6PD, GNAL, GSDME, HIGD1A, HNRNPD, HOOK2, ING5, IRF2BP2, KDM7A, KLF8, KLF9, LCP2, LRRFIP2, MAP2K4, MBD2, MED13, MED18, MYCN, NAMPT, NR4A1, PPP1R8, PSTK, PYM1, RAB5A, RAP1A, RBBP4, RPS6KA1, SMARCE1, STAT4, TAOK3, TBC1D10A, TFE3, TRIM65, WWC2, ZNF577, ZNF771, ZPR1]	88.0734	11.9266	[ACLY, ACO1, AFF1, AGO3, AIP, AKAP8L, AKIRIN2, AKT2, ANAPC7, ARHGAP22, ARID2, ARNT, ARRB2, ASH1L, ASPH, ATAD1, ATF1, ATP6V0C, ATP6V1B2, ATP6V1C1, ATXN2, ATXN3, ATXN7L3, AURKAIP1, AZIN1, BAG3, BAG5, BBX, BCAP31, BCL2L1, BDKRB2, BLOC1S2, BMI1, BMP10, BNIP3, BRCA2, BRD1, BRD3, BRD8, BTBD10, BTN2A2, BUD23, C4BPA, CALM3, CALR, CAMK2A, CAPNS1, CASP8AP2, CAV3, CBX1, CBX2, CCNE1, CCPG1, CCT3, CCT4, CD40,…
GO:0051171	regulation of nitrogen compound metabolic process	GO_BiologicalProcess-EBI-QuickGO-GOA_20.11.2017_00h00	3.19673e-07	2.30165e-05	1.6406e-10	1.47654e-09	[3, 4]	Group12	6.62284	403	Specific for Cluster #1	[ACO1, AFF1, AGO3, AIP, AKAP8L, AKIRIN2, AKT2, ANAPC7, ARHGAP22, ARNT, ARRB2, ASH1L, ASPH, ATF1, ATXN3, ATXN7L3, AURKAIP1, AZIN1, BAG3, BAG5, BBX, BCAP31, BDKRB2, BLOC1S2, BMI1, BMP10, BRCA2, BRD1, BRD3, BRD8, BUD23, C4BPA, CALM3, CAMK2A, CASP8AP2, CAV3, CBX1, CBX2, CCNE1, CCPG1, CCT3, CCT4, CDC26, CDC27, CDC42, CDK12, CDKN2B, CELF1, CITED2, COMMD4, CPNE1, CREB1, CRK, CRLF1, CSNK2B, CTNND1, CUL1,…	[ARID2, ATXN2, CALR, CD40, CEBPG, CIC, CISH, CNEP1R1, COMMD1, DAG1, DNAAF4, ESCO1, FYN, G6PD, GNAL, GSDME, HIGD1A, HNRNPD, ING5, IRF2BP2, KDM7A, KLF8, KLF9, LCP2, LRRFIP2, MAP2K4, MBD2, MED13, MED18, MYCN, NAMPT, NR4A1, PPP1R8, PSTK, PYM1, RAP1A, RBBP4, RPS6KA1, SMARCE1, STAT4, TAOK3, TBC1D10A, TFE3, WWC2, ZNF577, ZNF771, ZPR1]	88.3375	11.6625	[ACO1, AFF1, AGO3, AIP, AKAP8L, AKIRIN2, AKT2, ANAPC7, ARHGAP22, ARID2, ARNT, ARRB2, ASH1L, ASPH, ATF1, ATXN2, ATXN3, ATXN7L3, AURKAIP1, AZIN1, BAG3, BAG5, BBX, BCAP31, BDKRB2, BLOC1S2, BMI1, BMP10, BRCA2, BRD1, BRD3, BRD8, BUD23, C4BPA, CALM3, CALR, CAMK2A, CASP8AP2, CAV3, CBX1, CBX2, CCNE1, CCPG1, CCT3, CCT4, CD40, CDC26, CDC27, CDC42, CDK12, CDKN2B, CEBPG, CELF1, CIC, CISH, CITED2, CNEP1R1, CO…
GO:0060255	regulation of macromolecule metabolic process	GO_BiologicalProcess-EBI-QuickGO-GOA_20.11.2017_00h00	3.90778e-09	3.28254e-07	1.6406e-10	1.47654e-09	[3, 4]	Group12	6.77912	426	Specific for Cluster #1	[ACO1, AFF1, AGO3, AIP, AKAP8L, AKIRIN2, AKT2, ANAPC7, ANK3, ARHGAP22, ARNT, ARRB2, ASH1L, ASPH, ATAD1, ATF1, ATXN3, ATXN7L3, AURKAIP1, AZIN1, BAG3, BAG5, BBX, BCAP31, BDKRB2, BLOC1S2, BMI1, BMP10, BRCA2, BRD1, BRD3, BRD8, BUD23, C4BPA, CALM3, CAMK2A, CASP8AP2, CAV3, CBX1, CBX2, CCNE1, CCPG1, CCT3, CCT4, CDC26, CDC27, CDC42, CDK12, CDKN2B, CELF1, CITED2, COMMD4, CPNE1, CREB1, CRK, CRLF1, CSNK2B, …	[ARID2, ATXN2, CALR, CD40, CEBPG, CIC, CISH, CNEP1R1, COMMD1, DAG1, DNAAF4, ESCO1, FYN, G6PD, GSDME, HIGD1A, HNRNPD, ING5, IRF2BP2, KDM7A, KLF8, KLF9, LCP2, LRRFIP2, MAP2K4, MBD2, MED13, MED18, MYCN, NAMPT, NR4A1, PPP1R8, PSTK, PYM1, RAP1A, RBBP4, RPS6KA1, SMARCE1, STAT4, TAOK3, TBC1D10A, TFE3, WWC2, ZNF577, ZNF771, ZPR1]	89.2019	10.7981	[ACO1, AFF1, AGO3, AIP, AKAP8L, AKIRIN2, AKT2, ANAPC7, ANK3, ARHGAP22, ARID2, ARNT, ARRB2, ASH1L, ASPH, ATAD1, ATF1, ATXN2, ATXN3, ATXN7L3, AURKAIP1, AZIN1, BAG3, BAG5, BBX, BCAP31, BDKRB2, BLOC1S2, BMI1, BMP10, BRCA2, BRD1, BRD3, BRD8, BUD23, C4BPA, CALM3, CALR, CAMK2A, CASP8AP2, CAV3, CBX1, CBX2, CCNE1, CCPG1, CCT3, CCT4, CD40, CDC26, CDC27, CDC42, CDK12, CDKN2B, CEBPG, CELF1, CIC, CISH, CITED2…
GO:0009890	negative regulation of biosynthetic process	GO_BiologicalProcess-EBI-QuickGO-GOA_20.11.2017_00h00	1.33818e-05	0.000816292	1.6406e-10	1.47654e-09	[3, 4, 5]	Group12	7.83605	130	Specific for Cluster #1	[AGO3, AKIRIN2, BAG3, BMI1, BRCA2, CASP8AP2, CBX1, CBX2, CCNE1, CELF1, CITED2, CREB1, DAXX, DNAJC17, DNMT3A, DOT1L, DPY30, E4F1, EDNRA, EHMT2, EIF2S1, EIF4A2, EIF4A3, ELAVL1, ESR1, ETV6, FBXO18, FBXW11, FRK, GIGYF2, GPS2, H2AFZ, HBZ, HCFC1, HDAC5, HNRNPC, HRH3, HSBP1, IMPACT, IRF2, IRF8, JUNB, KDM5C, KHSRP, KMT2D, LDB1, LEPROT, LOXL2, LRIF1, MAX, MBD3, MDM2, MED25, MORF4L1, MTDH, NCL, NELFB, NFIC…	[CALR, CIC, HNRNPD, KLF8, MBD2, MYCN, RAP1A, SMARCE1, WWC2]	93.0769	6.92308	[AGO3, AKIRIN2, BAG3, BMI1, BRCA2, CALR, CASP8AP2, CBX1, CBX2, CCNE1, CELF1, CIC, CITED2, CREB1, DAXX, DNAJC17, DNMT3A, DOT1L, DPY30, E4F1, EDNRA, EHMT2, EIF2S1, EIF4A2, EIF4A3, ELAVL1, ESR1, ETV6, FBXO18, FBXW11, FRK, GIGYF2, GPS2, H2AFZ, HBZ, HCFC1, HDAC5, HNRNPC, HNRNPD, HRH3, HSBP1, IMPACT, IRF2, IRF8, JUNB, KDM5C, KHSRP, KLF8, KMT2D, LDB1, LEPROT, LOXL2, LRIF1, MAX, MBD2, MBD3, MDM2, MED25, …
GO:0010605	negative regulation of macromolecule metabolic process	GO_BiologicalProcess-EBI-QuickGO-GOA_20.11.2017_00h00	2.06524e-11	1.96198e-09	1.6406e-10	1.47654e-09	[3, 4, 5]	Group12	8.24095	223	Specific for Cluster #1	[AGO3, AKIRIN2, ANAPC7, ARRB2, ASH1L, AZIN1, BAG3, BAG5, BDKRB2, BMI1, BRCA2, C4BPA, CALM3, CASP8AP2, CAV3, CBX1, CBX2, CCNE1, CDC26, CDC27, CDC42, CDKN2B, CELF1, CITED2, CPNE1, CREB1, DAXX, DNAJA1, DNAJC17, DNMT3A, DOT1L, DPY30, DYRK1A, E4F1, EHMT2, EIF2S1, EIF4A1, EIF4A2, EIF4A3, ELAVL1, ESR1, ETV6, FBXO18, FBXW11, FKBP8, FRK, GADD45A, GBA, GIGYF2, GPS2, GSPT1, H2AFZ, HBS1L, HBZ, HCFC1, HDAC5, …	[ATXN2, CALR, CIC, CISH, DAG1, FYN, G6PD, HNRNPD, KLF8, MBD2, MYCN, PPP1R8, PYM1, RAP1A, RBBP4, RPS6KA1, SMARCE1, TAOK3, WWC2]	91.4798	8.52018	[AGO3, AKIRIN2, ANAPC7, ARRB2, ASH1L, ATXN2, AZIN1, BAG3, BAG5, BDKRB2, BMI1, BRCA2, C4BPA, CALM3, CALR, CASP8AP2, CAV3, CBX1, CBX2, CCNE1, CDC26, CDC27, CDC42, CDKN2B, CELF1, CIC, CISH, CITED2, CPNE1, CREB1, DAG1, DAXX, DNAJA1, DNAJC17, DNMT3A, DOT1L, DPY30, DYRK1A, E4F1, EHMT2, EIF2S1, EIF4A1, EIF4A2, EIF4A3, ELAVL1, ESR1, ETV6, FBXO18, FBXW11, FKBP8, FRK, FYN, G6PD, GADD45A, GBA, GIGYF2, GPS2,…
GO:0031324	negative regulation of cellular metabolic process	GO_BiologicalProcess-EBI-QuickGO-GOA_20.11.2017_00h00	7.41247e-09	6.07823e-07	1.6406e-10	1.47654e-09	[3, 4, 5]	Group12	7.85555	211	Specific for Cluster #1	[AGO3, AKIRIN2, ANAPC7, ARRB2, ASH1L, BAG3, BAG5, BCL2L1, BDKRB2, BMI1, BNIP3, BRCA2, BTN2A2, C4BPA, CALM3, CASP8AP2, CAV3, CBX1, CBX2, CCNE1, CDC26, CDC27, CDKN2B, CELF1, CITED2, CREB1, CYP2D6, DAXX, DNAJA1, DNAJC17, DNMT3A, DOT1L, DPY30, DYNLL1, DYRK1A, E4F1, EDNRA, EHMT2, EIF2S1, EIF4A2, EIF4A3, EIF4G2, ELAVL1, ELL, ESR1, ETV6, FBXO18, FBXW11, FKBP8, FRK, GADD45A, GBA, GIGYF2, GOLGA2, GPS2, H2…	[ATXN2, CALR, CHMP4B, CIC, CISH, DAG1, DAPL1, FYN, G6PD, HNRNPD, HOOK2, KLF8, MBD2, MYCN, PPP1R8, RPS6KA1, SMARCE1, TAOK3, WWC2]	90.9953	9.00474	[AGO3, AKIRIN2, ANAPC7, ARRB2, ASH1L, ATXN2, BAG3, BAG5, BCL2L1, BDKRB2, BMI1, BNIP3, BRCA2, BTN2A2, C4BPA, CALM3, CALR, CASP8AP2, CAV3, CBX1, CBX2, CCNE1, CDC26, CDC27, CDKN2B, CELF1, CHMP4B, CIC, CISH, CITED2, CREB1, CYP2D6, DAG1, DAPL1, DAXX, DNAJA1, DNAJC17, DNMT3A, DOT1L, DPY30, DYNLL1, DYRK1A, E4F1, EDNRA, EHMT2, EIF2S1, EIF4A2, EIF4A3, EIF4G2, ELAVL1, ELL, ESR1, ETV6, FBXO18, FBXW11, FKBP8…
GO:0051172	negative regulation of nitrogen compound metabolic process	GO_BiologicalProcess-EBI-QuickGO-GOA_20.11.2017_00h00	4.3399e-08	3.42852e-06	1.6406e-10	1.47654e-09	[3, 4, 5]	Group12	7.8219	195	Specific for Cluster #1	[AGO3, AKIRIN2, ANAPC7, ARRB2, ASH1L, AZIN1, BAG3, BAG5, BDKRB2, BMI1, BRCA2, C4BPA, CALM3, CASP8AP2, CAV3, CBX1, CBX2, CCNE1, CDC26, CDC27, CDKN2B, CELF1, CITED2, CREB1, DAXX, DNAJA1, DNAJC17, DNMT3A, DOT1L, DPY30, DYRK1A, E4F1, EDNRA, EHMT2, EIF2S1, EIF4A2, EIF4A3, ELAVL1, ESR1, ETV6, FBXO18, FBXW11, FKBP8, FRK, GADD45A, GBA, GIGYF2, GPS2, H2AFZ, HBZ, HCFC1, HDAC5, HNRNPC, HNRNPK, HRH3, HSBP1, …	[CALR, CIC, CISH, DAG1, FYN, G6PD, HNRNPD, KLF8, MBD2, MYCN, PPP1R8, RPS6KA1, SMARCE1, TAOK3, WWC2]	92.3077	7.69231	[AGO3, AKIRIN2, ANAPC7, ARRB2, ASH1L, AZIN1, BAG3, BAG5, BDKRB2, BMI1, BRCA2, C4BPA, CALM3, CALR, CASP8AP2, CAV3, CBX1, CBX2, CCNE1, CDC26, CDC27, CDKN2B, CELF1, CIC, CISH, CITED2, CREB1, DAG1, DAXX, DNAJA1, DNAJC17, DNMT3A, DOT1L, DPY30, DYRK1A, E4F1, EDNRA, EHMT2, EIF2S1, EIF4A2, EIF4A3, ELAVL1, ESR1, ETV6, FBXO18, FBXW11, FKBP8, FRK, FYN, G6PD, GADD45A, GBA, GIGYF2, GPS2, H2AFZ, HBZ, HCFC1, HD…
GO:0048518	positive regulation of biological process	GO_BiologicalProcess-EBI-QuickGO-GOA_20.11.2017_00h00	7.28277e-07	4.95229e-05	2.23802e-13	2.68563e-12	[1, 2, 3]	Group13	6.63116	386	Specific for Cluster #1	[AACS, ABHD17A, ACLY, AGGF1, AGO3, AKAP8L, AKIRIN2, AKT2, ANAPC7, ANK3, ARNT, ARRB2, ASH1L, ASPH, ATAD1, ATF1, ATP2A2, ATP2C1, ATP6V0C, ATXN3, ATXN7L3, AURKAIP1, AZIN1, B2M, BAG3, BCAP31, BCL2L1, BLOC1S2, BLOC1S6, BMI1, BMP10, BNIP3, BRCA2, BRD1, BRD8, BRK1, BTBD10, BUD23, C4BPA, CALM3, CAMK2A, CAPNS1, CASP8AP2, CAV3, CCDC3, CCNE1, CCPG1, CCT3, CCT4, CDC26, CDC27, CDC34, CDC42, CDK12, CDKN2B, CEN…	[AP3D1, CALR, CD40, CEBPG, CEP135, CHMP3, CHMP4B, CNEP1R1, COMMD1, CORO1B, CTHRC1, DAG1, DYNLT1, FYN, G6PD, GNAL, GSDME, HNRNPD, HOOK2, IL4R, ING5, KDM7A, LCP2, MAP2K4, MBD2, MED13, MTBP, MYCN, NAMPT, NR4A1, OSGIN1, POLR3K, PYM1, RAB5A, RAP1A, RPS6KA1, STAT4, STX4, TAOK3, TBC1D10A, TFE3, TRIM65, ZPR1]	88.8601	11.1399	[AACS, ABHD17A, ACLY, AGGF1, AGO3, AKAP8L, AKIRIN2, AKT2, ANAPC7, ANK3, AP3D1, ARNT, ARRB2, ASH1L, ASPH, ATAD1, ATF1, ATP2A2, ATP2C1, ATP6V0C, ATXN3, ATXN7L3, AURKAIP1, AZIN1, B2M, BAG3, BCAP31, BCL2L1, BLOC1S2, BLOC1S6, BMI1, BMP10, BNIP3, BRCA2, BRD1, BRD8, BRK1, BTBD10, BUD23, C4BPA, CALM3, CALR, CAMK2A, CAPNS1, CASP8AP2, CAV3, CCDC3, CCNE1, CCPG1, CCT3, CCT4, CD40, CDC26, CDC27, CDC34, CDC42,…
GO:0019222	regulation of metabolic process	GO_BiologicalProcess-EBI-QuickGO-GOA_20.11.2017_00h00	1.71045e-11	1.64203e-09	2.23802e-13	2.68563e-12	[2, 3]	Group13	6.86475	469	Specific for Cluster #1	[ACLY, ACO1, AFF1, AGO3, AIP, AKAP8L, AKIRIN2, AKT2, ANAPC7, ANK3, ARHGAP22, ARNT, ARRB2, ASH1L, ASPH, ATAD1, ATF1, ATP6V0C, ATP6V1B2, ATP6V1C1, ATXN3, ATXN7L3, AURKAIP1, AZIN1, BAG3, BAG5, BBX, BCAP31, BCL2L1, BDKRB2, BLOC1S2, BMI1, BMP10, BNIP3, BRCA2, BRD1, BRD3, BRD8, BTBD10, BTN2A2, BUD23, C4BPA, CALM3, CAMK2A, CAPNS1, CASP8AP2, CAV3, CBX1, CBX2, CCDC3, CCNE1, CCPG1, CCT3, CCT4, CDC26, CDC27…	[ARID2, ATXN2, CALR, CD40, CEBPG, CHMP4B, CIC, CISH, CNEP1R1, COMMD1, DAG1, DAPL1, DNAAF4, ESCO1, FYN, G6PD, GNAL, GSDME, HIGD1A, HNRNPD, HOOK2, ING5, IRF2BP2, KDM7A, KLF8, KLF9, LCP2, LRRFIP2, MAP2K4, MBD2, MED13, MED18, MYCN, NAMPT, NR4A1, PLIN2, PPP1R8, PSTK, PYM1, RAB5A, RAP1A, RBBP4, RPS6KA1, SMARCE1, STAT4, TAOK3, TBC1D10A, TFE3, TRIM65, WWC2, ZNF577, ZNF771, ZPR1]	88.6994	11.3006	[ACLY, ACO1, AFF1, AGO3, AIP, AKAP8L, AKIRIN2, AKT2, ANAPC7, ANK3, ARHGAP22, ARID2, ARNT, ARRB2, ASH1L, ASPH, ATAD1, ATF1, ATP6V0C, ATP6V1B2, ATP6V1C1, ATXN2, ATXN3, ATXN7L3, AURKAIP1, AZIN1, BAG3, BAG5, BBX, BCAP31, BCL2L1, BDKRB2, BLOC1S2, BMI1, BMP10, BNIP3, BRCA2, BRD1, BRD3, BRD8, BTBD10, BTN2A2, BUD23, C4BPA, CALM3, CALR, CAMK2A, CAPNS1, CASP8AP2, CAV3, CBX1, CBX2, CCDC3, CCNE1, CCPG1, CCT3…
GO:0006725	cellular aromatic compound metabolic process	GO_BiologicalProcess-EBI-QuickGO-GOA_20.11.2017_00h00	6.64608e-19	6.84546e-17	2.23802e-13	2.68563e-12	[3]	Group13	7.49118	467	Specific for Cluster #1	[AAR2, AARS, ACLY, AFF1, AGO3, AIMP1, AIP, AKAP8L, AKIRIN2, AMPD2, ARHGAP22, ARNT, ARRB2, ASH1L, ASPH, ATF1, ATP6V1B2, ATXN3, ATXN7L3, AURKAIP1, BAG3, BBX, BLOC1S2, BMI1, BMP10, BOD1L1, BRCA2, BRD1, BRD3, BRD8, BUD23, CALM3, CAMK2A, CASP8AP2, CBX1, CBX2, CCNE1, CCPG1, CCT3, CCT4, CDC34, CDC42, CDK12, CDKN2B, CELF1, CEP164, CHRAC1, CINP, CITED2, CLASRP, COMMD4, COPS3, COPS6, COX6B1, COX7B, CPNE1, …	[AK4, ARID2, ATXN2, CALR, CD40, CEBPG, CIC, COMMD1, COX4I1, DDX47, ESCO1, G6PD, GALK1, GNAL, HIGD1A, HNRNPD, HOOK2, ING5, IRF2BP2, KDM7A, KLF8, KLF9, LRRFIP2, LUC7L3, MAP2K4, MBD2, MED13, MED18, MYCN, NAMPT, NOP56, NR4A1, NUDT13, POLR3K, PPP1R8, PSTK, PYM1, RBBP4, RNLS, RPS6KA1, SMARCE1, STAT4, TAOK3, TFE3, THOC7, TRMT5, WWC2, ZNF577, ZNF771, ZPR1]	89.2934	10.7066	[AAR2, AARS, ACLY, AFF1, AGO3, AIMP1, AIP, AK4, AKAP8L, AKIRIN2, AMPD2, ARHGAP22, ARID2, ARNT, ARRB2, ASH1L, ASPH, ATF1, ATP6V1B2, ATXN2, ATXN3, ATXN7L3, AURKAIP1, BAG3, BBX, BLOC1S2, BMI1, BMP10, BOD1L1, BRCA2, BRD1, BRD3, BRD8, BUD23, CALM3, CALR, CAMK2A, CASP8AP2, CBX1, CBX2, CCNE1, CCPG1, CCT3, CCT4, CD40, CDC34, CDC42, CDK12, CDKN2B, CEBPG, CELF1, CEP164, CHRAC1, CIC, CINP, CITED2, CLASRP, C…
GO:0009892	negative regulation of metabolic process	GO_BiologicalProcess-EBI-QuickGO-GOA_20.11.2017_00h00	1.14123e-12	1.10699e-10	2.23802e-13	2.68563e-12	[2, 3, 4]	Group13	8.23569	246	Specific for Cluster #1	[AGO3, AKIRIN2, ANAPC7, ARRB2, ASH1L, AZIN1, BAG3, BAG5, BCL2L1, BDKRB2, BMI1, BNIP3, BRCA2, BTN2A2, C4BPA, CALM3, CASP8AP2, CAV3, CBX1, CBX2, CCNE1, CDC26, CDC27, CDC42, CDKN2B, CELF1, CITED2, CPNE1, CREB1, CYP2D6, DAXX, DNAJA1, DNAJC17, DNMT3A, DOT1L, DPY30, DYNLL1, DYRK1A, E4F1, EDNRA, EHMT2, EIF2S1, EIF4A1, EIF4A2, EIF4A3, EIF4G2, ELAVL1, ELL, ESR1, ETV6, FBXO18, FBXW11, FKBP8, FRK, GADD45A, …	[ATXN2, CALR, CHMP4B, CIC, CISH, DAG1, DAPL1, FYN, G6PD, HNRNPD, HOOK2, KLF8, MBD2, MYCN, PPP1R8, PYM1, RAP1A, RBBP4, RPS6KA1, SMARCE1, TAOK3, WWC2]	91.0569	8.94309	[AGO3, AKIRIN2, ANAPC7, ARRB2, ASH1L, ATXN2, AZIN1, BAG3, BAG5, BCL2L1, BDKRB2, BMI1, BNIP3, BRCA2, BTN2A2, C4BPA, CALM3, CALR, CASP8AP2, CAV3, CBX1, CBX2, CCNE1, CDC26, CDC27, CDC42, CDKN2B, CELF1, CHMP4B, CIC, CISH, CITED2, CPNE1, CREB1, CYP2D6, DAG1, DAPL1, DAXX, DNAJA1, DNAJC17, DNMT3A, DOT1L, DPY30, DYNLL1, DYRK1A, E4F1, EDNRA, EHMT2, EIF2S1, EIF4A1, EIF4A2, EIF4A3, EIF4G2, ELAVL1, ELL, ESR1…
GO:0009893	positive regulation of metabolic process	GO_BiologicalProcess-EBI-QuickGO-GOA_20.11.2017_00h00	3.07808e-09	2.61637e-07	2.23802e-13	2.68563e-12	[2, 3, 4]	Group13	7.55763	259	Specific for Cluster #1	[ACLY, AGO3, AKAP8L, AKIRIN2, AKT2, ANAPC7, ANK3, ARNT, ARRB2, ASH1L, ASPH, ATAD1, ATF1, ATXN3, ATXN7L3, AURKAIP1, BCAP31, BLOC1S2, BMI1, BMP10, BNIP3, BRCA2, BRD1, BRD8, BTBD10, BUD23, C4BPA, CALM3, CASP8AP2, CAV3, CCDC3, CCNE1, CCPG1, CCT3, CCT4, CDC26, CDC27, CDC42, CDK12, CDKN2B, CITED2, CREB1, CRK, CRLF1, CSNK2B, CSRP1, CUL1, DAB1, DAXX, DCAF6, DCUN1D5, DOT1L, DYNLL1, DYRK1A, EDNRA, EEF1A2, …	[CALR, CD40, CEBPG, CNEP1R1, COMMD1, DAG1, FYN, GNAL, GSDME, HNRNPD, HOOK2, ING5, KDM7A, LCP2, MAP2K4, MED13, MYCN, NAMPT, NR4A1, PYM1, RAP1A, RPS6KA1, STAT4, TAOK3, TBC1D10A, TFE3, TRIM65, ZPR1]	89.1892	10.8108	[ACLY, AGO3, AKAP8L, AKIRIN2, AKT2, ANAPC7, ANK3, ARNT, ARRB2, ASH1L, ASPH, ATAD1, ATF1, ATXN3, ATXN7L3, AURKAIP1, BCAP31, BLOC1S2, BMI1, BMP10, BNIP3, BRCA2, BRD1, BRD8, BTBD10, BUD23, C4BPA, CALM3, CALR, CASP8AP2, CAV3, CCDC3, CCNE1, CCPG1, CCT3, CCT4, CD40, CDC26, CDC27, CDC42, CDK12, CDKN2B, CEBPG, CITED2, CNEP1R1, COMMD1, CREB1, CRK, CRLF1, CSNK2B, CSRP1, CUL1, DAB1, DAG1, DAXX, DCAF6, DCUN1…
GO:0034641	cellular nitrogen compound metabolic process	GO_BiologicalProcess-EBI-QuickGO-GOA_20.11.2017_00h00	5.89957e-22	6.25355e-20	2.23802e-13	2.68563e-12	[3]	Group13	7.53282	505	Specific for Cluster #1	[AAR2, AARS, ACLY, ACO1, AFF1, AGO3, AIMP1, AIP, AKAP8L, AKIRIN2, AKT2, AMPD2, ARHGAP22, ARNT, ARRB2, ASH1L, ASL, ASPH, ATF1, ATP6V1B2, ATXN3, ATXN7L3, AURKAIP1, AZIN1, B3GALT2, B4GALT3, BAG3, BBX, BLOC1S2, BMI1, BMP10, BOD1L1, BRCA2, BRD1, BRD3, BRD8, BUD23, CALM3, CAMK2A, CASP8AP2, CBX1, CBX2, CCNE1, CCPG1, CCT3, CCT4, CDC34, CDC42, CDK12, CDKN2B, CELF1, CEP164, CHCHD1, CHRAC1, CINP, CITED2, CL…	[AK4, ARID2, ASAH1, ATXN2, CALR, CD40, CEBPG, CIC, COMMD1, COX4I1, DDX47, ESCO1, G6PD, GALK1, GNAL, HIGD1A, HNRNPD, HOOK2, ING5, IRF2BP2, KDM7A, KLF8, KLF9, LRRFIP2, LUC7L3, MAP2K4, MBD2, MED13, MED18, MYCN, NAMPT, NOP56, NR4A1, NUDT13, POLR3K, PPP1R8, PSTK, PYM1, RBBP4, RNLS, RPS6KA1, SLC38A2, SMARCE1, STAT4, TAOK3, TFE3, THOC7, TRMT5, WWC2, ZNF577, ZNF771, ZPR1]	89.703	10.297	[AAR2, AARS, ACLY, ACO1, AFF1, AGO3, AIMP1, AIP, AK4, AKAP8L, AKIRIN2, AKT2, AMPD2, ARHGAP22, ARID2, ARNT, ARRB2, ASAH1, ASH1L, ASL, ASPH, ATF1, ATP6V1B2, ATXN2, ATXN3, ATXN7L3, AURKAIP1, AZIN1, B3GALT2, B4GALT3, BAG3, BBX, BLOC1S2, BMI1, BMP10, BOD1L1, BRCA2, BRD1, BRD3, BRD8, BUD23, CALM3, CALR, CAMK2A, CASP8AP2, CBX1, CBX2, CCNE1, CCPG1, CCT3, CCT4, CD40, CDC34, CDC42, CDK12, CDKN2B, CEBPG, CE…
GO:0043170	macromolecule metabolic process	GO_BiologicalProcess-EBI-QuickGO-GOA_20.11.2017_00h00	8.66161e-10	7.5356e-08	2.23802e-13	2.68563e-12	[3]	Group13	6.36748	603	Specific for Cluster #1	[AAR2, AARS, ABHD17A, ACO1, AFF1, AGO3, AIMP1, AIP, AKAP8L, AKIRIN2, AKT2, ANAPC13, ANAPC7, ANK3, AP2M1, AP2S1, ARHGAP22, ARNT, ARRB2, ASB13, ASH1L, ASPH, ATAD1, ATF1, ATXN3, ATXN7L3, AUP1, AURKAIP1, AZIN1, B2M, B3GALT2, B3GNT3, B4GALT3, BAG3, BAG5, BBX, BCAP31, BDKRB2, BLOC1S2, BMI1, BMP10, BNIP3, BOD1L1, BRCA2, BRD1, BRD3, BRD8, BUD23, C17orf49, C4BPA, CALM3, CAMK2A, CAPNS1, CASP8AP2, CAV3, CBX…	[AGA, ARID2, ATXN2, CALR, CD40, CEBPG, CHMP4B, CIC, CISH, CNEP1R1, COMMD1, DAG1, DDX47, DNAAF4, ESCO1, FBXO8, FYN, G6PD, GSDME, HIGD1A, HNRNPD, ING5, IRF2BP2, KDM7A, KLF8, KLF9, KLHL21, LCP2, LRRFIP2, LUC7L3, MAP2K4, MBD2, MED13, MED18, MINPP1, MYCN, NAMPT, NOP56, NR4A1, POLR3K, PPP1R8, PSTK, PYM1, RAB5A, RAP1A, RBBP4, RPS6KA1, SMARCE1, STAT4, STK38L, TAOK3, TBC1D10A, TFE3, THOC7, TRMT5, UBAP1, U…	89.8839	10.1161	[AAR2, AARS, ABHD17A, ACO1, AFF1, AGA, AGO3, AIMP1, AIP, AKAP8L, AKIRIN2, AKT2, ANAPC13, ANAPC7, ANK3, AP2M1, AP2S1, ARHGAP22, ARID2, ARNT, ARRB2, ASB13, ASH1L, ASPH, ATAD1, ATF1, ATXN2, ATXN3, ATXN7L3, AUP1, AURKAIP1, AZIN1, B2M, B3GALT2, B3GNT3, B4GALT3, BAG3, BAG5, BBX, BCAP31, BDKRB2, BLOC1S2, BMI1, BMP10, BNIP3, BOD1L1, BRCA2, BRD1, BRD3, BRD8, BUD23, C17orf49, C4BPA, CALM3, CALR, CAMK2A, CA…
GO:0046483	heterocycle metabolic process	GO_BiologicalProcess-EBI-QuickGO-GOA_20.11.2017_00h00	3.1096e-19	3.23398e-17	2.23802e-13	2.68563e-12	[3]	Group13	7.5222	466	Specific for Cluster #1	[AAR2, AARS, ACLY, AFF1, AGO3, AIMP1, AIP, AKAP8L, AKIRIN2, AMPD2, ARHGAP22, ARNT, ARRB2, ASH1L, ASPH, ATF1, ATP6V1B2, ATXN3, ATXN7L3, AURKAIP1, BAG3, BBX, BLOC1S2, BMI1, BMP10, BOD1L1, BRCA2, BRD1, BRD3, BRD8, BUD23, CALM3, CAMK2A, CASP8AP2, CBX1, CBX2, CCNE1, CCPG1, CCT3, CCT4, CDC34, CDC42, CDK12, CDKN2B, CELF1, CEP164, CHRAC1, CINP, CITED2, CLASRP, COMMD4, COPS3, COPS6, COX6B1, COX7B, CPNE1, …	[AK4, ARID2, ATXN2, CALR, CD40, CEBPG, CIC, COMMD1, COX4I1, DDX47, ESCO1, G6PD, GALK1, GNAL, HIGD1A, HNRNPD, HOOK2, ING5, IRF2BP2, KDM7A, KLF8, KLF9, LRRFIP2, LUC7L3, MAP2K4, MBD2, MED13, MED18, MYCN, NAMPT, NOP56, NR4A1, NUDT13, POLR3K, PPP1R8, PSTK, PYM1, RBBP4, RNLS, RPS6KA1, SMARCE1, STAT4, TAOK3, TFE3, THOC7, TRMT5, WWC2, ZNF577, ZNF771, ZPR1]	89.2704	10.7296	[AAR2, AARS, ACLY, AFF1, AGO3, AIMP1, AIP, AK4, AKAP8L, AKIRIN2, AMPD2, ARHGAP22, ARID2, ARNT, ARRB2, ASH1L, ASPH, ATF1, ATP6V1B2, ATXN2, ATXN3, ATXN7L3, AURKAIP1, BAG3, BBX, BLOC1S2, BMI1, BMP10, BOD1L1, BRCA2, BRD1, BRD3, BRD8, BUD23, CALM3, CALR, CAMK2A, CASP8AP2, CBX1, CBX2, CCNE1, CCPG1, CCT3, CCT4, CD40, CDC34, CDC42, CDK12, CDKN2B, CEBPG, CELF1, CEP164, CHRAC1, CIC, CINP, CITED2, CLASRP, C…
GO:0048522	positive regulation of cellular process	GO_BiologicalProcess-EBI-QuickGO-GOA_20.11.2017_00h00	7.74703e-08	5.81027e-06	2.23802e-13	2.68563e-12	[2, 3, 4]	Group13	6.86256	355	Specific for Cluster #1	[AACS, ACLY, AGGF1, AGO3, AKAP8L, AKIRIN2, AKT2, ANAPC7, ANK3, ARNT, ARRB2, ASH1L, ASPH, ATAD1, ATF1, ATP2C1, ATP6V0C, ATXN3, ATXN7L3, AURKAIP1, B2M, BCAP31, BCL2L1, BLOC1S2, BLOC1S6, BMI1, BMP10, BNIP3, BRCA2, BRD1, BRD8, BRK1, BTBD10, BUD23, CALM3, CAMK2A, CAPNS1, CASP8AP2, CAV3, CCDC3, CCNE1, CCPG1, CCT3, CCT4, CDC26, CDC27, CDC34, CDC42, CDK12, CDKN2B, CENPV, CITED2, CPNE1, CREB1, CRK, CRLF1,…	[AP3D1, CALR, CD40, CEBPG, CEP135, CNEP1R1, COMMD1, CORO1B, CTHRC1, DAG1, DYNLT1, FYN, GNAL, GSDME, HNRNPD, HOOK2, IL4R, ING5, KDM7A, LCP2, MAP2K4, MBD2, MED13, MTBP, MYCN, NAMPT, NR4A1, OSGIN1, PYM1, RAB5A, RAP1A, RPS6KA1, STAT4, STX4, TAOK3, TBC1D10A, TFE3, TRIM65, ZPR1]	89.0141	10.9859	[AACS, ACLY, AGGF1, AGO3, AKAP8L, AKIRIN2, AKT2, ANAPC7, ANK3, AP3D1, ARNT, ARRB2, ASH1L, ASPH, ATAD1, ATF1, ATP2C1, ATP6V0C, ATXN3, ATXN7L3, AURKAIP1, B2M, BCAP31, BCL2L1, BLOC1S2, BLOC1S6, BMI1, BMP10, BNIP3, BRCA2, BRD1, BRD8, BRK1, BTBD10, BUD23, CALM3, CALR, CAMK2A, CAPNS1, CASP8AP2, CAV3, CCDC3, CCNE1, CCPG1, CCT3, CCT4, CD40, CDC26, CDC27, CDC34, CDC42, CDK12, CDKN2B, CEBPG, CENPV, CEP135,…
GO:0048523	negative regulation of cellular process	GO_BiologicalProcess-EBI-QuickGO-GOA_20.11.2017_00h00	3.34519e-07	2.37508e-05	2.23802e-13	2.68563e-12	[2, 3, 4]	Group13	6.87976	325	Specific for Cluster #1	[AARS, ACAA2, AGO3, AIMP1, AKIRIN2, AKT2, ANAPC7, ANK3, ARRB2, ASH1L, ASPH, ATAD1, AURKAIP1, AVEN, B2M, BAG1, BAG3, BAG5, BCL2L1, BDKRB2, BMI1, BMP10, BNIP1, BNIP3, BRCA2, BTBD10, BTN2A2, C12orf66, C4BPA, CALM3, CASP8AP2, CASTOR2, CAV3, CBARP, CBX1, CBX2, CCDC3, CCNE1, CDC26, CDC27, CDC34, CDC42, CDK12, CDKN2B, CELF1, CITED2, CNIH4, CPNE1, CREB1, CRK, CRLF1, CSNK2B, CSRP1, CTNND1, CUL1, CXXC4, CY…	[ARID2, ATXN2, CALR, CD200, CHMP4B, CIC, CISH, CORO1B, CTHRC1, DAG1, DAPL1, DYNLT1, FYN, G6PD, GSDME, HIGD1A, HNRNPD, HOOK2, IL4R, ING5, KLF8, KLF9, MAP2K4, MBD2, MCOLN1, MED13, MTBP, MYCN, NR4A1, OSGIN1, PPP1R8, RAP1A, RBBP4, RPS6KA1, SESN1, SMARCE1, TAOK3, TXNDC5, WWC2, ZPR1]	87.6923	12.3077	[AARS, ACAA2, AGO3, AIMP1, AKIRIN2, AKT2, ANAPC7, ANK3, ARID2, ARRB2, ASH1L, ASPH, ATAD1, ATXN2, AURKAIP1, AVEN, B2M, BAG1, BAG3, BAG5, BCL2L1, BDKRB2, BMI1, BMP10, BNIP1, BNIP3, BRCA2, BTBD10, BTN2A2, C12orf66, C4BPA, CALM3, CALR, CASP8AP2, CASTOR2, CAV3, CBARP, CBX1, CBX2, CCDC3, CCNE1, CD200, CDC26, CDC27, CDC34, CDC42, CDK12, CDKN2B, CELF1, CHMP4B, CIC, CISH, CITED2, CNIH4, CORO1B, CPNE1, CRE…
GO:1901360	organic cyclic compound metabolic process	GO_BiologicalProcess-EBI-QuickGO-GOA_20.11.2017_00h00	1.72324e-18	1.75771e-16	2.23802e-13	2.68563e-12	[3]	Group13	7.40167	478	Specific for Cluster #1	[AAR2, AARS, ACAA2, ACLY, AFF1, AGO3, AIMP1, AIP, AKAP8L, AKIRIN2, AMPD2, ARHGAP22, ARNT, ARRB2, ASH1L, ASPH, ATF1, ATP6V1B2, ATXN3, ATXN7L3, AURKAIP1, BAG3, BBX, BLOC1S2, BMI1, BMP10, BOD1L1, BRCA2, BRD1, BRD3, BRD8, BUD23, CALM3, CAMK2A, CASP8AP2, CBX1, CBX2, CCNE1, CCPG1, CCT3, CCT4, CDC34, CDC42, CDK12, CDKN2B, CELF1, CEP164, CHRAC1, CINP, CITED2, CLASRP, COMMD4, COPS3, COPS6, COX6B1, COX7B, …	[AK4, ARID2, ATXN2, CALR, CD40, CEBPG, CIC, COMMD1, COX4I1, DDX47, EBP, ESCO1, G6PD, GALK1, GNAL, HIGD1A, HNRNPD, HOOK2, HSD3B7, ING5, IRF2BP2, KDM7A, KLF8, KLF9, LRRFIP2, LUC7L3, MAP2K4, MBD2, MED13, MED18, MYCN, NAMPT, NOP56, NR4A1, NUDT13, POLR3K, PPP1R8, PSTK, PYM1, RBBP4, RNLS, RPS6KA1, SMARCE1, STAT4, TAOK3, TFE3, THOC7, TRMT5, WWC2, ZNF577, ZNF771, ZPR1]	89.1213	10.8787	[AAR2, AARS, ACAA2, ACLY, AFF1, AGO3, AIMP1, AIP, AK4, AKAP8L, AKIRIN2, AMPD2, ARHGAP22, ARID2, ARNT, ARRB2, ASH1L, ASPH, ATF1, ATP6V1B2, ATXN2, ATXN3, ATXN7L3, AURKAIP1, BAG3, BBX, BLOC1S2, BMI1, BMP10, BOD1L1, BRCA2, BRD1, BRD3, BRD8, BUD23, CALM3, CALR, CAMK2A, CASP8AP2, CBX1, CBX2, CCNE1, CCPG1, CCT3, CCT4, CD40, CDC34, CDC42, CDK12, CDKN2B, CEBPG, CELF1, CEP164, CHRAC1, CIC, CINP, CITED2, CL…
GO:0006139	nucleobase-containing compound metabolic process	GO_BiologicalProcess-EBI-QuickGO-GOA_20.11.2017_00h00	6.51082e-21	6.83636e-19	2.23802e-13	2.68563e-12	[3, 4]	Group13	7.67187	462	Specific for Cluster #1	[AAR2, AARS, ACLY, AFF1, AGO3, AIMP1, AIP, AKAP8L, AKIRIN2, AMPD2, ARHGAP22, ARNT, ARRB2, ASH1L, ASPH, ATF1, ATP6V1B2, ATXN3, ATXN7L3, AURKAIP1, BAG3, BBX, BLOC1S2, BMI1, BMP10, BOD1L1, BRCA2, BRD1, BRD3, BRD8, BUD23, CALM3, CAMK2A, CASP8AP2, CBX1, CBX2, CCNE1, CCPG1, CCT3, CCT4, CDC34, CDC42, CDK12, CDKN2B, CELF1, CEP164, CHRAC1, CINP, CITED2, CLASRP, COMMD4, COPS3, COPS6, COX6B1, COX7B, CPNE1, …	[AK4, ARID2, ATXN2, CALR, CD40, CEBPG, CIC, COMMD1, COX4I1, DDX47, ESCO1, G6PD, GALK1, GNAL, HIGD1A, HNRNPD, HOOK2, ING5, IRF2BP2, KDM7A, KLF8, KLF9, LRRFIP2, LUC7L3, MAP2K4, MBD2, MED13, MED18, MYCN, NAMPT, NOP56, NR4A1, NUDT13, POLR3K, PPP1R8, PSTK, PYM1, RBBP4, RNLS, RPS6KA1, SMARCE1, STAT4, TAOK3, TFE3, THOC7, TRMT5, WWC2, ZNF577, ZNF771, ZPR1]	89.1775	10.8225	[AAR2, AARS, ACLY, AFF1, AGO3, AIMP1, AIP, AK4, AKAP8L, AKIRIN2, AMPD2, ARHGAP22, ARID2, ARNT, ARRB2, ASH1L, ASPH, ATF1, ATP6V1B2, ATXN2, ATXN3, ATXN7L3, AURKAIP1, BAG3, BBX, BLOC1S2, BMI1, BMP10, BOD1L1, BRCA2, BRD1, BRD3, BRD8, BUD23, CALM3, CALR, CAMK2A, CASP8AP2, CBX1, CBX2, CCNE1, CCPG1, CCT3, CCT4, CD40, CDC34, CDC42, CDK12, CDKN2B, CEBPG, CELF1, CEP164, CHRAC1, CIC, CINP, CITED2, CLASRP, C…
GO:0009889	regulation of biosynthetic process	GO_BiologicalProcess-EBI-QuickGO-GOA_20.11.2017_00h00	5.20241e-09	4.318e-07	2.23802e-13	2.68563e-12	[3, 4]	Group13	7.13664	328	Specific for Cluster #1	[ACO1, AFF1, AGO3, AIP, AKAP8L, AKIRIN2, AKT2, ARHGAP22, ARNT, ARRB2, ASH1L, ASPH, ATF1, ATXN3, ATXN7L3, AURKAIP1, BAG3, BBX, BLOC1S2, BMI1, BMP10, BRCA2, BRD1, BRD3, BRD8, BUD23, CALM3, CAMK2A, CASP8AP2, CBX1, CBX2, CCDC3, CCNE1, CCPG1, CCT3, CCT4, CDC42, CDK12, CDKN2B, CELF1, CITED2, COMMD4, CPNE1, CREB1, CRK, CTNND1, CYLD, DAXX, DCAF6, DLD, DNAJC17, DNMT3A, DOT1L, DPY30, DYNLL1, E4F1, EDNRA, E…	[ARID2, ATXN2, CALR, CD40, CEBPG, CIC, CNEP1R1, COMMD1, ESCO1, GNAL, HIGD1A, HNRNPD, ING5, IRF2BP2, KDM7A, KLF8, KLF9, LRRFIP2, MAP2K4, MBD2, MED13, MED18, MYCN, NAMPT, NR4A1, PPP1R8, PSTK, PYM1, RAP1A, RBBP4, RPS6KA1, SMARCE1, STAT4, TFE3, WWC2, ZNF577, ZNF771, ZPR1]	88.4146	11.5854	[ACO1, AFF1, AGO3, AIP, AKAP8L, AKIRIN2, AKT2, ARHGAP22, ARID2, ARNT, ARRB2, ASH1L, ASPH, ATF1, ATXN2, ATXN3, ATXN7L3, AURKAIP1, BAG3, BBX, BLOC1S2, BMI1, BMP10, BRCA2, BRD1, BRD3, BRD8, BUD23, CALM3, CALR, CAMK2A, CASP8AP2, CBX1, CBX2, CCDC3, CCNE1, CCPG1, CCT3, CCT4, CD40, CDC42, CDK12, CDKN2B, CEBPG, CELF1, CIC, CITED2, CNEP1R1, COMMD1, COMMD4, CPNE1, CREB1, CRK, CTNND1, CYLD, DAXX, DCAF6, DLD…
GO:0019538	protein metabolic process	GO_BiologicalProcess-EBI-QuickGO-GOA_20.11.2017_00h00	1.35835e-08	1.10027e-06	2.23802e-13	2.68563e-12	[3, 4]	Group13	6.78908	403	Specific for Cluster #1	[AARS, ABHD17A, ACO1, AGO3, AIMP1, AIP, AKAP8L, AKIRIN2, AKT2, ANAPC13, ANAPC7, AP2M1, AP2S1, ARNT, ARRB2, ASB13, ASH1L, ASPH, ATXN3, ATXN7L3, AUP1, AURKAIP1, AZIN1, B2M, B3GALT2, B3GNT3, B4GALT3, BAG5, BCAP31, BDKRB2, BMI1, BMP10, BNIP3, BRCA2, BRD1, BRD8, C4BPA, CALM3, CAMK2A, CAPNS1, CASP8AP2, CAV3, CCDC126, CCNE1, CDC26, CDC27, CDC34, CDC42, CDK12, CDKN2B, CELF1, CHCHD1, CHST8, COPS3, COPS6, …	[AGA, ATXN2, CALR, CD40, CEBPG, CHMP4B, CISH, CNEP1R1, COMMD1, DAG1, DNAAF4, ESCO1, FBXO8, FYN, G6PD, GSDME, HNRNPD, ING5, KDM7A, KLHL21, LCP2, MAP2K4, MED18, MINPP1, MYCN, PPP1R8, PSTK, PYM1, RAB5A, RAP1A, RBBP4, RPS6KA1, STK38L, TAOK3, TBC1D10A, UBAP1, UBE4B]	90.8189	9.18114	[AARS, ABHD17A, ACO1, AGA, AGO3, AIMP1, AIP, AKAP8L, AKIRIN2, AKT2, ANAPC13, ANAPC7, AP2M1, AP2S1, ARNT, ARRB2, ASB13, ASH1L, ASPH, ATXN2, ATXN3, ATXN7L3, AUP1, AURKAIP1, AZIN1, B2M, B3GALT2, B3GNT3, B4GALT3, BAG5, BCAP31, BDKRB2, BMI1, BMP10, BNIP3, BRCA2, BRD1, BRD8, C4BPA, CALM3, CALR, CAMK2A, CAPNS1, CASP8AP2, CAV3, CCDC126, CCNE1, CD40, CDC26, CDC27, CDC34, CDC42, CDK12, CDKN2B, CEBPG, CELF1…
GO:0031323	regulation of cellular metabolic process	GO_BiologicalProcess-EBI-QuickGO-GOA_20.11.2017_00h00	1.47025e-10	1.33793e-08	2.23802e-13	2.68563e-12	[3, 4]	Group13	6.89328	436	Specific for Cluster #1	[ACLY, ACO1, AFF1, AGO3, AIP, AKAP8L, AKIRIN2, AKT2, ANAPC7, ARHGAP22, ARNT, ARRB2, ASH1L, ASPH, ATAD1, ATF1, ATP6V0C, ATP6V1B2, ATP6V1C1, ATXN3, ATXN7L3, AURKAIP1, AZIN1, BAG3, BAG5, BBX, BCAP31, BCL2L1, BDKRB2, BLOC1S2, BMI1, BMP10, BNIP3, BRCA2, BRD1, BRD3, BRD8, BTBD10, BTN2A2, BUD23, C4BPA, CALM3, CAMK2A, CAPNS1, CASP8AP2, CAV3, CBX1, CBX2, CCNE1, CCPG1, CCT3, CCT4, CDC26, CDC27, CDC42, CDK1…	[ARID2, ATXN2, CALR, CD40, CEBPG, CHMP4B, CIC, CISH, CNEP1R1, COMMD1, DAG1, DAPL1, DNAAF4, ESCO1, FYN, G6PD, GNAL, GSDME, HIGD1A, HNRNPD, HOOK2, ING5, IRF2BP2, KDM7A, KLF8, KLF9, LCP2, LRRFIP2, MAP2K4, MBD2, MED13, MED18, MYCN, NAMPT, NR4A1, PPP1R8, PSTK, PYM1, RAB5A, RAP1A, RBBP4, RPS6KA1, SMARCE1, STAT4, TAOK3, TBC1D10A, TFE3, TRIM65, WWC2, ZNF577, ZNF771, ZPR1]	88.0734	11.9266	[ACLY, ACO1, AFF1, AGO3, AIP, AKAP8L, AKIRIN2, AKT2, ANAPC7, ARHGAP22, ARID2, ARNT, ARRB2, ASH1L, ASPH, ATAD1, ATF1, ATP6V0C, ATP6V1B2, ATP6V1C1, ATXN2, ATXN3, ATXN7L3, AURKAIP1, AZIN1, BAG3, BAG5, BBX, BCAP31, BCL2L1, BDKRB2, BLOC1S2, BMI1, BMP10, BNIP3, BRCA2, BRD1, BRD3, BRD8, BTBD10, BTN2A2, BUD23, C4BPA, CALM3, CALR, CAMK2A, CAPNS1, CASP8AP2, CAV3, CBX1, CBX2, CCNE1, CCPG1, CCT3, CCT4, CD40,…
GO:0044260	cellular macromolecule metabolic process	GO_BiologicalProcess-EBI-QuickGO-GOA_20.11.2017_00h00	1.73145e-14	1.73145e-12	2.23802e-13	2.68563e-12	[3, 4]	Group13	6.72018	586	Specific for Cluster #1	[AAR2, AARS, ABHD17A, ACO1, AFF1, AGO3, AIMP1, AIP, AKAP8L, AKIRIN2, AKT2, ANAPC13, ANAPC7, AP2M1, AP2S1, ARHGAP22, ARNT, ARRB2, ASB13, ASH1L, ASPH, ATAD1, ATF1, ATXN3, ATXN7L3, AUP1, AURKAIP1, B2M, B3GALT2, B3GNT3, B4GALT3, BAG3, BAG5, BBX, BCAP31, BDKRB2, BLOC1S2, BMI1, BMP10, BNIP3, BOD1L1, BRCA2, BRD1, BRD3, BRD8, BUD23, C4BPA, CALM3, CAMK2A, CASP8AP2, CAV3, CBX1, CBX2, CCDC126, CCNE1, CCPG1,…	[AGA, ARID2, ATXN2, CALR, CD40, CEBPG, CHMP4B, CIC, CISH, CNEP1R1, COMMD1, DAG1, DDX47, DNAAF4, ESCO1, FBXO8, FYN, G6PD, GSDME, HIGD1A, HNRNPD, ING5, IRF2BP2, KDM7A, KLF8, KLF9, KLHL21, LCP2, LRRFIP2, LUC7L3, MAP2K4, MBD2, MED13, MED18, MINPP1, MYCN, NAMPT, NOP56, NR4A1, POLR3K, PPP1R8, PSTK, PYM1, RAB5A, RAP1A, RBBP4, RPS6KA1, SMARCE1, STAT4, STK38L, TAOK3, TBC1D10A, TFE3, THOC7, TRMT5, UBAP1, U…	89.5904	10.4096	[AAR2, AARS, ABHD17A, ACO1, AFF1, AGA, AGO3, AIMP1, AIP, AKAP8L, AKIRIN2, AKT2, ANAPC13, ANAPC7, AP2M1, AP2S1, ARHGAP22, ARID2, ARNT, ARRB2, ASB13, ASH1L, ASPH, ATAD1, ATF1, ATXN2, ATXN3, ATXN7L3, AUP1, AURKAIP1, B2M, B3GALT2, B3GNT3, B4GALT3, BAG3, BAG5, BBX, BCAP31, BDKRB2, BLOC1S2, BMI1, BMP10, BNIP3, BOD1L1, BRCA2, BRD1, BRD3, BRD8, BUD23, C4BPA, CALM3, CALR, CAMK2A, CASP8AP2, CAV3, CBX1, CBX…
GO:0051171	regulation of nitrogen compound metabolic process	GO_BiologicalProcess-EBI-QuickGO-GOA_20.11.2017_00h00	3.19673e-07	2.30165e-05	2.23802e-13	2.68563e-12	[3, 4]	Group13	6.62284	403	Specific for Cluster #1	[ACO1, AFF1, AGO3, AIP, AKAP8L, AKIRIN2, AKT2, ANAPC7, ARHGAP22, ARNT, ARRB2, ASH1L, ASPH, ATF1, ATXN3, ATXN7L3, AURKAIP1, AZIN1, BAG3, BAG5, BBX, BCAP31, BDKRB2, BLOC1S2, BMI1, BMP10, BRCA2, BRD1, BRD3, BRD8, BUD23, C4BPA, CALM3, CAMK2A, CASP8AP2, CAV3, CBX1, CBX2, CCNE1, CCPG1, CCT3, CCT4, CDC26, CDC27, CDC42, CDK12, CDKN2B, CELF1, CITED2, COMMD4, CPNE1, CREB1, CRK, CRLF1, CSNK2B, CTNND1, CUL1,…	[ARID2, ATXN2, CALR, CD40, CEBPG, CIC, CISH, CNEP1R1, COMMD1, DAG1, DNAAF4, ESCO1, FYN, G6PD, GNAL, GSDME, HIGD1A, HNRNPD, ING5, IRF2BP2, KDM7A, KLF8, KLF9, LCP2, LRRFIP2, MAP2K4, MBD2, MED13, MED18, MYCN, NAMPT, NR4A1, PPP1R8, PSTK, PYM1, RAP1A, RBBP4, RPS6KA1, SMARCE1, STAT4, TAOK3, TBC1D10A, TFE3, WWC2, ZNF577, ZNF771, ZPR1]	88.3375	11.6625	[ACO1, AFF1, AGO3, AIP, AKAP8L, AKIRIN2, AKT2, ANAPC7, ARHGAP22, ARID2, ARNT, ARRB2, ASH1L, ASPH, ATF1, ATXN2, ATXN3, ATXN7L3, AURKAIP1, AZIN1, BAG3, BAG5, BBX, BCAP31, BDKRB2, BLOC1S2, BMI1, BMP10, BRCA2, BRD1, BRD3, BRD8, BUD23, C4BPA, CALM3, CALR, CAMK2A, CASP8AP2, CAV3, CBX1, CBX2, CCNE1, CCPG1, CCT3, CCT4, CD40, CDC26, CDC27, CDC42, CDK12, CDKN2B, CEBPG, CELF1, CIC, CISH, CITED2, CNEP1R1, CO…
GO:0060255	regulation of macromolecule metabolic process	GO_BiologicalProcess-EBI-QuickGO-GOA_20.11.2017_00h00	3.90778e-09	3.28254e-07	2.23802e-13	2.68563e-12	[3, 4]	Group13	6.77912	426	Specific for Cluster #1	[ACO1, AFF1, AGO3, AIP, AKAP8L, AKIRIN2, AKT2, ANAPC7, ANK3, ARHGAP22, ARNT, ARRB2, ASH1L, ASPH, ATAD1, ATF1, ATXN3, ATXN7L3, AURKAIP1, AZIN1, BAG3, BAG5, BBX, BCAP31, BDKRB2, BLOC1S2, BMI1, BMP10, BRCA2, BRD1, BRD3, BRD8, BUD23, C4BPA, CALM3, CAMK2A, CASP8AP2, CAV3, CBX1, CBX2, CCNE1, CCPG1, CCT3, CCT4, CDC26, CDC27, CDC42, CDK12, CDKN2B, CELF1, CITED2, COMMD4, CPNE1, CREB1, CRK, CRLF1, CSNK2B, …	[ARID2, ATXN2, CALR, CD40, CEBPG, CIC, CISH, CNEP1R1, COMMD1, DAG1, DNAAF4, ESCO1, FYN, G6PD, GSDME, HIGD1A, HNRNPD, ING5, IRF2BP2, KDM7A, KLF8, KLF9, LCP2, LRRFIP2, MAP2K4, MBD2, MED13, MED18, MYCN, NAMPT, NR4A1, PPP1R8, PSTK, PYM1, RAP1A, RBBP4, RPS6KA1, SMARCE1, STAT4, TAOK3, TBC1D10A, TFE3, WWC2, ZNF577, ZNF771, ZPR1]	89.2019	10.7981	[ACO1, AFF1, AGO3, AIP, AKAP8L, AKIRIN2, AKT2, ANAPC7, ANK3, ARHGAP22, ARID2, ARNT, ARRB2, ASH1L, ASPH, ATAD1, ATF1, ATXN2, ATXN3, ATXN7L3, AURKAIP1, AZIN1, BAG3, BAG5, BBX, BCAP31, BDKRB2, BLOC1S2, BMI1, BMP10, BRCA2, BRD1, BRD3, BRD8, BUD23, C4BPA, CALM3, CALR, CAMK2A, CASP8AP2, CAV3, CBX1, CBX2, CCNE1, CCPG1, CCT3, CCT4, CD40, CDC26, CDC27, CDC42, CDK12, CDKN2B, CEBPG, CELF1, CIC, CISH, CITED2…
GO:0080090	regulation of primary metabolic process	GO_BiologicalProcess-EBI-QuickGO-GOA_20.11.2017_00h00	3.09219e-07	2.2573e-05	2.23802e-13	2.68563e-12	[3, 4]	Group13	6.60166	413	Specific for Cluster #1	[ACO1, AFF1, AGO3, AIP, AKAP8L, AKIRIN2, AKT2, ANAPC7, ARHGAP22, ARNT, ARRB2, ASH1L, ASPH, ATF1, ATXN3, ATXN7L3, AURKAIP1, AZIN1, BAG3, BAG5, BBX, BCAP31, BDKRB2, BLOC1S2, BMI1, BMP10, BRCA2, BRD1, BRD3, BRD8, BUD23, C4BPA, CALM3, CAMK2A, CASP8AP2, CAV3, CBX1, CBX2, CCDC3, CCNE1, CCPG1, CCT3, CCT4, CDC26, CDC27, CDC42, CDK12, CDKN2B, CELF1, CITED2, COMMD4, CPNE1, CPT2, CREB1, CRK, CRLF1, CSNK2B, …	[ARID2, ATXN2, CALR, CD40, CEBPG, CIC, CISH, CNEP1R1, COMMD1, DAG1, DNAAF4, ESCO1, FYN, G6PD, GNAL, GSDME, HIGD1A, HNRNPD, ING5, IRF2BP2, KDM7A, KLF8, KLF9, LCP2, LRRFIP2, MAP2K4, MBD2, MED13, MED18, MYCN, NAMPT, NR4A1, PLIN2, PPP1R8, PSTK, PYM1, RAP1A, RBBP4, RPS6KA1, SMARCE1, STAT4, TAOK3, TBC1D10A, TFE3, WWC2, ZNF577, ZNF771, ZPR1]	88.3777	11.6223	[ACO1, AFF1, AGO3, AIP, AKAP8L, AKIRIN2, AKT2, ANAPC7, ARHGAP22, ARID2, ARNT, ARRB2, ASH1L, ASPH, ATF1, ATXN2, ATXN3, ATXN7L3, AURKAIP1, AZIN1, BAG3, BAG5, BBX, BCAP31, BDKRB2, BLOC1S2, BMI1, BMP10, BRCA2, BRD1, BRD3, BRD8, BUD23, C4BPA, CALM3, CALR, CAMK2A, CASP8AP2, CAV3, CBX1, CBX2, CCDC3, CCNE1, CCPG1, CCT3, CCT4, CD40, CDC26, CDC27, CDC42, CDK12, CDKN2B, CEBPG, CELF1, CIC, CISH, CITED2, CNEP…
GO:0010604	positive regulation of macromolecule metabolic process	GO_BiologicalProcess-EBI-QuickGO-GOA_20.11.2017_00h00	5.05614e-08	3.89323e-06	2.23802e-13	2.68563e-12	[3, 4, 5]	Group13	7.47634	237	Specific for Cluster #1	[AGO3, AKAP8L, AKIRIN2, AKT2, ANAPC7, ANK3, ARNT, ARRB2, ASH1L, ASPH, ATAD1, ATF1, ATXN3, ATXN7L3, AURKAIP1, BCAP31, BLOC1S2, BMI1, BMP10, BRCA2, BRD1, BRD8, BUD23, C4BPA, CALM3, CASP8AP2, CAV3, CCNE1, CCPG1, CCT3, CCT4, CDC26, CDC27, CDC42, CDK12, CDKN2B, CITED2, CREB1, CRK, CRLF1, CSNK2B, CSRP1, CUL1, DAB1, DAXX, DCAF6, DCUN1D5, DOT1L, DYNLL1, DYRK1A, EIF2S1, EIF4A3, ELAVL1, ELL, EMP2, EPS15, E…	[CALR, CD40, CEBPG, CNEP1R1, COMMD1, DAG1, FYN, GSDME, HNRNPD, ING5, KDM7A, LCP2, MAP2K4, MED13, MYCN, NAMPT, NR4A1, PYM1, RAP1A, RPS6KA1, STAT4, TAOK3, TBC1D10A, TFE3, ZPR1]	89.4515	10.5485	[AGO3, AKAP8L, AKIRIN2, AKT2, ANAPC7, ANK3, ARNT, ARRB2, ASH1L, ASPH, ATAD1, ATF1, ATXN3, ATXN7L3, AURKAIP1, BCAP31, BLOC1S2, BMI1, BMP10, BRCA2, BRD1, BRD8, BUD23, C4BPA, CALM3, CALR, CASP8AP2, CAV3, CCNE1, CCPG1, CCT3, CCT4, CD40, CDC26, CDC27, CDC42, CDK12, CDKN2B, CEBPG, CITED2, CNEP1R1, COMMD1, CREB1, CRK, CRLF1, CSNK2B, CSRP1, CUL1, DAB1, DAG1, DAXX, DCAF6, DCUN1D5, DOT1L, DYNLL1, DYRK1A, E…
GO:0010605	negative regulation of macromolecule metabolic process	GO_BiologicalProcess-EBI-QuickGO-GOA_20.11.2017_00h00	2.06524e-11	1.96198e-09	2.23802e-13	2.68563e-12	[3, 4, 5]	Group13	8.24095	223	Specific for Cluster #1	[AGO3, AKIRIN2, ANAPC7, ARRB2, ASH1L, AZIN1, BAG3, BAG5, BDKRB2, BMI1, BRCA2, C4BPA, CALM3, CASP8AP2, CAV3, CBX1, CBX2, CCNE1, CDC26, CDC27, CDC42, CDKN2B, CELF1, CITED2, CPNE1, CREB1, DAXX, DNAJA1, DNAJC17, DNMT3A, DOT1L, DPY30, DYRK1A, E4F1, EHMT2, EIF2S1, EIF4A1, EIF4A2, EIF4A3, ELAVL1, ESR1, ETV6, FBXO18, FBXW11, FKBP8, FRK, GADD45A, GBA, GIGYF2, GPS2, GSPT1, H2AFZ, HBS1L, HBZ, HCFC1, HDAC5, …	[ATXN2, CALR, CIC, CISH, DAG1, FYN, G6PD, HNRNPD, KLF8, MBD2, MYCN, PPP1R8, PYM1, RAP1A, RBBP4, RPS6KA1, SMARCE1, TAOK3, WWC2]	91.4798	8.52018	[AGO3, AKIRIN2, ANAPC7, ARRB2, ASH1L, ATXN2, AZIN1, BAG3, BAG5, BDKRB2, BMI1, BRCA2, C4BPA, CALM3, CALR, CASP8AP2, CAV3, CBX1, CBX2, CCNE1, CDC26, CDC27, CDC42, CDKN2B, CELF1, CIC, CISH, CITED2, CPNE1, CREB1, DAG1, DAXX, DNAJA1, DNAJC17, DNMT3A, DOT1L, DPY30, DYRK1A, E4F1, EHMT2, EIF2S1, EIF4A1, EIF4A2, EIF4A3, ELAVL1, ESR1, ETV6, FBXO18, FBXW11, FKBP8, FRK, FYN, G6PD, GADD45A, GBA, GIGYF2, GPS2,…
GO:0031325	positive regulation of cellular metabolic process	GO_BiologicalProcess-EBI-QuickGO-GOA_20.11.2017_00h00	4.45931e-08	3.47826e-06	2.23802e-13	2.68563e-12	[3, 4, 5]	Group13	7.46875	239	Specific for Cluster #1	[ACLY, AKAP8L, AKIRIN2, AKT2, ANAPC7, ARNT, ARRB2, ASH1L, ASPH, ATAD1, ATF1, ATXN3, ATXN7L3, AURKAIP1, BCAP31, BLOC1S2, BMI1, BMP10, BNIP3, BRCA2, BRD1, BRD8, BTBD10, BUD23, CALM3, CASP8AP2, CAV3, CCNE1, CCPG1, CCT3, CCT4, CDC26, CDC27, CDC42, CDK12, CDKN2B, CITED2, CREB1, CRK, CRLF1, CSNK2B, CSRP1, CUL1, DAB1, DAXX, DCAF6, DCUN1D5, DOT1L, DYNLL1, DYRK1A, EDNRA, EEF1A2, EIF2S1, EIF4A3, ELAVL1, EL…	[CALR, CD40, CEBPG, CNEP1R1, COMMD1, DAG1, FYN, GNAL, GSDME, HNRNPD, HOOK2, ING5, KDM7A, LCP2, MAP2K4, MED13, MYCN, NAMPT, NR4A1, PYM1, RAP1A, RPS6KA1, STAT4, TAOK3, TBC1D10A, TFE3, TRIM65, ZPR1]	88.2845	11.7155	[ACLY, AKAP8L, AKIRIN2, AKT2, ANAPC7, ARNT, ARRB2, ASH1L, ASPH, ATAD1, ATF1, ATXN3, ATXN7L3, AURKAIP1, BCAP31, BLOC1S2, BMI1, BMP10, BNIP3, BRCA2, BRD1, BRD8, BTBD10, BUD23, CALM3, CALR, CASP8AP2, CAV3, CCNE1, CCPG1, CCT3, CCT4, CD40, CDC26, CDC27, CDC42, CDK12, CDKN2B, CEBPG, CITED2, CNEP1R1, COMMD1, CREB1, CRK, CRLF1, CSNK2B, CSRP1, CUL1, DAB1, DAG1, DAXX, DCAF6, DCUN1D5, DOT1L, DYNLL1, DYRK1A,…
GO:0051172	negative regulation of nitrogen compound metabolic process	GO_BiologicalProcess-EBI-QuickGO-GOA_20.11.2017_00h00	4.3399e-08	3.42852e-06	2.23802e-13	2.68563e-12	[3, 4, 5]	Group13	7.8219	195	Specific for Cluster #1	[AGO3, AKIRIN2, ANAPC7, ARRB2, ASH1L, AZIN1, BAG3, BAG5, BDKRB2, BMI1, BRCA2, C4BPA, CALM3, CASP8AP2, CAV3, CBX1, CBX2, CCNE1, CDC26, CDC27, CDKN2B, CELF1, CITED2, CREB1, DAXX, DNAJA1, DNAJC17, DNMT3A, DOT1L, DPY30, DYRK1A, E4F1, EDNRA, EHMT2, EIF2S1, EIF4A2, EIF4A3, ELAVL1, ESR1, ETV6, FBXO18, FBXW11, FKBP8, FRK, GADD45A, GBA, GIGYF2, GPS2, H2AFZ, HBZ, HCFC1, HDAC5, HNRNPC, HNRNPK, HRH3, HSBP1, …	[CALR, CIC, CISH, DAG1, FYN, G6PD, HNRNPD, KLF8, MBD2, MYCN, PPP1R8, RPS6KA1, SMARCE1, TAOK3, WWC2]	92.3077	7.69231	[AGO3, AKIRIN2, ANAPC7, ARRB2, ASH1L, AZIN1, BAG3, BAG5, BDKRB2, BMI1, BRCA2, C4BPA, CALM3, CALR, CASP8AP2, CAV3, CBX1, CBX2, CCNE1, CDC26, CDC27, CDKN2B, CELF1, CIC, CISH, CITED2, CREB1, DAG1, DAXX, DNAJA1, DNAJC17, DNMT3A, DOT1L, DPY30, DYRK1A, E4F1, EDNRA, EHMT2, EIF2S1, EIF4A2, EIF4A3, ELAVL1, ESR1, ETV6, FBXO18, FBXW11, FKBP8, FRK, FYN, G6PD, GADD45A, GBA, GIGYF2, GPS2, H2AFZ, HBZ, HCFC1, HD…
GO:0051173	positive regulation of nitrogen compound metabolic process	GO_BiologicalProcess-EBI-QuickGO-GOA_20.11.2017_00h00	1.25664e-06	8.29385e-05	2.23802e-13	2.68563e-12	[3, 4, 5]	Group13	7.27509	224	Specific for Cluster #1	[AKAP8L, AKIRIN2, AKT2, ANAPC7, ARNT, ARRB2, ASH1L, ASPH, ATF1, ATXN3, ATXN7L3, AURKAIP1, BCAP31, BLOC1S2, BMI1, BMP10, BRCA2, BRD1, BRD8, BUD23, C4BPA, CALM3, CASP8AP2, CAV3, CCNE1, CCPG1, CCT3, CCT4, CDC26, CDC27, CDC42, CDK12, CDKN2B, CITED2, CREB1, CRK, CRLF1, CSNK2B, CUL1, DAB1, DAXX, DCAF6, DCUN1D5, DOT1L, DYNLL1, DYRK1A, EDNRA, EIF2S1, EIF4A3, ELAVL1, ELL, EMP2, ESR1, ETV6, FBXO18, FBXW11,…	[CALR, CD40, CEBPG, CNEP1R1, COMMD1, DAG1, FYN, GNAL, GSDME, HNRNPD, ING5, KDM7A, LCP2, MAP2K4, MED13, MYCN, NAMPT, NR4A1, PYM1, RAP1A, RPS6KA1, STAT4, TAOK3, TBC1D10A, TFE3, ZPR1]	88.3929	11.6071	[AKAP8L, AKIRIN2, AKT2, ANAPC7, ARNT, ARRB2, ASH1L, ASPH, ATF1, ATXN3, ATXN7L3, AURKAIP1, BCAP31, BLOC1S2, BMI1, BMP10, BRCA2, BRD1, BRD8, BUD23, C4BPA, CALM3, CALR, CASP8AP2, CAV3, CCNE1, CCPG1, CCT3, CCT4, CD40, CDC26, CDC27, CDC42, CDK12, CDKN2B, CEBPG, CITED2, CNEP1R1, COMMD1, CREB1, CRK, CRLF1, CSNK2B, CUL1, DAB1, DAG1, DAXX, DCAF6, DCUN1D5, DOT1L, DYNLL1, DYRK1A, EDNRA, EIF2S1, EIF4A3, ELAV…
