# Supplementary material for: Potential Role of Rainbow Trout Erythrocytes as Mediators in the Immune Response Induced by a DNA Vaccine in Fish
Source: Vaccines (Basel). 2019 Jul 3;7(3):60. doi: 10.3390/vaccines7030060 (PMC6789471; doi:10.3390/vaccines7030060)
Supplement: Supplementary file 1 [file vaccines-07-00060-s001.zip › Supplementary Material_Puente-Marin_Ortega-Villaizan_Vaccines_2019/Table S8.xlsx]

## Sheet: Table S8
Pathways	Gene symbol	Gene description	Log₂ fold change	fold change	p-value	FDR p-value
Autophagy	VPS4A	vacuolar protein sorting 4 homolog A	14.4631	22585.7	2.04411e-05	0.00578286
	TM9SF1	transmembrane 9 superfamily member 1	12.5778	6113.53	7.60772e-05	0.0149694
	NPRL3	NPR3 like, GATOR1 complex subunit	8.01823	259.256	1.78128e-08	4.51574e-05
	PIK3R2	phosphoinositide-3-kinase regulatory subunit 2	7.83536	228.391	6.12428e-08	8.78834e-05
	STK11	serine/threonine kinase 11	7.2583	153.096	1.60649e-05	0.00490384
	TMBIM6	transmembrane BAX inhibitor motif containing 6	7.18338	145.35	3.1776e-06	0.00148925
	UBA52	ubiquitin A-52 residue ribosomal protein fusion product 1	7.12932	140.004	5.85597e-09	2.62942e-05
	VPS18	VPS18 core subunit of CORVET and HOPS complexes	7.07033	134.394	1.28086e-06	0.000771817
	TOLLIP	toll interacting protein	7.00691	128.614	1.90173e-06	0.00102205
	EEF1A2	eukaryotic translation elongation factor 1 alpha 2	6.87312	117.224	2.01521e-08	4.94172e-05
	RPS27A	ribosomal protein S27a	6.82606	113.462	0.000410651	0.0489389
	RETREG1	reticulophagy regulator 1	6.79001	110.662	7.51697e-07	0.000525791
	GBA	glucosylceramidase beta	6.77344	109.398	3.23139e-06	0.00150437
	ATP6V1C1	ATPase H+ transporting V1 subunit C1	6.76813	108.996	2.20886e-05	0.00607634
	MAPK8	mitogen-activated protein kinase 8	6.69659	103.723	0.000119723	0.0205486
	DYNLL1	dynein light chain LC8-type 1	6.69529	103.63	8.47212e-07	0.000562187
	WIPI1	WD repeat domain, phosphoinositide interacting 1	6.69137	103.348	3.63172e-06	0.00165743
	ATP6V1B2	ATPase H+ transporting V1 subunit B2	6.67122	101.915	2.22331e-07	0.000221053
	ULK1	unc-51 like autophagy activating kinase 1	6.63016	99.0551	4.9944e-05	0.0112668
	RNF152	ring finger protein 152	6.52791	92.2775	4.45118e-05	0.0103252
	CSNK2B	casein kinase 2 beta	6.51114	91.2114	9.9104e-06	0.00345101
	RNF41	ring finger protein 41	6.43108	86.2876	4.85827e-06	0.00204304
	PLEKHM1	pleckstrin homology and RUN domain containing M1	6.3539	81.7927	8.83018e-06	0.00326893
	FIS1	fission, mitochondrial 1	6.23894	75.528	4.99601e-06	0.0020916
	LAMTOR2	late endosomal/lysosomal adaptor, MAPK and MTOR activator 2	6.16034	71.5234	2.74536e-06	0.00134084
	EIF4G2	eukaryotic translation initiation factor 4 gamma 2	6.02551	65.1417	9.91706e-06	0.00345101
	SNF8	SNF8 subunit of ESCRT-II	5.97107	62.7293	2.03554e-06	0.00107733
	LEPROT	leptin receptor overlapping transcript	5.67747	51.1788	4.52734e-05	0.0104162
	RALB	RAS like proto-oncogene B	5.65803	50.4937	9.01354e-05	0.0168861
	RRAGC	Ras related GTP binding C	5.26988	38.5827	0.000154887	0.0246676
	CAPNS1	calpain small subunit 1	5.25536	38.1961	2.21883e-05	0.00608602
	PGAM5	PGAM family member 5, mitochondrial serine/threonine protein phosphatase	5.17664	36.1679	1.53357e-06	0.000882085
	GABARAP	GABA type A receptor-associated protein	5.12413	34.8753	0.000101482	0.0182634
	SH3BP4	SH3 domain binding protein 4	5.11674	34.697	9.11793e-05	0.017013
	RPL28	ribosomal protein L28	5.10874	34.5051	0.000246447	0.0342554
	POLR3A	RNA polymerase III subunit A	5.08033	33.8324	4.26453e-05	0.010044
	UBXN2A	UBX domain protein 2A	5.07716	33.7581	0.00019873	0.0292413
	POLDIP2	DNA polymerase delta interacting protein 2	5.00092	32.0203	2.40098e-06	0.00122419
	MTDH	metadherin	4.98183	31.5996	0.000104387	0.0186524
	ATP6V0C	ATPase H+ transporting V0 subunit c	4.94603	30.825	0.000123533	0.0208736
	BNIP1	BCL2 interacting protein 1	4.94139	30.7261	3.94261e-05	0.00947827
	TOMM6	translocase of outer mitochondrial membrane 6	4.81587	28.1658	8.43077e-05	0.0161976
	BNIP3	BCL2 interacting protein 3	4.78441	27.5583	9.25469e-06	0.00330697
	MUL1	mitochondrial E3 ubiquitin protein ligase 1	4.70742	26.1261	5.41786e-05	0.0119895
	PIK3R4	phosphoinositide-3-kinase regulatory subunit 4	4.64576	25.033	2.06811e-05	0.00581557
	TSPO	translocator protein	4.58308	23.9687	0.000159694	0.0252311
	GOLGA2	golgin A2	4.58116	23.9369	0.000170751	0.02635
	ZFYVE1	zinc finger FYVE-type containing 1	4.58051	23.9261	0.000272202	0.0366897
	SREBF2	sterol regulatory element binding transcription factor 2	4.57148	23.7768	0.000419456	0.0494724
	PARK7	Parkinsonism associated deglycase	4.32568	20.052	0.000359726	0.0445481
	RAB1B	RAB1B, member RAS oncogene family	4.30235	19.7305	0.00011089	0.0194645
	FUNDC2	FUN14 domain containing 2	4.14434	17.6836	0.000422394	0.0495421
	PIP4K2C	phosphatidylinositol-5-phosphate 4-kinase type 2 gamma	4.14115	17.6446	0.00041057	0.0489389
	C6orf106	inflammation and lipid regulator with UBA-like and NBR1-like domains	4.02121	16.2369	0.000422475	0.0495421
	SH3GLB1	SH3 domain containing GRB2 like, endophilin B1	4.0205	16.229	0.000345489	0.0432856
	BCL2L1	BCL2 like 1	3.93057	15.2482	9.49002e-05	0.0175194
	TRIM65	tripartite motif containing 65	-4.73777	-26.6816	0.000344355	0.0431948
	CHMP3	charged multivesicular body protein 3	-5.36946	-41.3399	8.81958e-06	0.00326893
	MCOLN1	mucolipin 1	-5.41843	-42.7672	2.47744e-05	0.00659364
	DAPL1	death associated protein like 1	-5.8341	-57.048	8.53522e-05	0.0163195
	CHMP4B	charged multivesicular body protein 4B	-5.98741	-63.4439	8.17055e-06	0.00305726
	RAB5A	RAB5A, member RAS oncogene family	-6.91547	-120.716	1.68672e-05	0.00505997
	TOMM5	translocase of outer mitochondrial membrane 5	-7.4488	-174.708	2.33657e-05	0.00632761
	HOOK2	hook microtubule tethering protein 2	-11.8246	-3627.16	0.000201333	0.0294995
Cell surface receptor signaling pathway involved in cell-cell signaling	PSMA4	proteasome subunit alpha 4	12.9216	7758.44	4.92649e-05	0.0111638
	PFDN5	prefoldin subunit 5	9.72661	847.232	1.6696e-09	1.18913e-05
	PPP2CA	protein phosphatase 2 catalytic subunit alpha	9.55277	751.051	3.68e-09	1.72766e-05
	PSMD9	proteasome 26S subunit, non-ATPase 9	9.12849	559.693	9.1811e-08	0.000114768
	SEM1	SEM1 26S proteasome complex subunit	8.27411	309.568	7.33456e-09	3.00275e-05
	ESR1	estrogen receptor 1	8.20976	296.063	1.46674e-06	0.000854237
	RSPO1	R-spondin 1	8.17124	288.262	8.02745e-06	0.00301181
	CXXC4	CXXC finger protein 4	8.1465	283.362	1.06033e-08	3.33394e-05
	FBXW11	F-box and WD repeat domain containing 11	7.92119	242.39	9.52863e-07	0.000625631
	STK11	serine/threonine kinase 11	7.2583	153.096	1.60649e-05	0.00490384
	PSMB10	proteasome subunit beta 10	7.2001	147.043	6.95071e-08	9.40775e-05
	PSMA3	proteasome subunit alpha 3	7.17821	144.829	7.53161e-06	0.00287223
	EIF4A3	eukaryotic translation initiation factor 4A3	7.16988	143.995	1.20434e-07	0.000142066
	UBA52	ubiquitin A-52 residue ribosomal protein fusion product 1	7.12932	140.004	5.85597e-09	2.62942e-05
	RPS27A	ribosomal protein S27a	6.82606	113.462	0.000410651	0.0489389
	RBX1	ring-box 1	6.75399	107.933	5.84727e-08	8.57997e-05
	RNF146	ring finger protein 146	6.66777	101.671	1.39133e-05	0.00443232
	PSMB8	proteasome subunit beta 8	6.62367	98.6106	4.49307e-08	7.62698e-05
	AP2M1	adaptor related protein complex 2 subunit mu 1	6.56812	94.886	8.18274e-07	0.000552291
	CSNK2B	casein kinase 2 beta	6.51114	91.2114	9.9104e-06	0.00345101
	PSMA7	proteasome subunit alpha 7	6.28754	78.1156	9.31696e-08	0.000114768
	RNF213	ring finger protein 213	6.23935	75.5495	9.8261e-05	0.0178846
	PSMC4	proteasome 26S subunit, ATPase 4	6.13265	70.1636	9.70088e-07	0.000630937
	PSMD4	proteasome 26S subunit, non-ATPase 4	6.06255	66.836	1.52647e-06	0.000881647
	PTEN	phosphatase and tensin homolog	6.0327	65.4671	2.46394e-05	0.00657028
	GNB1	G protein subunit beta 1	5.92019	60.5557	7.16449e-05	0.0143598
	AGO3	argonaute RISC catalytic component 3	5.87044	58.5031	1.36535e-05	0.00438006
	PSME3	proteasome activator subunit 3	5.86756	58.3864	5.26081e-05	0.0117165
	AP2S1	adaptor related protein complex 2 subunit sigma 1	5.69455	51.7883	5.19197e-06	0.0021573
	LDB1	LIM domain binding 1	5.65255	50.3024	9.18715e-05	0.0171192
	CCNE1	cyclin E1	5.6505	50.2309	6.1719e-05	0.0130132
	PSMB4	proteasome subunit beta 4	5.51994	45.8847	4.14622e-07	0.00035191
	PSMC6	proteasome 26S subunit, ATPase 6	5.40588	42.3967	2.93791e-05	0.00754506
	CUL1	cullin 1	5.28262	38.9248	3.09142e-05	0.00782381
	PPM1A	protein phosphatase, Mg2+/Mn2+ dependent 1A	5.10188	34.3414	5.88751e-05	0.0125885
	SHANK3	SH3 and multiple ankyrin repeat domains 3	5.04805	33.0837	0.000330732	0.0420039
	ATP6V0C	ATPase H+ transporting V0 subunit c	4.94603	30.825	0.000123533	0.0208736
	PSMB5	proteasome subunit beta 5	4.94081	30.7136	4.10982e-05	0.0097456
	LEO1	LEO1 homolog, Paf1/RNA polymerase II complex component	4.88667	29.5825	3.59706e-06	0.00164702
	ZBTB33	zinc finger and BTB domain containing 33	4.86507	29.1428	0.00016519	0.0258646
	SMARCA4	SWI/SNF related, matrix associated, actin dependent regulator of chromatin, subfamily a, member 4	4.80367	27.9285	0.000104258	0.0186524
	CAMK2A	calcium/calmodulin dependent protein kinase II alpha	4.76948	27.2746	9.8707e-05	0.017899
	CYLD	CYLD lysine 63 deubiquitinase	4.74787	26.8689	0.00013483	0.022263
	FOXL1	forkhead box L1	4.50962	22.7789	1.93411e-05	0.00558545
	PSMC5	proteasome 26S subunit, ATPase 5	4.49828	22.6005	7.84247e-05	0.015289
	CTNND1	catenin delta 1	4.2101	18.5083	0.000107192	0.0190071
	PSMD8	proteasome 26S subunit, non-ATPase 8	4.15548	17.8207	0.000221331	0.0317611
	ARRB2	arrestin beta 2	4.10347	17.1897	0.000243361	0.0339085
	RACK1	receptor for activated C kinase 1	3.83077	14.2291	7.46485e-05	0.0147805
	GRK6	G protein-coupled receptor kinase 6	3.55599	11.7614	0.000359582	0.0445481
	CDC42	cell division cycle 42	3.38356	10.4365	0.000354496	0.044044
	CTHRC1	collagen triple helix repeat containing 1	-5.63411	-49.6633	1.40851e-05	0.00445586
	MBD2	methyl-CpG binding domain protein 2	-5.72736	-52.9793	5.00226e-05	0.0112668
	LRRFIP2	LRR binding FLII interacting protein 2	-6.06419	-66.9118	0.000270378	0.0365037
	RAB5A	RAB5A, member RAS oncogene family	-6.91547	-120.716	1.68672e-05	0.00505997
Intracellular signal transduction	MST1R	macrophage stimulating 1 receptor	16.0808	69311	2.54878e-06	0.0012716
	USP47	ubiquitin specific peptidase 47	14.8338	29202.1	1.36567e-05	0.00438006
	PWP1	PWP1 homolog, endonuclein	13.8595	14863.8	3.78335e-05	0.00919065
	FBH1	F-box DNA helicase 1	13.8047	14309.3	4.10119e-05	0.00974173
	PRKAR1A	protein kinase cAMP-dependent type I regulatory subunit alpha	13.6507	12860.6	4.77369e-05	0.0108574
	VAPA	VAMP associated protein A	13.2426	9691.9	4.75137e-05	0.0108421
	BRCA2	BRCA2 DNA repair associated	13.0679	8586.91	8.37685e-05	0.0161722
	PSMA4	proteasome subunit alpha 4	12.9216	7758.44	4.92649e-05	0.0111638
	ATP2C1	ATPase secretory pathway Ca2+ transporting 1	12.6527	6439.55	9.05766e-05	0.016946
	CDC34	cell division cycle 34	12.2024	4712.9	0.000183343	0.0276495
	GPS2	G protein pathway suppressor 2	11.7137	3358.73	2.90014e-08	6.21053e-05
	IVNS1ABP	influenza virus NS1A binding protein	11.6874	3298.07	2.26485e-13	3.15256e-08
	SIPA1L3	signal induced proliferation associated 1 like 3	11.6309	3171.39	0.000328054	0.0417017
	LGALS9	galectin 9	10.2166	1189.9	1.04075e-08	3.33394e-05
	PPP2CA	protein phosphatase 2 catalytic subunit alpha	9.55277	751.051	3.68e-09	1.72766e-05
	PYCARD	PYD and CARD domain containing	9.53127	739.941	1.88067e-09	1.18913e-05
	SMAD2	SMAD family member 2	9.39496	673.234	8.42215e-13	5.86161e-08
	PSMD9	proteasome 26S subunit, non-ATPase 9	9.12849	559.693	9.1811e-08	0.000114768
	PER1	period circadian regulator 1	8.88726	473.513	2.39387e-06	0.00122419
	STK19	serine/threonine kinase 19	8.68266	410.905	6.95558e-07	0.000499063
	SEM1	SEM1 26S proteasome complex subunit	8.27411	309.568	7.33456e-09	3.00275e-05
	ESR1	estrogen receptor 1	8.20976	296.063	1.46674e-06	0.000854237
	AIP	aryl hydrocarbon receptor interacting protein	8.19189	292.419	5.9594e-08	8.64082e-05
	NPRL3	NPR3 like, GATOR1 complex subunit	8.01823	259.256	1.78128e-08	4.51574e-05
	DOT1L	DOT1 like histone lysine methyltransferase	7.96184	249.318	1.52603e-06	0.000881647
	FBXW11	F-box and WD repeat domain containing 11	7.92119	242.39	9.52863e-07	0.000625631
	GOLPH3	golgi phosphoprotein 3	7.86545	233.205	1.18161e-05	0.0039537
	PIK3R2	phosphoinositide-3-kinase regulatory subunit 2	7.83536	228.391	6.12428e-08	8.78834e-05
	TAF4	TATA-box binding protein associated factor 4	7.76238	217.124	7.54247e-08	9.89981e-05
	NPM1	nucleophosmin 1	7.75016	215.294	1.95572e-07	0.000203015
	MEAF6	MYST/Esa1 associated factor 6	7.53146	185.01	7.02903e-08	9.40775e-05
	MAP3K14	mitogen-activated protein kinase kinase kinase 14	7.46765	177.005	6.49028e-07	0.00048054
	FKBP8	FKBP prolyl isomerase 8	7.35665	163.897	4.99921e-08	8.36853e-05
	PCNA	proliferating cell nuclear antigen	7.29152	156.663	1.28767e-07	0.00015062
	BCAP31	B cell receptor associated protein 31	7.25855	153.123	2.00806e-05	0.0057277
	STK11	serine/threonine kinase 11	7.2583	153.096	1.60649e-05	0.00490384
	MDM2	MDM2 proto-oncogene	7.23604	150.753	3.64097e-05	0.00889132
	MAP3K5	mitogen-activated protein kinase kinase kinase 5	7.22803	149.918	4.54508e-06	0.00195263
	CDK12	cyclin dependent kinase 12	7.20717	147.766	2.79536e-06	0.00135122
	SLC9A1	solute carrier family 9 member A1	7.20364	147.405	5.62847e-06	0.00232479
	PSMB10	proteasome subunit beta 10	7.2001	147.043	6.95071e-08	9.40775e-05
	AURKAIP1	aurora kinase A interacting protein 1	7.18815	145.83	5.40344e-07	0.000434426
	TMBIM6	transmembrane BAX inhibitor motif containing 6	7.18338	145.35	3.1776e-06	0.00148925
	PSMA3	proteasome subunit alpha 3	7.17821	144.829	7.53161e-06	0.00287223
	RNF34	ring finger protein 34	7.16548	143.557	8.21325e-07	0.000552291
	TNFSF11	TNF superfamily member 11	7.16431	143.44	0.000134384	0.0222157
	UBA52	ubiquitin A-52 residue ribosomal protein fusion product 1	7.12932	140.004	5.85597e-09	2.62942e-05
	CRLF1	cytokine receptor like factor 1	7.08182	135.469	2.40537e-05	0.00645117
	RPS6KB1	ribosomal protein S6 kinase B1	7.04911	132.432	2.10598e-06	0.00109381
	ARHGAP22	Rho GTPase activating protein 22	7.01953	129.744	5.45764e-06	0.00226094
	TOLLIP	toll interacting protein	7.00691	128.614	1.90173e-06	0.00102205
	CREB1	cAMP responsive element binding protein 1	6.99759	127.787	1.42388e-06	0.000839819
	SOCS3	suppressor of cytokine signaling 3	6.95363	123.951	0.000159557	0.0252311
	FGD4	FYVE, RhoGEF and PH domain containing 4	6.87289	117.205	1.19237e-05	0.00397061
	RPS27A	ribosomal protein S27a	6.82606	113.462	0.000410651	0.0489389
	VCAM1	vascular cell adhesion molecule 1	6.82026	113.007	6.65378e-07	0.000490039
	SOCS5	suppressor of cytokine signaling 5	6.81607	112.679	3.27532e-07	0.00029798
	SERPINE2	serpin family E member 2	6.81461	112.565	1.02346e-07	0.000121761
	RAB13	RAB13, member RAS oncogene family	6.79092	110.731	2.48485e-06	0.00125319
	TRAF2	TNF receptor associated factor 2	6.7894	110.615	2.0814e-06	0.00109328
	GBA	glucosylceramidase beta	6.77344	109.398	3.23139e-06	0.00150437
	TMEM9B	TMEM9 domain family member B	6.76284	108.597	1.96896e-07	0.000203015
	SHOC2	SHOC2 leucine rich repeat scaffold protein	6.7591	108.316	5.11977e-05	0.0114758
	RBX1	ring-box 1	6.75399	107.933	5.84727e-08	8.57997e-05
	MAPK8	mitogen-activated protein kinase 8	6.69659	103.723	0.000119723	0.0205486
	DYNLL1	dynein light chain LC8-type 1	6.69529	103.63	8.47212e-07	0.000562187
	SUPT16H	SPT16 homolog, facilitates chromatin remodeling subunit	6.65082	100.484	7.03037e-06	0.00277222
	PSMB8	proteasome subunit beta 8	6.62367	98.6106	4.49307e-08	7.62698e-05
	TMBIM4	transmembrane BAX inhibitor motif containing 4	6.61637	98.1126	1.39209e-05	0.00443232
	DAB1	DAB adaptor protein 1	6.60437	97.3003	7.26839e-06	0.00281701
	NRG1	neuregulin 1	6.60224	97.1566	9.73532e-06	0.00343065
	CASTOR2	cytosolic arginine sensor for mTORC1 subunit 2	6.55513	94.035	1.89686e-06	0.00102205
	GADD45A	growth arrest and DNA damage inducible alpha	6.53695	92.858	2.00074e-05	0.0057277
	RNF152	ring finger protein 152	6.52791	92.2775	4.45118e-05	0.0103252
	CSNK2B	casein kinase 2 beta	6.51114	91.2114	9.9104e-06	0.00345101
	VDAC2	voltage dependent anion channel 2	6.46769	88.5051	2.59534e-07	0.000250874
	PPP1R13B	protein phosphatase 1 regulatory subunit 13B	6.45382	87.6581	1.17404e-06	0.000729554
	NYAP2	neuronal tyrosine-phosphorylated phosphoinositide-3-kinase adaptor 2	6.43622	86.5955	8.43655e-05	0.0161976
	RNF41	ring finger protein 41	6.43108	86.2876	4.85827e-06	0.00204304
	TAF2	TATA-box binding protein associated factor 2	6.3606	82.1732	2.06727e-05	0.00581557
	PLEKHM1	pleckstrin homology and RUN domain containing M1	6.3539	81.7927	8.83018e-06	0.00326893
	PSMA7	proteasome subunit alpha 7	6.28754	78.1156	9.31696e-08	0.000114768
	RPA1	replication protein A1	6.26943	77.1413	1.35444e-05	0.00437429
	NRBP1	nuclear receptor binding protein 1	6.26227	76.7592	4.83737e-06	0.00204304
	BRK1	BRICK1 subunit of SCAR/WAVE actin nucleating complex	6.25235	76.2334	7.32249e-06	0.00281701
	NDFIP1	Nedd4 family interacting protein 1	6.24711	75.9571	4.35739e-06	0.00188949
	FIS1	fission, mitochondrial 1	6.23894	75.528	4.99601e-06	0.0020916
	SOD2	superoxide dismutase 2	6.22408	74.7541	8.97277e-06	0.00328675
	URI1	URI1 prefoldin like chaperone	6.20199	73.6183	0.000120282	0.0205684
	RTN4	reticulon 4	6.17418	72.2125	9.85313e-05	0.017899
	LAMTOR2	late endosomal/lysosomal adaptor, MAPK and MTOR activator 2	6.16034	71.5234	2.74536e-06	0.00134084
	PSMC4	proteasome 26S subunit, ATPase 4	6.13265	70.1636	9.70088e-07	0.000630937
	PI4KB	phosphatidylinositol 4-kinase beta	6.0947	68.3418	2.7635e-06	0.00134499
	BDKRB2	bradykinin receptor B2	6.09005	68.1221	0.000224224	0.0319783
	ASPH	aspartate beta-hydroxylase	6.06809	67.0928	8.75411e-05	0.0165786
	KPNB1	karyopherin subunit beta 1	6.06591	66.9919	5.56401e-05	0.0121432
	PSMD4	proteasome 26S subunit, non-ATPase 4	6.06255	66.836	1.52647e-06	0.000881647
	PTEN	phosphatase and tensin homolog	6.0327	65.4671	2.46394e-05	0.00657028
	RGS3	regulator of G protein signaling 3	6.02582	65.1556	3.02327e-05	0.00767927
	BMP10	bone morphogenetic protein 10	6.01986	64.887	8.56774e-09	3.22321e-05
	DAXX	death domain associated protein	6.00944	64.4199	7.89375e-06	0.0029777
	TOPORS	TOP1 binding arginine/serine rich protein	5.98659	63.4081	2.85634e-05	0.00739012
	TRADD	TNFRSF1A associated via death domain	5.92278	60.6645	0.000260294	0.035661
	GNB1	G protein subunit beta 1	5.92019	60.5557	7.16449e-05	0.0143598
	CPNE1	copine 1	5.88707	59.1815	3.44571e-07	0.000311445
	ATP2A2	ATPase sarcoplasmic/endoplasmic reticulum Ca2+ transporting 2	5.88111	58.9371	0.000242877	0.0338751
	AGO3	argonaute RISC catalytic component 3	5.87044	58.5031	1.36535e-05	0.00438006
	PSME3	proteasome activator subunit 3	5.86756	58.3864	5.26081e-05	0.0117165
	MAPK9	mitogen-activated protein kinase 9	5.8422	57.3692	4.75088e-05	0.0108421
	TAF12	TATA-box binding protein associated factor 12	5.75024	53.8264	0.000212057	0.0308436
	IFIH1	interferon induced with helicase C domain 1	5.73769	53.3601	3.96735e-05	0.00948857
	PDCD4	programmed cell death 4	5.71433	52.503	5.8783e-05	0.0125882
	LEPROT	leptin receptor overlapping transcript	5.67747	51.1788	4.52734e-05	0.0104162
	C12orf66	chromosome 12 open reading frame 66	5.6707	50.939	8.6417e-08	0.000110356
	RALB	RAS like proto-oncogene B	5.65803	50.4937	9.01354e-05	0.0168861
	HIPK1	homeodomain interacting protein kinase 1	5.63352	49.6432	7.17637e-05	0.0143598
	SPOP	speckle type BTB/POZ protein	5.61457	48.9953	0.000187588	0.0281372
	RBM38	RNA binding motif protein 38	5.60726	48.7476	1.74864e-05	0.00520088
	TBP	TATA-box binding protein	5.59329	48.2779	4.00345e-05	0.0095585
	LCP1	lymphocyte cytosolic protein 1	5.58295	47.9332	5.44021e-05	0.0120008
	PSMB4	proteasome subunit beta 4	5.51994	45.8847	4.14622e-07	0.00035191
	SFPQ	splicing factor proline and glutamine rich	5.50783	45.5012	1.55587e-05	0.00483414
	DYRK1A	dual specificity tyrosine phosphorylation regulated kinase 1A	5.50748	45.49	0.000312105	0.0403001
	RRP8	ribosomal RNA processing 8	5.50189	45.314	8.96814e-05	0.0168485
	RC3H2	ring finger and CCCH-type domains 2	5.45134	43.754	0.000147495	0.0239005
	OTUD3	OTU deubiquitinase 3	5.4081	42.462	0.000210857	0.0307332
	PSMC6	proteasome 26S subunit, ATPase 6	5.40588	42.3967	2.93791e-05	0.00754506
	SOD1	superoxide dismutase 1	5.36792	41.2956	0.000139073	0.022855
	BRD1	bromodomain containing 1	5.33915	40.4803	0.000156471	0.0248347
	NKIRAS2	NFKB inhibitor interacting Ras like 2	5.30264	39.4688	0.000388373	0.0470903
	CUL1	cullin 1	5.28262	38.9248	3.09142e-05	0.00782381
	RRAGC	Ras related GTP binding C	5.26988	38.5827	0.000154887	0.0246676
	SETX	senataxin	5.25298	38.1334	0.000283032	0.0377362
	BAG5	BCL2 associated athanogene 5	5.24804	38.003	6.62826e-06	0.00266653
	MAP2K3	mitogen-activated protein kinase kinase 3	5.2185	37.2328	8.69192e-05	0.0165071
	RUNDC3A	RUN domain containing 3A	5.1698	35.9969	0.000257103	0.0352933
	KIDINS220	kinase D interacting substrate 220	5.14466	35.3751	0.000146707	0.0238455
	SH3BP4	SH3 domain binding protein 4	5.11674	34.697	9.11793e-05	0.017013
	PRKCSH	protein kinase C substrate 80K-H	5.1039	34.3895	5.24765e-05	0.0117059
	PPM1A	protein phosphatase, Mg2+/Mn2+ dependent 1A	5.10188	34.3414	5.88751e-05	0.0125885
	PDE2A	phosphodiesterase 2A	5.05246	33.1851	6.41439e-06	0.00260306
	SHANK3	SH3 and multiple ankyrin repeat domains 3	5.04805	33.0837	0.000330732	0.0420039
	NDFIP2	Nedd4 family interacting protein 2	5.04017	32.9035	0.000362062	0.0446784
	MAP3K12	mitogen-activated protein kinase kinase kinase 12	5.00022	32.0048	0.000277283	0.0371835
	MTDH	metadherin	4.98183	31.5996	0.000104387	0.0186524
	UBE2I	ubiquitin conjugating enzyme E2 I	4.97252	31.3962	7.10697e-05	0.0143384
	CAV3	caveolin 3	4.95698	31.0599	0.000123205	0.0208632
	ARL8A	ADP ribosylation factor like GTPase 8A	4.95416	30.9993	0.00030016	0.0392792
	STYX	serine/threonine/tyrosine interacting protein	4.94642	30.8333	6.86364e-07	0.000497596
	SETDB1	SET domain bifurcated histone lysine methyltransferase 1	4.94336	30.7681	0.000213593	0.0309933
	PSMB5	proteasome subunit beta 5	4.94081	30.7136	4.10982e-05	0.0097456
	ASH1L	ASH1 like histone lysine methyltransferase	4.9352	30.5944	0.00035315	0.0439291
	GPR4	G protein-coupled receptor 4	4.92487	30.3763	0.000169526	0.0262483
	STK17B	serine/threonine kinase 17b	4.90049	29.8671	0.000415522	0.0493924
	ZBTB33	zinc finger and BTB domain containing 33	4.86507	29.1428	0.00016519	0.0258646
	HNRNPK	heterogeneous nuclear ribonucleoprotein K	4.831	28.4626	9.53461e-05	0.0175784
	KCNH1	potassium voltage-gated channel subfamily H member 1	4.82924	28.4279	6.59269e-05	0.0136966
	NME5	NME/NM23 family member 5	4.81676	28.1831	0.00040176	0.0482095
	BNIP3	BCL2 interacting protein 3	4.78441	27.5583	9.25469e-06	0.00330697
	CDIP1	cell death inducing p53 target 1	4.78328	27.5366	0.000369665	0.0454153
	EHMT2	euchromatic histone lysine methyltransferase 2	4.77676	27.4125	0.000292123	0.0386155
	CAMK2A	calcium/calmodulin dependent protein kinase II alpha	4.76948	27.2746	9.8707e-05	0.017899
	CYLD	CYLD lysine 63 deubiquitinase	4.74787	26.8689	0.00013483	0.022263
	MUL1	mitochondrial E3 ubiquitin protein ligase 1	4.70742	26.1261	5.41786e-05	0.0119895
	ARF5	ADP ribosylation factor 5	4.70101	26.0103	0.000274334	0.0368946
	PAK4	p21 (RAC1) activated kinase 4	4.69591	25.9186	0.00019102	0.0285597
	PPIF	peptidylprolyl isomerase F	4.6591	25.2656	0.000146812	0.0238455
	MBD3	methyl-CpG binding domain protein 3	4.6507	25.1189	1.70109e-05	0.00508297
	AKT2	AKT serine/threonine kinase 2	4.63594	24.8632	0.000241777	0.0338132
	CALM3	calmodulin 3	4.55788	23.5536	0.000263896	0.0359423
	PSMC5	proteasome 26S subunit, ATPase 5	4.49828	22.6005	7.84247e-05	0.015289
	RHOC	ras homolog family member C	4.49196	22.5017	0.000269918	0.036477
	SMYD2	SET and MYND domain containing 2	4.43821	21.6787	0.000423392	0.0495661
	PARK7	Parkinsonism associated deglycase	4.32568	20.052	0.000359726	0.0445481
	PPP1R15A	protein phosphatase 1 regulatory subunit 15A	4.31849	19.9524	4.45808e-05	0.0103252
	TRAP1	TNF receptor associated protein 1	4.31407	19.8914	9.87568e-05	0.017899
	CRK	CRK proto-oncogene, adaptor protein	4.29842	19.6767	8.67263e-05	0.0165071
	DNAJA1	DnaJ heat shock protein family (Hsp40) member A1	4.2425	18.9286	8.78008e-05	0.0166041
	XPA	XPA, DNA damage recognition and repair factor	4.18103	18.1391	0.000254688	0.0350882
	NMI	N-myc and STAT interactor	4.16547	17.9444	0.00012581	0.0211244
	PSMD8	proteasome 26S subunit, non-ATPase 8	4.15548	17.8207	0.000221331	0.0317611
	PIP4K2C	phosphatidylinositol-5-phosphate 4-kinase type 2 gamma	4.14115	17.6446	0.00041057	0.0489389
	ARRB2	arrestin beta 2	4.10347	17.1897	0.000243361	0.0339085
	TAF10	TATA-box binding protein associated factor 10	4.06876	16.781	0.000352951	0.0439291
	VRK3	VRK serine/threonine kinase 3	4.03661	16.4112	0.000241948	0.0338132
	BCL2L1	BCL2 like 1	3.93057	15.2482	9.49002e-05	0.0175194
	RACK1	receptor for activated C kinase 1	3.83077	14.2291	7.46485e-05	0.0147805
	ASB13	ankyrin repeat and SOCS box containing 13	3.74969	13.4514	0.000166885	0.0259838
	SOCS6	suppressor of cytokine signaling 6	3.74528	13.4104	0.000256199	0.0352388
	CDC42	cell division cycle 42	3.38356	10.4365	0.000354496	0.044044
	STK38L	serine/threonine kinase 38 like	-4.22259	-18.6693	0.000361725	0.0446764
	RPS6KA1	ribosomal protein S6 kinase A1	-4.24597	-18.9742	0.000145391	0.0236975
	ARHGAP24	Rho GTPase activating protein 24	-4.28298	-19.4673	0.000159494	0.0252311
	CISH	cytokine inducible SH2 containing protein	-4.37382	-20.7324	0.000173292	0.0265362
	STAT4	signal transducer and activator of transcription 4	-4.61512	-24.5069	0.000389415	0.0471344
	WWC2	WW and C2 domain containing 2	-4.67585	-25.5606	0.000175914	0.0268314
	LCP2	lymphocyte cytosolic protein 2	-4.74402	-26.7974	0.000389007	0.047126
	FYN	FYN proto-oncogene, Src family tyrosine kinase	-4.75169	-26.9402	0.000417692	0.0494724
	GSDME	gasdermin E	-4.76942	-27.2733	0.000145693	0.023719
	CALR	calreticulin	-5.09919	-34.2775	0.000135744	0.0223873
	DAG1	dystroglycan 1	-5.17561	-36.1421	5.06146e-06	0.00210937
	CD40	CD40 molecule	-5.27092	-38.6104	0.000316794	0.0407166
	MAP2K4	mitogen-activated protein kinase kinase 4	-5.36181	-41.1213	9.79253e-05	0.0178819
	MCOLN1	mucolipin 1	-5.41843	-42.7672	2.47744e-05	0.00659364
	NR4A1	nuclear receptor subfamily 4 group A member 1	-5.52422	-46.0211	4.41119e-05	0.0102678
	ARL4A	ADP ribosylation factor like GTPase 4A	-5.53946	-46.5097	0.000349975	0.0436512
	GNAL	G protein subunit alpha L	-5.58244	-47.9163	0.00010558	0.0188172
	FBXO8	F-box protein 8	-5.6023	-48.5803	7.54123e-05	0.0148683
	DYNLT1	dynein light chain Tctex-type 1	-6.00312	-64.1386	0.000121639	0.020724
	RBBP4	RB binding protein 4, chromatin remodeling factor	-6.2234	-74.7188	0.000202911	0.0296994
	TAOK3	TAO kinase 3	-6.35653	-81.9419	9.55621e-06	0.00337608
	ING5	inhibitor of growth family member 5	-6.69594	-103.676	5.80027e-06	0.00236765
	SESN1	sestrin 1	-6.8299	-113.764	7.32612e-06	0.00281701
	RAP1A	RAP1A, member of RAS oncogene family	-6.90779	-120.075	5.96374e-05	0.0127124
Apoptotic signaling pathway	USP47	ubiquitin specific peptidase 47	14.8338	29202.1	1.36567e-05	0.00438006
	FBH1	F-box DNA helicase 1	13.8047	14309.3	4.10119e-05	0.00974173
	BRCA2	BRCA2 DNA repair associated	13.0679	8586.91	8.37685e-05	0.0161722
	DIDO1	death inducer-obliterator 1	11.8372	3658.87	0.000261643	0.0357804
	IVNS1ABP	influenza virus NS1A binding protein	11.6874	3298.07	2.26485e-13	3.15256e-08
	LGALS9	galectin 9	10.2166	1189.9	1.04075e-08	3.33394e-05
	PYCARD	PYD and CARD domain containing	9.53127	739.941	1.88067e-09	1.18913e-05
	CASP8AP2	caspase 8 associated protein 2	8.02032	259.632	2.87919e-07	0.000268973
	BLOC1S2	biogenesis of lysosomal organelles complex 1 subunit 2	7.96609	250.053	3.64504e-08	6.83284e-05
	BCAP31	B cell receptor associated protein 31	7.25855	153.123	2.00806e-05	0.0057277
	STK11	serine/threonine kinase 11	7.2583	153.096	1.60649e-05	0.00490384
	MDM2	MDM2 proto-oncogene	7.23604	150.753	3.64097e-05	0.00889132
	MAP3K5	mitogen-activated protein kinase kinase kinase 5	7.22803	149.918	4.54508e-06	0.00195263
	TMBIM6	transmembrane BAX inhibitor motif containing 6	7.18338	145.35	3.1776e-06	0.00148925
	RNF34	ring finger protein 34	7.16548	143.557	8.21325e-07	0.000552291
	RPS6KB1	ribosomal protein S6 kinase B1	7.04911	132.432	2.10598e-06	0.00109381
	TRAF2	TNF receptor associated factor 2	6.7894	110.615	2.0814e-06	0.00109328
	MAPK8	mitogen-activated protein kinase 8	6.69659	103.723	0.000119723	0.0205486
	DYNLL1	dynein light chain LC8-type 1	6.69529	103.63	8.47212e-07	0.000562187
	NRG1	neuregulin 1	6.60224	97.1566	9.73532e-06	0.00343065
	VDAC2	voltage dependent anion channel 2	6.46769	88.5051	2.59534e-07	0.000250874
	PPP1R13B	protein phosphatase 1 regulatory subunit 13B	6.45382	87.6581	1.17404e-06	0.000729554
	RNF41	ring finger protein 41	6.43108	86.2876	4.85827e-06	0.00204304
	FIS1	fission, mitochondrial 1	6.23894	75.528	4.99601e-06	0.0020916
	SOD2	superoxide dismutase 2	6.22408	74.7541	8.97277e-06	0.00328675
	URI1	URI1 prefoldin like chaperone	6.20199	73.6183	0.000120282	0.0205684
	BDKRB2	bradykinin receptor B2	6.09005	68.1221	0.000224224	0.0319783
	PTEN	phosphatase and tensin homolog	6.0327	65.4671	2.46394e-05	0.00657028
	DAXX	death domain associated protein	6.00944	64.4199	7.89375e-06	0.0029777
	TOPORS	TOP1 binding arginine/serine rich protein	5.98659	63.4081	2.85634e-05	0.00739012
	BAG3	BCL2 associated athanogene 3	5.96754	62.5763	7.18013e-05	0.0143598
	TRADD	TNFRSF1A associated via death domain	5.92278	60.6645	0.000260294	0.035661
	PSME3	proteasome activator subunit 3	5.86756	58.3864	5.26081e-05	0.0117165
	MAPK9	mitogen-activated protein kinase 9	5.8422	57.3692	4.75088e-05	0.0108421
	ZC3HC1	zinc finger C3HC-type containing 1	5.7944	55.4995	4.75173e-07	0.000389069
	HIPK1	homeodomain interacting protein kinase 1	5.63352	49.6432	7.17637e-05	0.0143598
	SPOP	speckle type BTB/POZ protein	5.61457	48.9953	0.000187588	0.0281372
	SFPQ	splicing factor proline and glutamine rich	5.50783	45.5012	1.55587e-05	0.00483414
	RRP8	ribosomal RNA processing 8	5.50189	45.314	8.96814e-05	0.0168485
	SOD1	superoxide dismutase 1	5.36792	41.2956	0.000139073	0.022855
	CUL1	cullin 1	5.28262	38.9248	3.09142e-05	0.00782381
	BAG5	BCL2 associated athanogene 5	5.24804	38.003	6.62826e-06	0.00266653
	SLC35F6	solute carrier family 35 member F6	5.18315	36.3315	0.000170484	0.02635
	TMEM14A	transmembrane protein 14A	5.17168	36.0437	3.29381e-05	0.00823128
	GABARAP	GABA type A receptor-associated protein	5.12413	34.8753	0.000101482	0.0182634
	HNRNPK	heterogeneous nuclear ribonucleoprotein K	4.831	28.4626	9.53461e-05	0.0175784
	NME5	NME/NM23 family member 5	4.81676	28.1831	0.00040176	0.0482095
	BNIP3	BCL2 interacting protein 3	4.78441	27.5583	9.25469e-06	0.00330697
	CDIP1	cell death inducing p53 target 1	4.78328	27.5366	0.000369665	0.0454153
	CYLD	CYLD lysine 63 deubiquitinase	4.74787	26.8689	0.00013483	0.022263
	MUL1	mitochondrial E3 ubiquitin protein ligase 1	4.70742	26.1261	5.41786e-05	0.0119895
	PPIF	peptidylprolyl isomerase F	4.6591	25.2656	0.000146812	0.0238455
	SENP1	SUMO specific peptidase 1	4.64379	24.9988	0.000418323	0.0494724
	PARK7	Parkinsonism associated deglycase	4.32568	20.052	0.000359726	0.0445481
	PPP1R15A	protein phosphatase 1 regulatory subunit 15A	4.31849	19.9524	4.45808e-05	0.0103252
	TRAP1	TNF receptor associated protein 1	4.31407	19.8914	9.87568e-05	0.017899
	DNAJA1	DnaJ heat shock protein family (Hsp40) member A1	4.2425	18.9286	8.78008e-05	0.0166041
	XPA	XPA, DNA damage recognition and repair factor	4.18103	18.1391	0.000254688	0.0350882
	ARRB2	arrestin beta 2	4.10347	17.1897	0.000243361	0.0339085
	BCL2L1	BCL2 like 1	3.93057	15.2482	9.49002e-05	0.0175194
	RACK1	receptor for activated C kinase 1	3.83077	14.2291	7.46485e-05	0.0147805
	ACAA2	acetyl-CoA acyltransferase 2	3.82246	14.1473	0.000197088	0.0291409
	DDX47	DEAD-box helicase 47	-4.73166	-26.5688	0.00028233	0.0376787
	FYN	FYN proto-oncogene, Src family tyrosine kinase	-4.75169	-26.9402	0.000417692	0.0494724
	GSDME	gasdermin E	-4.76942	-27.2733	0.000145693	0.023719
	UBE4B	ubiquitination factor E4B	-5.08245	-33.8821	0.00011455	0.019981
	CD40	CD40 molecule	-5.27092	-38.6104	0.000316794	0.0407166
	DAPL1	death associated protein like 1	-5.8341	-57.048	8.53522e-05	0.0163195
	STX4	syntaxin 4	-6.20555	-73.8	0.000360924	0.0446171
Hematopoietic or lymphoid organ development	BRCA2	BRCA2 DNA repair associated	13.0679	8586.91	8.37685e-05	0.0161722
	PSMA4	proteasome subunit alpha 4	12.9216	7758.44	4.92649e-05	0.0111638
	SIPA1L3	signal induced proliferation associated 1 like 3	11.6309	3171.39	0.000328054	0.0417017
	BMI1	BMI1 proto-oncogene, polycomb ring finger	11.3686	2644.13	0.000420777	0.0494724
	LGALS9	galectin 9	10.2166	1189.9	1.04075e-08	3.33394e-05
	PSMD9	proteasome 26S subunit, non-ATPase 9	9.12849	559.693	9.1811e-08	0.000114768
	DPY30	dpy-30 histone methyltransferase complex regulatory subunit	8.52391	368.09	1.91508e-10	4.44284e-06
	SEM1	SEM1 26S proteasome complex subunit	8.27411	309.568	7.33456e-09	3.00275e-05
	CITED2	Cbp/p300 interacting transactivator with Glu/Asp rich carboxy-terminal domain 2	7.55567	188.141	3.63381e-08	6.83284e-05
	B2M	beta-2-microglobulin	7.37655	166.174	5.33714e-08	8.36853e-05
	STK11	serine/threonine kinase 11	7.2583	153.096	1.60649e-05	0.00490384
	PSMB10	proteasome subunit beta 10	7.2001	147.043	6.95071e-08	9.40775e-05
	PSMA3	proteasome subunit alpha 3	7.17821	144.829	7.53161e-06	0.00287223
	TNFSF11	TNF superfamily member 11	7.16431	143.44	0.000134384	0.0222157
	VPS33B	VPS33B late endosome and lysosome associated	7.14243	141.282	2.84798e-07	0.000267855
	UBA52	ubiquitin A-52 residue ribosomal protein fusion product 1	7.12932	140.004	5.85597e-09	2.62942e-05
	CREB1	cAMP responsive element binding protein 1	6.99759	127.787	1.42388e-06	0.000839819
	IRF8	interferon regulatory factor 8	6.83024	113.791	1.99897e-06	0.00106201
	RPS27A	ribosomal protein S27a	6.82606	113.462	0.000410651	0.0489389
	VCAM1	vascular cell adhesion molecule 1	6.82026	113.007	6.65378e-07	0.000490039
	SOCS5	suppressor of cytokine signaling 5	6.81607	112.679	3.27532e-07	0.00029798
	KMT2D	lysine methyltransferase 2D	6.77685	109.657	1.01692e-05	0.0035037
	MYO1E	myosin IE	6.76152	108.498	3.1335e-05	0.00790158
	PSMB8	proteasome subunit beta 8	6.62367	98.6106	4.49307e-08	7.62698e-05
	SLC11A2	solute carrier family 11 member 2	6.4479	87.2996	6.56481e-06	0.00265636
	RNF41	ring finger protein 41	6.43108	86.2876	4.85827e-06	0.00204304
	PSMA7	proteasome subunit alpha 7	6.28754	78.1156	9.31696e-08	0.000114768
	NDFIP1	Nedd4 family interacting protein 1	6.24711	75.9571	4.35739e-06	0.00188949
	PSMC4	proteasome 26S subunit, ATPase 4	6.13265	70.1636	9.70088e-07	0.000630937
	PSMD4	proteasome 26S subunit, non-ATPase 4	6.06255	66.836	1.52647e-06	0.000881647
	SBDS	SBDS ribosome maturation factor	6.01551	64.6918	9.46075e-08	0.000115517
	ARNT	aryl hydrocarbon receptor nuclear translocator	5.91229	60.2251	1.2582e-05	0.00413055
	AGO3	argonaute RISC catalytic component 3	5.87044	58.5031	1.36535e-05	0.00438006
	PSME3	proteasome activator subunit 3	5.86756	58.3864	5.26081e-05	0.0117165
	JUNB	JunB proto-oncogene, AP-1 transcription factor subunit	5.81893	56.4512	1.63842e-05	0.00496863
	LEPROT	leptin receptor overlapping transcript	5.67747	51.1788	4.52734e-05	0.0104162
	LDB1	LIM domain binding 1	5.65255	50.3024	9.18715e-05	0.0171192
	HIPK1	homeodomain interacting protein kinase 1	5.63352	49.6432	7.17637e-05	0.0143598
	TOB2	transducer of ERBB2, 2	5.62434	49.3281	0.000101529	0.0182634
	PSMB4	proteasome subunit beta 4	5.51994	45.8847	4.14622e-07	0.00035191
	RC3H2	ring finger and CCCH-type domains 2	5.45134	43.754	0.000147495	0.0239005
	PSMC6	proteasome 26S subunit, ATPase 6	5.40588	42.3967	2.93791e-05	0.00754506
	SOD1	superoxide dismutase 1	5.36792	41.2956	0.000139073	0.022855
	SIN3A	SIN3 transcription regulator family member A	5.33779	40.4421	8.55822e-05	0.016341
	HDAC5	histone deacetylase 5	5.25609	38.2156	0.000139618	0.0228906
	CLPTM1	CLPTM1 regulator of GABA type A receptor forward trafficking	5.19327	36.5873	0.000294597	0.0387951
	PDCD2	programmed cell death 2	5.14025	35.2671	6.79927e-06	0.00270407
	PDE2A	phosphodiesterase 2A	5.05246	33.1851	6.41439e-06	0.00260306
	PSMB5	proteasome subunit beta 5	4.94081	30.7136	4.10982e-05	0.0097456
	LEO1	LEO1 homolog, Paf1/RNA polymerase II complex component	4.88667	29.5825	3.59706e-06	0.00164702
	CDKN2B	cyclin dependent kinase inhibitor 2B	4.80214	27.8989	0.000186868	0.0280595
	CYLD	CYLD lysine 63 deubiquitinase	4.74787	26.8689	0.00013483	0.022263
	TIPARP	TCDD inducible poly(ADP-ribose) polymerase	4.65407	25.1776	0.000296973	0.0390341
	SENP1	SUMO specific peptidase 1	4.64379	24.9988	0.000418323	0.0494724
	RBBP5	RB binding protein 5, histone lysine methyltransferase complex subunit	4.61787	24.5538	5.37814e-05	0.0119396
	FOXL1	forkhead box L1	4.50962	22.7789	1.93411e-05	0.00558545
	PSMC5	proteasome 26S subunit, ATPase 5	4.49828	22.6005	7.84247e-05	0.015289
	ETV6	ETS variant 6	4.36882	20.6608	0.000169315	0.0262448
	HERC6	HECT and RLD domain containing E3 ubiquitin protein ligase family member 6	4.24528	18.9651	5.34377e-05	0.0118822
	OSTM1	osteoclastogenesis associated transmembrane protein 1	4.21216	18.5347	7.65228e-05	0.0150022
	PSMD8	proteasome 26S subunit, non-ATPase 8	4.15548	17.8207	0.000221331	0.0317611
	FLI1	Fli-1 proto-oncogene, ETS transcription factor	3.59332	12.0697	0.000370606	0.0454735
	CDC42	cell division cycle 42	3.38356	10.4365	0.000354496	0.044044
	EBP	EBP cholestenol delta-isomerase	-4.82482	-28.341	9.73539e-05	0.0178305
	CEBPG	CCAAT enhancer binding protein gamma	-4.95525	-31.0227	0.000318849	0.0408299
	IL4R	interleukin 4 receptor	-5.30791	-39.6133	0.000193757	0.0287878
	AP3D1	adaptor related protein complex 3 subunit delta 1	-5.55145	-46.8977	0.000217741	0.0315036
	JAM3	junctional adhesion molecule 3	-5.70865	-52.2969	0.000375353	0.0458712
	TFE3	transcription factor binding to IGHM enhancer 3	-7.90383	-239.491	5.32987e-08	8.36853e-05
	G6PD	glucose-6-phosphate dehydrogenase	-12.2086	-4733.29	0.000263698	0.0359423
