# Supplementary material for: Potential Role of Rainbow Trout Erythrocytes as Mediators in the Immune Response Induced by a DNA Vaccine in Fish
Source: Vaccines (Basel). 2019 Jul 3;7(3):60. doi: 10.3390/vaccines7030060 (PMC6789471; doi:10.3390/vaccines7030060)
Supplement: Supplementary file 1 [file vaccines-07-00060-s001.zip › Supplementary Material_Puente-Marin_Ortega-Villaizan_Vaccines_2019/Table S9.xlsx]

## Sheet: ClueGO Results
GOID	GOTerm	Ontology Source	Term PValue	Term PValue Corrected with Bonferroni step down	Group PValue	Group PValue Corrected with Bonferroni step down	GOLevels	GOGroups	% Associated Genes	Nr. Genes	Cluster	Genes Cluster #1	Genes Cluster #2	%Genes Cluster #1	%Genes Cluster #2	Associated Genes Found
GO:0002474	antigen processing and presentation of peptide antigen via MHC class I	GO_ImmuneSystemProcess-EBI-QuickGO-GOA_20.11.2017_00h00	2.22879e-07	1.49329e-05	0.026451	0.026451	[3]	Group0	21.2121	21	Specific for Cluster #1	[B2M, BCAP31, CANX, PSMA3, PSMA4, PSMA7, PSMB10, PSMB4, PSMB5, PSMB8, PSMC4, PSMC5, PSMC6, PSMD4, PSMD8, PSMD9, PSME3, SAR1B, SEM1, TAPBPL]	[CALR]	95.2381	4.7619	[B2M, BCAP31, CALR, CANX, PSMA3, PSMA4, PSMA7, PSMB10, PSMB4, PSMB5, PSMB8, PSMC4, PSMC5, PSMC6, PSMD4, PSMD8, PSMD9, PSME3, SAR1B, SEM1, TAPBPL]
GO:0002478	antigen processing and presentation of exogenous peptide antigen	GO_ImmuneSystemProcess-EBI-QuickGO-GOA_20.11.2017_00h00	9.17405e-06	0.000587139	0.026451	0.026451	[3]	Group0	14.6739	27	Specific for Cluster #1	[AP1S1, AP2M1, AP2S1, B2M, CANX, DCTN1, DCTN3, DYNLL1, LGMN, PSMA3, PSMA4, PSMA7, PSMB10, PSMB4, PSMB5, PSMB8, PSMC4, PSMC5, PSMC6, PSMD4, PSMD8, PSMD9, PSME3, SAR1B, SEM1]	[AP1M1, CALR]	92.5926	7.40741	[AP1M1, AP1S1, AP2M1, AP2S1, B2M, CALR, CANX, DCTN1, DCTN3, DYNLL1, LGMN, PSMA3, PSMA4, PSMA7, PSMB10, PSMB4, PSMB5, PSMB8, PSMC4, PSMC5, PSMC6, PSMD4, PSMD8, PSMD9, PSME3, SAR1B, SEM1]
GO:1903706	regulation of hemopoiesis	GO_ImmuneSystemProcess-EBI-QuickGO-GOA_20.11.2017_00h00	0.00347329	0.201451	0.026451	0.026451	[2, 4]	Group0	9.27602	41	Specific for Cluster #1	[AGO3, ARNT, B2M, CLPTM1, CREB1, CYLD, DPY30, KMT2D, LDB1, LEO1, LGALS9, NDFIP1, PDCD2, PSMA3, PSMA4, PSMA7, PSMB10, PSMB4, PSMB5, PSMB8, PSMC4, PSMC5, PSMC6, PSMD4, PSMD8, PSMD9, PSME3, RBBP5, RNF41, RPS27A, SEM1, SENP1, SIN3A, SOCS5, SOD1, TNFSF11, TOB2, UBA52]	[AP3D1, IL4R, TFE3]	92.6829	7.31707	[AGO3, AP3D1, ARNT, B2M, CLPTM1, CREB1, CYLD, DPY30, IL4R, KMT2D, LDB1, LEO1, LGALS9, NDFIP1, PDCD2, PSMA3, PSMA4, PSMA7, PSMB10, PSMB4, PSMB5, PSMB8, PSMC4, PSMC5, PSMC6, PSMD4, PSMD8, PSMD9, PSME3, RBBP5, RNF41, RPS27A, SEM1, SENP1, SIN3A, SOCS5, SOD1, TFE3, TNFSF11, TOB2, UBA52]
GO:0002218	activation of innate immune response	GO_ImmuneSystemProcess-EBI-QuickGO-GOA_20.11.2017_00h00	0.00573004	0.326612	0.026451	0.026451	[2, 4, 5]	Group0	9.81013	31	Specific for Cluster #1	[ARRB2, CUL1, CYLD, ESR1, FBXW11, HCK, IFIH1, LGMN, PIK3R4, PSMA3, PSMA4, PSMA7, PSMB10, PSMB4, PSMB5, PSMB8, PSMC4, PSMC5, PSMC6, PSMD4, PSMD8, PSMD9, PSME3, PYCARD, RPS27A, SEM1, SFPQ, SIN3A, UBA52, UBE2D2]	[FYN]	96.7742	3.22581	[ARRB2, CUL1, CYLD, ESR1, FBXW11, FYN, HCK, IFIH1, LGMN, PIK3R4, PSMA3, PSMA4, PSMA7, PSMB10, PSMB4, PSMB5, PSMB8, PSMC4, PSMC5, PSMC6, PSMD4, PSMD8, PSMD9, PSME3, PYCARD, RPS27A, SEM1, SFPQ, SIN3A, UBA52, UBE2D2]
GO:0002244	hematopoietic progenitor cell differentiation	GO_ImmuneSystemProcess-EBI-QuickGO-GOA_20.11.2017_00h00	0.000182306	0.0109383	0.026451	0.026451	[4]	Group0	13.5294	23	Specific for Cluster #1	[HERC6, LDB1, PDCD2, PSMA3, PSMA4, PSMA7, PSMB10, PSMB4, PSMB5, PSMB8, PSMC4, PSMC5, PSMC6, PSMD4, PSMD8, PSMD9, PSME3, RPS27A, SEM1, SIN3A, SIPA1L3, UBA52]	[JAM3]	95.6522	4.34783	[HERC6, JAM3, LDB1, PDCD2, PSMA3, PSMA4, PSMA7, PSMB10, PSMB4, PSMB5, PSMB8, PSMC4, PSMC5, PSMC6, PSMD4, PSMD8, PSMD9, PSME3, RPS27A, SEM1, SIN3A, SIPA1L3, UBA52]
GO:1901532	regulation of hematopoietic progenitor cell differentiation	GO_ImmuneSystemProcess-EBI-QuickGO-GOA_20.11.2017_00h00	1.61697e-06	0.00010672	0.026451	0.026451	[3, 5]	Group0	20.4301	19	Specific for Cluster #1	[LDB1, PDCD2, PSMA3, PSMA4, PSMA7, PSMB10, PSMB4, PSMB5, PSMB8, PSMC4, PSMC5, PSMC6, PSMD4, PSMD8, PSMD9, PSME3, RPS27A, SEM1, UBA52]	[]	100	0	[LDB1, PDCD2, PSMA3, PSMA4, PSMA7, PSMB10, PSMB4, PSMB5, PSMB8, PSMC4, PSMC5, PSMC6, PSMD4, PSMD8, PSMD9, PSME3, RPS27A, SEM1, UBA52]
GO:0002479	antigen processing and presentation of exogenous peptide antigen via MHC class I, TAP-dependent	GO_ImmuneSystemProcess-EBI-QuickGO-GOA_20.11.2017_00h00	3.34309e-06	0.000217301	0.026451	0.026451	[5]	Group0	21.25	17	Specific for Cluster #1	[B2M, PSMA3, PSMA4, PSMA7, PSMB10, PSMB4, PSMB5, PSMB8, PSMC4, PSMC5, PSMC6, PSMD4, PSMD8, PSMD9, PSME3, SEM1]	[CALR]	94.1176	5.88235	[B2M, CALR, PSMA3, PSMA4, PSMA7, PSMB10, PSMB4, PSMB5, PSMB8, PSMC4, PSMC5, PSMC6, PSMD4, PSMD8, PSMD9, PSME3, SEM1]
GO:0038093	Fc receptor signaling pathway	GO_ImmuneSystemProcess-EBI-QuickGO-GOA_20.11.2017_00h00	0.000115563	0.00704935	0.026451	0.026451	[5]	Group0	12.0755	32	Specific for Cluster #1	[BRK1, CDC42, CRK, CUL1, FBXW11, HCK, MAPK8, MAPK9, MYO1E, PIK3R2, PSMA3, PSMA4, PSMA7, PSMB10, PSMB4, PSMB5, PSMB8, PSMC4, PSMC5, PSMC6, PSMD4, PSMD8, PSMD9, PSME3, RPS27A, SEM1, UBA52, UBE2D2]	[FYN, LCP2, MAP2K4, RAP1A]	87.5	12.5	[BRK1, CDC42, CRK, CUL1, FBXW11, FYN, HCK, LCP2, MAP2K4, MAPK8, MAPK9, MYO1E, PIK3R2, PSMA3, PSMA4, PSMA7, PSMB10, PSMB4, PSMB5, PSMB8, PSMC4, PSMC5, PSMC6, PSMD4, PSMD8, PSMD9, PSME3, RAP1A, RPS27A, SEM1, UBA52, UBE2D2]
GO:0038095	Fc-epsilon receptor signaling pathway	GO_ImmuneSystemProcess-EBI-QuickGO-GOA_20.11.2017_00h00	0.000238228	0.0140555	0.026451	0.026451	[6]	Group0	12.8866	25	Specific for Cluster #1	[CUL1, FBXW11, MAPK8, MAPK9, PIK3R2, PSMA3, PSMA4, PSMA7, PSMB10, PSMB4, PSMB5, PSMB8, PSMC4, PSMC5, PSMC6, PSMD4, PSMD8, PSMD9, PSME3, RPS27A, SEM1, UBA52, UBE2D2]	[LCP2, MAP2K4]	92	8	[CUL1, FBXW11, LCP2, MAP2K4, MAPK8, MAPK9, PIK3R2, PSMA3, PSMA4, PSMA7, PSMB10, PSMB4, PSMB5, PSMB8, PSMC4, PSMC5, PSMC6, PSMD4, PSMD8, PSMD9, PSME3, RPS27A, SEM1, UBA52, UBE2D2]
GO:0002223	stimulatory C-type lectin receptor signaling pathway	GO_ImmuneSystemProcess-EBI-QuickGO-GOA_20.11.2017_00h00	2.01661e-05	0.00127047	0.026451	0.026451	[5, 7, 8]	Group0	16.2791	21	Specific for Cluster #1	[CUL1, FBXW11, PSMA3, PSMA4, PSMA7, PSMB10, PSMB4, PSMB5, PSMB8, PSMC4, PSMC5, PSMC6, PSMD4, PSMD8, PSMD9, PSME3, RPS27A, SEM1, UBA52, UBE2D2]	[FYN]	95.2381	4.7619	[CUL1, FBXW11, FYN, PSMA3, PSMA4, PSMA7, PSMB10, PSMB4, PSMB5, PSMB8, PSMC4, PSMC5, PSMC6, PSMD4, PSMD8, PSMD9, PSME3, RPS27A, SEM1, UBA52, UBE2D2]
GO:0050852	T cell receptor signaling pathway	GO_ImmuneSystemProcess-EBI-QuickGO-GOA_20.11.2017_00h00	6.24218e-05	0.00387015	0.026451	0.026451	[5, 7, 8]	Group0	13.5417	26	Specific for Cluster #1	[CUL1, CYLD, FBXW11, PHPT1, PIK3R2, PSMA3, PSMA4, PSMA7, PSMB10, PSMB4, PSMB5, PSMB8, PSMC4, PSMC5, PSMC6, PSMD4, PSMD8, PSMD9, PSME3, RPS27A, SEM1, STK11, UBA52, UBE2D2]	[FYN, LCP2]	92.3077	7.69231	[CUL1, CYLD, FBXW11, FYN, LCP2, PHPT1, PIK3R2, PSMA3, PSMA4, PSMA7, PSMB10, PSMB4, PSMB5, PSMB8, PSMC4, PSMC5, PSMC6, PSMD4, PSMD8, PSMD9, PSME3, RPS27A, SEM1, STK11, UBA52, UBE2D2]
